# Supplementary material for: Transcriptional Landscape and Regulatory Roles of Small Noncoding RNAs in the Oxidative Stress Response of the Haloarchaeon Haloferax volcanii
Source: J Bacteriol. 2018 Apr 9;200(9):e00779-17. doi: 10.1128/JB.00779-17 (PMC5892119; doi:10.1128/JB.00779-17)
Supplement: Supplemental material [file JB.00779-17_zjb009184714sd7.xlsx]

## Sheet: no-challenge_sRNAs
sRNA_ID	Average_TPM	Std-dev	Class	Target_mRNA	Chromosome_ID	start	stop	length (nt)	strand
STRG.1.2	318.113	105.269	Antisense	HVO_RS19295	NC_013968.1	40	746	706	-
STRG.10.1	204.925	32.9119	Antisense	HVO_RS19375	NC_013968.1	16458	16970	512	+
STRG.1001.1	131.208	47.5506	Antisense	HVO_RS03310	NC_013966.1	334795	335574	779	+
STRG.101.1	97.0537	34.5316	Antisense	HVO_RS00110	NC_013964.1	26071	26842	771	-
STRG.1013.1	543.94	198.602	Antisense	HVO_RS03340	NC_013966.1	343253	343639	386	-
STRG.1017.1	270.955	37.2023	Antisense	HVO_RS03355	NC_013966.1	346029	346709	680	-
STRG.1024.1	145.515	57.4713	Antisense	HVO_RS03370	NC_013966.1	349899	350682	783	+
STRG.1035.1	43.3266	44.2855	Antisense	HVO_RS03395	NC_013966.1	356606	356935	329	+
STRG.1036.1	51.0685	23.0035	Antisense	HVO_RS03400	NC_013966.1	356984	357404	420	+
STRG.1038.1	85.5445	60.9928	Antisense	HVO_RS03405	NC_013966.1	358551	359110	559	-
STRG.1044.1	677.849	63.9387	Antisense	HVO_RS03440	NC_013966.1	366429	366658	229	-
STRG.1045.1	103.198	43.7352	Antisense	HVO_RS03445	NC_013966.1	367440	367890	450	-
STRG.1049.1	88.8239	26.8935	Antisense	HVO_RS03450	NC_013966.1	369003	369308	305	-
STRG.1050.1	77.7156	40.1949	Antisense	HVO_RS03455	NC_013966.1	369363	369697	334	-
STRG.1051.1	331.525	95.7365	Antisense	HVO_RS03455	NC_013966.1	370400	371061	661	-
STRG.1053.2	425.422	130.774	Antisense	HVO_RS03470	NC_013966.1	373605	373987	382	+
STRG.1055.1	757.348	57.2286	Antisense	HVO_RS03480	NC_013966.1	374487	375408	921	-
STRG.1058.1	130.156	33.6888	Antisense	HVO_RS03490	NC_013966.1	379377	379972	595	+
STRG.1063.4	798.028	88.9795	Antisense	HVO_RS03515	NC_013966.1	383097	383551	454	-
STRG.1064.1	85.11	37.7356	Antisense	HVO_RS03515	NC_013966.1	383722	384568	846	-
STRG.1067.1	52.8017	46.2124	Antisense	HVO_RS03530	NC_013966.1	386670	386999	329	+
STRG.1068.1	334.619	36.5955	Antisense	HVO_RS03535	NC_013966.1	387449	387711	262	+
STRG.1070.1	244.857	94.2646	Antisense	HVO_RS03540	NC_013966.1	388932	389275	343	+
STRG.1072.1	85.6424	33.6081	Antisense	HVO_RS03540	NC_013966.1	390760	391045	285	+
STRG.1075.1	2480.76	374.472	Antisense	HVO_RS03555	NC_013966.1	394584	394896	312	-
STRG.1076.1	101.664	29.317	Antisense	HVO_RS03560	NC_013966.1	395026	395874	848	-
STRG.1079.1	91.6996	21.5008	Antisense	HVO_RS03570	NC_013966.1	397403	398052	649	-
STRG.1080.1	239.45	56.5904	Antisense	HVO_RS03570	NC_013966.1	398083	398882	799	-
STRG.1082.1	699.965	198.542	Antisense	HVO_RS03605	NC_013966.1	402921	403436	515	-
STRG.1084.1	273.021	116.678	Antisense	HVO_RS03625	NC_013966.1	406564	406685	121	+
STRG.1087.1	97.5789	19.4269	Antisense	HVO_RS03630	NC_013966.1	407113	407934	821	-
STRG.1090.1	66.8093	56.852	Antisense	HVO_RS03655	NC_013966.1	410716	410903	187	-
STRG.1092.1	2476.8	571.511	Antisense	HVO_RS03660	NC_013966.1	410951	411143	192	-
STRG.1095.1	1116.41	141.55	Antisense	HVO_RS03670	NC_013966.1	414547	414798	251	-
STRG.1096.1	222.616	77.6132	Antisense	HVO_RS03675	NC_013966.1	415467	415846	379	-
STRG.1100.1	321.838	82.4347	Intergenic	N/A	NC_013966.1	416824	417080	256	-
STRG.1105.3	2504.95	530.492	Antisense	HVO_RS03715	NC_013966.1	423968	424117	149	+
STRG.1109.1	40.8378	31.4392	Antisense	HVO_RS03730	NC_013966.1	426549	426748	199	-
STRG.1114.1	1129.55	128.775	Antisense	HVO_RS03745	NC_013966.1	431487	432310	823	+
STRG.1116.1	908.234	185.136	Antisense	HVO_RS03770	NC_013966.1	441427	442155	728	-
STRG.1119.1	674.429	190.353	Antisense	HVO_RS03790	NC_013966.1	446067	446243	176	-
STRG.1120.1	862.079	176.864	Antisense	HVO_RS03790	NC_013966.1	446478	446866	388	-
STRG.1120.2	862.079	176.864	Antisense	HVO_RS03795	NC_013966.1	447142	447572	430	-
STRG.1123.1	560.178	176.999	Antisense	HVO_RS03805	NC_013966.1	449659	449854	195	+
STRG.1124.1	191.853	35.165	Antisense	HVO_RS03805	NC_013966.1	449967	450932	965	+
STRG.1126.1	1207.77	222.24	Intergenic	N/A	NC_013966.1	454006	454302	296	-
STRG.1128.3	170.23	20.0326	Antisense	HVO_RS03850	NC_013966.1	458901	459555	654	-
STRG.1130.1	1121.06	172.8	Antisense	HVO_RS03850	NC_013966.1	459938	460457	519	-
STRG.1131.1	632.714	142.659	Antisense	HVO_RS03855	NC_013966.1	460832	461297	465	-
STRG.1131.2	105.1	18.7273	Intergenic	N/A	NC_013966.1	461398	461674	276	-
STRG.1134.1	891.771	179.36	Antisense	HVO_RS03875	NC_013966.1	465027	465322	295	-
STRG.1134.2	891.771	179.36	Antisense	HVO_RS03875	NC_013966.1	465590	466068	478	-
STRG.1138.2	1871.12	254.743	Antisense	HVO_RS03910	NC_013966.1	471265	471623	358	+
STRG.1140.1	523.282	143.257	Antisense	HVO_RS03915	NC_013966.1	472671	473011	340	-
STRG.1141.1	9509.87	620.128	Antisense	HVO_RS03920	NC_013966.1	474975	475152	177	-
STRG.1145.1	40.0332	19.8379	Antisense	HVO_RS03935	NC_013966.1	477775	478392	617	-
STRG.1153.1	101.824	32.0553	Antisense	HVO_RS03980	NC_013966.1	486758	487199	441	-
STRG.1155.1	40.3716	26.128	Antisense	HVO_RS03990	NC_013966.1	488565	488913	348	-
STRG.116.1	41.894	29.5214	Antisense	HVO_RS00155	NC_013964.1	37108	37492	384	-
STRG.1161.1	119.354	25.6462	Antisense	HVO_RS04015	NC_013966.1	495161	495864	703	-
STRG.1163.1	41.8437	16.1357	Antisense	HVO_RS04020	NC_013966.1	496729	497195	466	-
STRG.1169.1	54.3916	19.2154	Antisense	HVO_RS04040	NC_013966.1	500737	501207	470	+
STRG.1175.1	76.8412	49.5024	Antisense	HVO_RS04050	NC_013966.1	503682	503816	134	+
STRG.1179.1	54.9435	35.2345	Antisense	HVO_RS04070	NC_013966.1	506271	506948	677	-
STRG.1180.1	48.0563	42.7977	Antisense	HVO_RS04070	NC_013966.1	507562	507866	304	-
STRG.1182.1	67.7255	53.9296	Antisense	HVO_RS04085	NC_013966.1	509206	509557	351	-
STRG.1184.1	125.922	34.1483	Antisense	HVO_RS04085	NC_013966.1	509728	510173	445	-
STRG.1195.1	51.8664	31.6233	Antisense	HVO_RS04130	NC_013966.1	517780	518185	405	+
STRG.1198.1	55.3481	21.3804	Antisense	HVO_RS04145	NC_013966.1	520377	520802	425	+
STRG.1207.1	91.7087	78.3013	Antisense	HVO_RS04175	NC_013966.1	525703	526067	364	-
STRG.1216.1	48.6124	25.8522	Antisense	HVO_RS04225	NC_013966.1	535502	535812	310	+
STRG.1218.1	51.2767	40.7852	Antisense	HVO_RS04235	NC_013966.1	537299	537584	285	-
STRG.1219.1	41.0954	38.0892	Antisense	HVO_RS04240	NC_013966.1	538059	538491	432	+
STRG.1222.1	70.303	73.3083	Antisense	HVO_RS04240	NC_013966.1	539536	539843	307	+
STRG.1223.1	40.2658	33.0902	Antisense	HVO_RS04245	NC_013966.1	540291	540506	215	+
STRG.1227.1	276.34	67.8169	Antisense	HVO_RS04250	NC_013966.1	542995	543517	522	+
STRG.1229.1	139.118	36.3508	Antisense	HVO_RS04265	NC_013966.1	544544	545451	907	+
STRG.1233.1	78.5617	52.0604	Antisense	HVO_RS04290	NC_013966.1	548933	549297	364	-
STRG.1236.1	107.241	111.876	Antisense	HVO_RS04300	NC_013966.1	550599	550810	211	+
STRG.1239.1	60.8515	27.2315	Antisense	HVO_RS04305	NC_013966.1	551778	552152	374	+
STRG.1241.1	509.324	100.582	Antisense	HVO_RS04305	NC_013966.1	553256	554129	873	+
STRG.1242.1	112.68	24.7562	Antisense	HVO_RS04310	NC_013966.1	554193	555124	931	+
STRG.1250.1	101.411	111.379	Antisense	HVO_RS04355	NC_013966.1	566136	566321	185	+
STRG.1251.1	63.2218	60.0688	Antisense	HVO_RS04360	NC_013966.1	566478	566850	372	+
STRG.1253.1	417.314	123.159	Antisense	HVO_RS04360	NC_013966.1	567777	568201	424	+
STRG.1256.1	209.074	36.2397	Antisense	HVO_RS04370	NC_013966.1	568905	569448	543	+
STRG.1263.1	94.0677	27.669	Antisense	HVO_RS04400	NC_013966.1	576004	576185	181	+
STRG.1275.1	42.3515	36.7462	Antisense	HVO_RS04435	NC_013966.1	583618	583872	254	-
STRG.1280.1	51.3014	25.36	Antisense	livF	NC_013966.1	585069	585150	81	-
STRG.1290.1	78.606	42.7123	Antisense	HVO_RS04495	NC_013966.1	595620	596030	410	+
STRG.1294.1	266.651	97.3634	Antisense	HVO_RS04510	NC_013966.1	596802	597670	868	+
STRG.1295.1	75.4326	58.6077	Antisense	HVO_RS04510	NC_013966.1	598097	598492	395	+
STRG.1298.1	32.7225	23.242	Intergenic	N/A	NC_013966.1	600510	600798	288	+
STRG.1299.1	63.9399	41.5381	Antisense	HVO_RS04520	NC_013966.1	600860	601072	212	+
STRG.1301.1	280.21	47.173	Antisense	HVO_RS04520	NC_013966.1	601340	602189	849	+
STRG.1307.1	65.2607	31.4824	Antisense	HVO_RS04550	NC_013966.1	604624	605338	714	+
STRG.1308.1	51.8923	49.441	Antisense	HVO_RS04550	NC_013966.1	605373	605523	150	+
STRG.1309.1	206.896	51.7882	Antisense	HVO_RS04550	NC_013966.1	605745	606216	471	+
STRG.131.1	72.8425	46.3097	Antisense	HVO_RS00195	NC_013964.1	46694	47214	520	+
STRG.1311.1	226.717	99.8029	Antisense	HVO_RS04555	NC_013966.1	606350	606749	399	+
STRG.1312.1	82.0455	13.5721	Antisense	HVO_RS04560	NC_013966.1	606914	607278	364	+
STRG.1315.1	56.3061	63.8612	Antisense	HVO_RS04565	NC_013966.1	607683	608021	338	+
STRG.1316.1	55.2294	24.5175	Antisense	HVO_RS04565	NC_013966.1	608102	608668	566	+
STRG.1318.1	62.4019	58.4411	Antisense	HVO_RS04565	NC_013966.1	608918	609082	164	+
STRG.1324.1	68.6901	37.9809	Antisense	HVO_RS04590	NC_013966.1	611521	611924	403	+
STRG.1327.1	54.6922	30.9776	Antisense	HVO_RS04595	NC_013966.1	613068	613557	489	+
STRG.1328.1	219.631	64.5188	Antisense	HVO_RS04600	NC_013966.1	613590	613883	293	+
STRG.1329.1	176.323	64.1342	Antisense	HVO_RS04605	NC_013966.1	613930	614537	607	+
STRG.133.1	42.0002	38.0818	Antisense	HVO_RS00210	NC_013964.1	50512	50745	233	+
STRG.1331.1	517.981	106.166	Antisense	HVO_RS04610	NC_013966.1	614957	615652	695	+
STRG.1332.1	44.4805	34.1243	Antisense	HVO_RS04615	NC_013966.1	615825	616039	214	+
STRG.1334.1	40.543	25.6356	Antisense	HVO_RS04615	NC_013966.1	616940	617195	255	+
STRG.1336.1	90.5078	41.209	Antisense	HVO_RS04620	NC_013966.1	618398	618740	342	+
STRG.1340.1	344.285	102.82	Antisense	HVO_RS04650	NC_013966.1	624115	624808	693	+
STRG.1341.1	216.005	62.0851	Antisense	HVO_RS04650	NC_013966.1	625010	625704	694	+
STRG.1349.2	754.17	161.61	Antisense	HVO_RS04725	NC_013967.1	4986	5214	228	-
STRG.1356.1	52.5366	41.1658	Antisense	HVO_RS04770	NC_013967.1	13023	13456	433	+
STRG.1358.1	130.382	68.8659	Antisense	HVO_RS04770	NC_013967.1	13892	14147	255	+
STRG.1359.1	58.1449	51.0329	Antisense	HVO_RS04770	NC_013967.1	14281	14864	583	+
STRG.1365.1	46.5483	40.4425	Antisense	HVO_RS04810	NC_013967.1	22108	22473	365	+
STRG.1367.1	180.505	48.0253	Antisense	HVO_RS04820	NC_013967.1	23793	24343	550	+
STRG.1372.1	65.5285	66.4032	Antisense	HVO_RS04845	NC_013967.1	30014	30385	371	-
STRG.1374.1	75.979	13.2947	Antisense	HVO_RS04870	NC_013967.1	34096	34863	767	+
STRG.1375.3	208.839	41.8625	Antisense	HVO_RS04885	NC_013967.1	36544	36943	399	+
STRG.1376.1	116.5	47.8662	Antisense	HVO_RS04890	NC_013967.1	37019	37692	673	+
STRG.1379.26	116.418	7.31341	Antisense	HVO_RS05010	NC_013967.1	65414	66059	645	-
STRG.1383.1	2251.49	594.805	Antisense	HVO_RS04910	NC_013967.1	42962	43090	128	+
STRG.1384.1	59.439	50.8279	Antisense	HVO_RS04915	NC_013967.1	43283	43753	470	+
STRG.1386.1	60.3624	23.2772	Antisense	HVO_RS04920	NC_013967.1	44266	44513	247	+
STRG.1389.1	71.554	34.2724	Antisense	HVO_RS04925	NC_013967.1	45861	46766	905	+
STRG.1390.1	3008.94	976.694	Antisense	HVO_RS04935	NC_013967.1	47627	47767	140	+
STRG.1392.1	42.9981	27.6545	Antisense	HVO_RS04950	NC_013967.1	51274	51653	379	+
STRG.1394.1	133.394	38.6873	Antisense	HVO_RS04960	NC_013967.1	52804	53630	826	+
STRG.1398.1	49.7915	39.034	Antisense	HVO_RS04980	NC_013967.1	56879	57441	562	+
STRG.1400.1	549.909	86.574	Antisense	HVO_RS05000	NC_013967.1	61246	62210	964	+
STRG.1402.1	72.1943	41.2024	Antisense	HVO_RS05010	NC_013967.1	66190	66750	560	-
STRG.1403.1	230.907	44.6862	Antisense	HVO_RS05010	NC_013967.1	66906	67167	261	-
STRG.1405.1	130.568	61.1891	Antisense	HVO_RS05015	NC_013967.1	68605	69135	530	+
STRG.1408.1	591.301	153.321	Antisense	HVO_RS05035	NC_013967.1	72124	72926	802	+
STRG.1409.1	46.321	29.5599	Antisense	HVO_RS05045	NC_013967.1	73250	73414	164	+
STRG.141.1	442.959	203.944	Antisense	HVO_RS00240	NC_013964.1	58267	58519	252	+
STRG.1414.1	326.24	138.658	Antisense	HVO_RS05065	NC_013967.1	77645	77780	135	+
STRG.1415.1	99.6548	60.0475	Antisense	HVO_RS05065	NC_013967.1	78049	78214	165	+
STRG.1417.1	97.845	67.0891	Antisense	HVO_RS05075	NC_013967.1	79424	80232	808	+
STRG.1419.1	58.8601	30.7597	Antisense	HVO_RS05090	NC_013967.1	81361	81974	613	+
STRG.1421.1	147.825	29.4335	Antisense	HVO_RS05090	NC_013967.1	82038	82443	405	+
STRG.1423.1	209.415	66.8757	Antisense	HVO_RS05105	NC_013967.1	83268	84135	867	+
STRG.1425.1	68.4086	79.4548	Antisense	HVO_RS05115	NC_013967.1	85883	86103	220	+
STRG.1426.1	222.197	30.62	Antisense	HVO_RS05115	NC_013967.1	86331	87076	745	+
STRG.1428.1	46.4674	40.984	Antisense	HVO_RS05120	NC_013967.1	87643	88237	594	+
STRG.143.1	43.0504	38.2309	Antisense	HVO_RS00240	NC_013964.1	60910	61355	445	+
STRG.1431.1	176.796	63.8263	Antisense	HVO_RS05140	NC_013967.1	91296	91999	703	+
STRG.1432.1	790.17	105.362	Antisense	HVO_RS05145	NC_013967.1	92088	92892	804	+
STRG.1432.2	790.17	105.362	Antisense	HVO_RS05150	NC_013967.1	93161	94021	860	+
STRG.1435.4	1422.46	432.705	Antisense	HVO_RS05195	NC_013967.1	101831	101942	111	-
STRG.1438.1	431.903	56.8384	Antisense	HVO_RS05195	NC_013967.1	102189	102915	726	-
STRG.1439.1	67.5298	23.5384	Antisense	HVO_RS05215	NC_013967.1	104892	105863	971	+
STRG.1440.1	167.926	33.9712	Antisense	HVO_RS05220	NC_013967.1	105927	106468	541	+
STRG.1441.1	93.1781	61.0839	Antisense	HVO_RS05220	NC_013967.1	106503	106679	176	+
STRG.1443.1	82.6625	63.4482	Antisense	HVO_RS05240	NC_013967.1	109769	109973	204	-
STRG.1446.1	121.706	36.7928	Antisense	HVO_RS05260	NC_013967.1	111652	112077	425	-
STRG.1447.1	330.748	76.5422	Antisense	HVO_RS05270	NC_013967.1	112334	112756	422	-
STRG.1448.1	56.2308	45.8064	Antisense	HVO_RS05275	NC_013967.1	112802	113030	228	-
STRG.145.1	63.5186	30.409	Antisense	HVO_RS00260	NC_013964.1	65754	66201	447	+
STRG.1450.1	68.4111	36.6489	Antisense	HVO_RS05285	NC_013967.1	115026	115279	253	+
STRG.1457.1	275.793	101.347	Antisense	HVO_RS05295	NC_013967.1	117737	117918	181	-
STRG.146.1	74.4469	27.1769	Antisense	HVO_RS00260	NC_013964.1	66394	67307	913	+
STRG.1463.1	45.7077	17.5	Antisense	HVO_RS05355	NC_013967.1	125423	125955	532	+
STRG.1464.1	105.63	38.7745	Antisense	HVO_RS05360	NC_013967.1	126522	126946	424	+
STRG.1473.1	341.434	52.7541	Antisense	HVO_RS05410	NC_013967.1	135078	135785	707	-
STRG.1474.1	42.2538	44.4621	Antisense	HVO_RS05410	NC_013967.1	136015	136157	142	-
STRG.1475.1	68.9688	50.5839	Antisense	HVO_RS05415	NC_013967.1	136308	136660	352	-
STRG.1476.1	2941.69	703.418	Antisense	HVO_RS05420	NC_013967.1	137144	137312	168	-
STRG.1478.1	196.352	68.2462	Antisense	HVO_RS05435	NC_013967.1	139862	140288	426	-
STRG.1483.1	49.6024	11.8008	Antisense	HVO_RS05490	NC_013967.1	147313	147707	394	+
STRG.1487.1	40.31	28.3525	Antisense	HVO_RS05520	NC_013967.1	151746	152097	351	-
STRG.1488.1	98.3091	67.7353	Antisense	HVO_RS05520	NC_013967.1	152158	152301	143	-
STRG.1493.1	83.1154	50.4825	Antisense	HVO_RS05565	NC_013967.1	158797	159241	444	-
STRG.1494.1	41.8345	28.9199	Antisense	HVO_RS05570	NC_013967.1	161409	161677	268	+
STRG.150.1	48.9366	45.3931	Antisense	HVO_RS00275	NC_013964.1	68577	69105	528	+
STRG.1503.1	81.7826	85.7277	Antisense	HVO_RS05630	NC_013967.1	172631	172928	297	-
STRG.1507.1	1001.96	197.18	Antisense	HVO_RS05665	NC_013967.1	178436	178724	288	-
STRG.1508.1	63.4007	31.068	Antisense	HVO_RS05670	NC_013967.1	178976	179649	673	-
STRG.1509.1	54.2307	44.0248	Antisense	HVO_RS05680	NC_013967.1	180766	180943	177	+
STRG.151.1	229.832	64.3301	Antisense	HVO_RS00285	NC_013964.1	69794	70168	374	+
STRG.1510.2	2106.76	391.257	Antisense	HVO_RS05695	NC_013967.1	182498	182716	218	+
STRG.1511.1	44.0828	46.3548	Antisense	HVO_RS05695	NC_013967.1	183182	183441	259	+
STRG.1512.1	119.285	41.7268	Antisense	HVO_RS05695	NC_013967.1	183640	184220	580	+
STRG.1513.1	40.5986	38.3252	Antisense	HVO_RS05695	NC_013967.1	184256	184733	477	+
STRG.1516.1	159.925	49.3898	Antisense	HVO_RS05705	NC_013967.1	186747	187517	770	-
STRG.1519.1	223.104	47.5819	Antisense	HVO_RS05710	NC_013967.1	188818	189798	980	-
STRG.152.1	43.0391	38.65	Antisense	HVO_RS00285	NC_013964.1	70317	70609	292	+
STRG.1520.1	63.4921	44.4327	Antisense	HVO_RS05720	NC_013967.1	189999	190417	418	-
STRG.1521.1	53.0068	31.5491	Antisense	HVO_RS05720	NC_013967.1	190579	190991	412	-
STRG.1522.1	841.24	411.037	Antisense	HVO_RS05725	NC_013967.1	191400	191647	247	-
STRG.1524.1	78.604	49.0214	Antisense	HVO_RS05735	NC_013967.1	191905	192702	797	-
STRG.1527.1	128.578	62.8014	Antisense	HVO_RS05760	NC_013967.1	197097	197565	468	+
STRG.1529.1	3407.13	2098.97	Antisense	HVO_RS05775	NC_013967.1	201438	201537	99	-
STRG.153.1	49.6075	34.7143	Antisense	HVO_RS00290	NC_013964.1	70794	71417	623	+
STRG.1531.1	41.7556	30.9868	Antisense	HVO_RS05790	NC_013967.1	203176	203576	400	-
STRG.1536.1	85.1811	25.2698	Antisense	HVO_RS05820	NC_013967.1	207531	208258	727	+
STRG.1539.1	184.509	47.9977	Antisense	HVO_RS05830	NC_013967.1	209013	209926	913	+
STRG.1545.1	49.565	47.0559	Antisense	HVO_RS05860	NC_013967.1	213084	213685	601	-
STRG.1546.1	166.533	76.2507	Antisense	HVO_RS05860	NC_013967.1	213731	214568	837	-
STRG.1547.1	85.1458	21.7016	Antisense	HVO_RS05860	NC_013967.1	214642	215487	845	-
STRG.1552.1	46.9993	35.7405	Antisense	HVO_RS05900	NC_013967.1	223030	223387	357	+
STRG.1554.3	1009.04	264.327	Antisense	HVO_RS05915	NC_013967.1	225775	225979	204	+
STRG.1556.1	150.502	85.0631	Antisense	HVO_RS05925	NC_013967.1	226964	227315	351	-
STRG.1560.1	115.689	33.6798	Antisense	HVO_RS05935	NC_013967.1	228567	229058	491	+
STRG.1563.1	62.8686	25.1849	Antisense	HVO_RS05955	NC_013967.1	231569	232371	802	+
STRG.1566.1	910.489	66.8233	Antisense	HVO_RS05970	NC_013967.1	233465	234105	640	-
STRG.157.1	62.0279	34.7539	Antisense	HVO_RS00315	NC_013964.1	74336	74644	308	-
STRG.1570.1	242.553	77.4314	Antisense	HVO_RS05990	NC_013967.1	237735	238219	484	-
STRG.1573.1	58.8066	22.9771	Antisense	HVO_RS06015	NC_013967.1	239349	240201	852	-
STRG.1577.1	90.1947	35.0512	Antisense	HVO_RS06025	NC_013967.1	241650	242068	418	-
STRG.1581.1	275.083	80.5157	Antisense	HVO_RS06035	NC_013967.1	243478	243903	425	-
STRG.1583.1	55.7889	15.6314	Antisense	HVO_RS06035	NC_013967.1	244353	245312	959	-
STRG.1584.1	87.5162	17.7484	Antisense	HVO_RS06040	NC_013967.1	245800	246184	384	-
STRG.1586.1	45.9927	56.4179	Antisense	HVO_RS06045	NC_013967.1	246979	247259	280	-
STRG.1587.1	8610.99	1650.78	Antisense	HVO_RS06050	NC_013967.1	248073	248354	281	-
STRG.1591.1	70.53	35.0492	Antisense	HVO_RS06065	NC_013967.1	251954	252573	619	+
STRG.1592.1	54.923	64.0898	Antisense	HVO_RS06065	NC_013967.1	253139	253285	146	+
STRG.1594.1	41.6478	37.7682	Antisense	HVO_RS06065	NC_013967.1	253845	254062	217	+
STRG.16.1	223.587	82.4188	Antisense	HVO_RS19420	NC_013968.1	25923	26220	297	-
STRG.1600.1	42.8304	25.4783	Antisense	HVO_RS06085	NC_013967.1	258316	258712	396	+
STRG.1601.1	45.4998	29.8779	Antisense	HVO_RS06085	NC_013967.1	258758	258926	168	+
STRG.1602.1	74.8666	64.9492	Antisense	HVO_RS06090	NC_013967.1	258976	259362	386	+
STRG.1604.1	46.907	32.1817	Antisense	HVO_RS06110	NC_013967.1	261487	261773	286	+
STRG.1607.1	59.3759	73.5104	Antisense	HVO_RS06115	NC_013967.1	262409	262621	212	-
STRG.1609.1	66.7014	95.1304	Antisense	HVO_RS06120	NC_013967.1	263250	263558	308	-
STRG.1613.1	55.069	32.636	Antisense	HVO_RS06155	NC_013967.1	268864	269561	697	-
STRG.1615.1	114.466	37.2827	Antisense	HVO_RS06165	NC_013967.1	271874	272511	637	+
STRG.1620.5	1511.51	420.469	Antisense	HVO_RS06185	NC_013967.1	275717	276010	293	-
STRG.1623.1	54.4611	68.1494	Antisense	HVO_RS06195	NC_013967.1	278262	278380	118	+
STRG.1626.1	238.275	53.0454	Antisense	HVO_RS06220	NC_013967.1	282081	282583	502	-
STRG.163.2	213.975	124.945	Antisense	HVO_RS00345	NC_013964.1	81116	81374	258	+
STRG.1630.1	118.38	37.6914	Antisense	HVO_RS06235	NC_013967.1	285189	286030	841	-
STRG.1635.1	1058.81	232.647	Antisense	HVO_RS06245	NC_013967.1	288833	289168	335	-
STRG.1637.1	55.3106	21.0958	Antisense	HVO_RS06260	NC_013967.1	291492	291752	260	-
STRG.1638.1	46.6806	25.175	Antisense	HVO_RS06260	NC_013967.1	292044	293034	990	-
STRG.1640.1	80.5445	45.4441	Antisense	HVO_RS06265	NC_013967.1	295000	295210	210	+
STRG.1642.1	283.54	49.6739	Antisense	HVO_RS06270	NC_013967.1	295695	296315	620	-
STRG.1645.4	8693.62	1231.55	Antisense	HVO_RS06290	NC_013967.1	299934	300132	198	+
STRG.1649.1	199.563	72.9872	Antisense	HVO_RS06300	NC_013967.1	301150	301693	543	-
STRG.165.1	221.19	35.8073	Antisense	HVO_RS00345	NC_013964.1	81822	82510	688	+
STRG.1651.1	77.5013	66.0012	Antisense	HVO_RS06310	NC_013967.1	302420	302771	351	-
STRG.1652.1	94.37	29.7845	Antisense	HVO_RS06315	NC_013967.1	302811	303397	586	-
STRG.1653.1	66.6423	33.336	Antisense	HVO_RS06315	NC_013967.1	303581	304473	892	-
STRG.1654.1	312.117	88.4468	Antisense	HVO_RS06320	NC_013967.1	304715	305308	593	-
STRG.1655.1	7401.5	2070.47	Antisense	HVO_RS06330	NC_013967.1	307420	307634	214	+
STRG.166.1	524.493	101.724	Antisense	HVO_RS00355	NC_013964.1	82589	82899	310	+
STRG.1661.1	80.3146	12.5724	Antisense	HVO_RS06380	NC_013967.1	315009	315434	425	-
STRG.1663.1	42.5643	25.9492	Antisense	HVO_RS06385	NC_013967.1	316218	316745	527	-
STRG.1665.1	45.1792	36.6685	Antisense	HVO_RS06385	NC_013967.1	317423	317921	498	-
STRG.1667.1	592.057	318.604	Antisense	HVO_RS06390	NC_013967.1	319364	319487	123	-
STRG.1668.1	75.616	27.3245	Antisense	HVO_RS06390	NC_013967.1	319574	320286	712	-
STRG.1669.1	80.3887	22.7237	Antisense	HVO_RS06400	NC_013967.1	320685	321222	537	-
STRG.1670.1	55.779	28.0015	Antisense	HVO_RS06410	NC_013967.1	321300	322026	726	-
STRG.1672.1	320.708	159.224	Antisense	HVO_RS06425	NC_013967.1	325945	326451	506	-
STRG.1673.1	51.8267	15.128	Antisense	HVO_RS06430	NC_013967.1	326514	327285	771	-
STRG.1676.1	82.0323	38.6106	Antisense	HVO_RS06440	NC_013967.1	329057	329654	597	-
STRG.1686.1	40.2758	48.3905	Antisense	HVO_RS06490	NC_013967.1	333572	334256	684	+
STRG.169.1	78.4064	48.5339	Antisense	HVO_RS00360	NC_013964.1	83820	84176	356	+
STRG.1696.1	511.483	820.225	Antisense	HVO_RS06540	NC_013967.1	339909	340143	234	-
STRG.1703.1	59.8337	33.6598	Antisense	HVO_RS06595	NC_013967.1	349000	349571	571	-
STRG.1704.1	47.7263	34.6797	Antisense	HVO_RS06595	NC_013967.1	349998	350441	443	-
STRG.1705.6	2225.81	515.789	Antisense	HVO_RS06615	NC_013967.1	353742	353966	224	+
STRG.1706.1	243.223	75.3256	Antisense	HVO_RS06600	NC_013967.1	350629	351087	458	-
STRG.1709.1	54.8844	32.8266	Antisense	HVO_RS06625	NC_013967.1	355005	355171	166	-
STRG.1711.1	2384.69	592.899	Antisense	HVO_RS06645	NC_013967.1	358644	358778	134	-
STRG.1712.1	95.712	47.984	Antisense	HVO_RS06650	NC_013967.1	359387	359899	512	-
STRG.1716.1	45.6883	18.8806	Antisense	HVO_RS06660	NC_013967.1	362901	363411	510	+
STRG.1718.1	742.464	242.529	Antisense	HVO_RS06665	NC_013967.1	363594	363819	225	-
STRG.172.1	45.9963	17.4666	Antisense	HVO_RS00375	NC_013964.1	88081	88994	913	+
STRG.1724.1	712.408	205.46	Antisense	HVO_RS06695	NC_013967.1	369766	370036	270	+
STRG.1725.1	92.407	34.3771	Antisense	HVO_RS06695	NC_013967.1	370871	371401	530	+
STRG.1728.1	257.481	88.9657	Antisense	HVO_RS06700	NC_013967.1	372574	373522	948	+
STRG.1729.1	2180.66	226.848	Antisense	HVO_RS06705	NC_013967.1	373981	374437	456	+
STRG.173.1	87.9897	33.5621	Antisense	HVO_RS00380	NC_013964.1	89320	89817	497	+
STRG.1730.1	131.357	54.366	Antisense	HVO_RS06705	NC_013967.1	374493	374839	346	+
STRG.1733.1	123.243	46.2872	Antisense	HVO_RS06720	NC_013967.1	377269	377843	574	-
STRG.1737.1	46.408	30.4749	Antisense	HVO_RS06735	NC_013967.1	381811	382441	630	-
STRG.1739.1	71.2549	54.0129	Antisense	HVO_RS06750	NC_013967.1	384638	384960	322	+
STRG.174.1	55.0249	26.5302	Antisense	HVO_RS00385	NC_013964.1	89879	90469	590	+
STRG.1741.1	59.5467	34.2747	Antisense	HVO_RS06760	NC_013967.1	385407	385900	493	+
STRG.1742.5	280.194	19.7128	Antisense	HVO_RS06785	NC_013967.1	389135	389553	418	+
STRG.1743.1	48.4482	26.9711	Antisense	HVO_RS06765	NC_013967.1	386189	386454	265	-
STRG.1744.1	40.3296	10.0952	Antisense	HVO_RS06770	NC_013967.1	386769	387411	642	-
STRG.1745.1	46.1208	38.9421	Antisense	HVO_RS06770	NC_013967.1	387498	387826	328	-
STRG.1746.1	59.3962	51.5565	Antisense	HVO_RS06785	NC_013967.1	389765	390079	314	+
STRG.1751.1	40.4502	35.0402	Antisense	HVO_RS06845	NC_013967.1	395808	395996	188	+
STRG.1752.1	323.629	71.7474	Antisense	HVO_RS06850	NC_013967.1	396879	397627	748	+
STRG.1756.1	45.106	26.0621	Antisense	HVO_RS06875	NC_013967.1	402589	403065	476	-
STRG.176.1	56.7387	21.6527	Antisense	HVO_RS00395	NC_013964.1	92779	93030	251	+
STRG.1761.1	546.488	166.57	Intergenic	N/A	NC_013967.1	407878	408068	190	+
STRG.1762.1	83.0059	36.8926	Antisense	HVO_RS06925	NC_013967.1	408964	409687	723	+
STRG.1763.1	56.9765	23.756	Antisense	HVO_RS06930	NC_013967.1	410120	410870	750	+
STRG.1764.1	495.152	108.795	Antisense	HVO_RS06930	NC_013967.1	410932	411408	476	+
STRG.1766.1	432.763	99.4899	Antisense	HVO_RS06940	NC_013967.1	413058	413310	252	+
STRG.1768.2	1251.64	356.639	Antisense	HVO_RS06955	NC_013967.1	416986	417136	150	-
STRG.1770.1	83.2793	24.8635	Antisense	HVO_RS06970	NC_013967.1	419073	420014	941	-
STRG.1773.1	76.1633	58.3243	Antisense	HVO_RS06975	NC_013967.1	420954	421275	321	+
STRG.1774.13	31665.8	4559.25	Antisense	HVO_RS07060	NC_013967.1	435211	435354	143	-
STRG.1775.1	189.004	73.3011	Antisense	HVO_RS06975	NC_013967.1	421450	422428	978	+
STRG.1780.1	2580.14	2354.04	Antisense	HVO_RS07030	NC_013967.1	429990	430175	185	+
STRG.1783.8	1013.42	263.043	Antisense	HVO_RS07100	NC_013967.1	439240	439643	403	+
STRG.1787.1	94.096	15.8827	Antisense	HVO_RS07175	NC_013967.1	448363	448946	583	-
STRG.179.1	181.76	27.5145	Intergenic	N/A	NC_013964.1	93437	93706	269	+
STRG.1795.1	155.393	42.3507	Antisense	HVO_RS07215	NC_013967.1	453588	454271	683	-
STRG.1797.1	99.3769	54.0851	Antisense	HVO_RS07240	NC_013967.1	457786	458099	313	-
STRG.18.1	440.805	94.8593	Antisense	HVO_RS19425	NC_013968.1	28650	28779	129	-
STRG.1803.1	44.7139	41.966	Antisense	HVO_RS07250	NC_013967.1	460796	461130	334	+
STRG.1805.2	390.498	152.269	Antisense	HVO_RS07260	NC_013967.1	462772	463109	337	-
STRG.1806.1	67.266	48.5703	Antisense	HVO_RS07260	NC_013967.1	463209	463392	183	-
STRG.1811.1	333.474	67.2166	Antisense	HVO_RS07295	NC_013967.1	469470	469911	441	+
STRG.1812.1	54.4568	35.8552	Antisense	HVO_RS07300	NC_013967.1	470112	470471	359	+
STRG.1813.1	172.913	57.7486	Antisense	HVO_RS07305	NC_013967.1	470533	471232	699	+
STRG.1814.1	47.044	21.9722	Antisense	HVO_RS07305	NC_013967.1	471284	471791	507	+
STRG.1815.1	46.5588	23.8341	Antisense	HVO_RS07305	NC_013967.1	471879	472813	934	+
STRG.1816.1	42.889	26.0839	Antisense	HVO_RS07305	NC_013967.1	473157	473609	452	+
STRG.1817.1	49.0101	23.9692	Antisense	HVO_RS07315	NC_013967.1	474138	474638	500	+
STRG.1818.1	66.4238	34.4237	Antisense	HVO_RS07320	NC_013967.1	474803	475641	838	-
STRG.1822.1	53.6561	44.5132	Antisense	HVO_RS07340	NC_013967.1	479887	480419	532	+
STRG.1823.1	211.15	61.8711	Antisense	HVO_RS07350	NC_013967.1	480505	481482	977	+
STRG.1828.1	47.7759	33.695	Antisense	HVO_RS07355	NC_013967.1	484142	485030	888	+
STRG.1829.1	69.9567	38.2481	Antisense	HVO_RS07355	NC_013967.1	485129	486094	965	+
STRG.1831.1	49.2346	26.1685	Antisense	HVO_RS07360	NC_013967.1	487217	487515	298	-
STRG.1833.1	107.695	33.2836	Antisense	HVO_RS07365	NC_013967.1	489019	489750	731	-
STRG.1836.1	156.294	74.7834	Antisense	HVO_RS07370	NC_013967.1	490273	490728	455	-
STRG.1837.1	24326.7	953.695	Antisense	HVO_RS07375	NC_013967.1	492128	492446	318	-
STRG.1840.1	3985.08	838.241	Antisense	HVO_RS07410	NC_013967.1	497846	498061	215	+
STRG.1843.1	110.579	74.0257	Antisense	HVO_RS07420	NC_013967.1	501470	501759	289	+
STRG.1846.2	844.965	171.555	Antisense	HVO_RS07415	NC_013967.1	500297	500524	227	-
STRG.1847.1	50.1485	45.1128	Antisense	HVO_RS07425	NC_013967.1	503073	503294	221	-
STRG.1851.1	404.895	86.057	Antisense	HVO_RS07440	NC_013967.1	507193	507940	747	+
STRG.1852.1	64.5532	47.4515	Antisense	HVO_RS07450	NC_013967.1	510055	510286	231	-
STRG.1853.1	115.836	37.8556	Antisense	HVO_RS07455	NC_013967.1	510478	510812	334	-
STRG.1857.7	4484.18	1422.59	Antisense	HVO_RS07500	NC_013967.1	517381	517661	280	+
STRG.186.1	74.3173	27.8281	Antisense	HVO_RS00410	NC_013964.1	96894	97239	345	+
STRG.1860.1	214.43	67.2089	Antisense	HVO_RS07515	NC_013967.1	519653	519861	208	-
STRG.1862.1	96.7072	53.4891	Antisense	HVO_RS07525	NC_013967.1	521080	521501	421	-
STRG.1865.1	53.2432	26.5531	Antisense	HVO_RS07535	NC_013967.1	522360	522878	518	-
STRG.1866.1	47.4518	25.9363	Antisense	HVO_RS07540	NC_013967.1	522949	523622	673	-
STRG.1868.1	49.7796	27.4653	Antisense	HVO_RS07555	NC_013967.1	525617	526197	580	-
STRG.1869.1	85.1523	39.754	Antisense	HVO_RS07555	NC_013967.1	526277	526953	676	-
STRG.1870.1	405.593	69.5445	Antisense	HVO_RS07560	NC_013967.1	527414	527831	417	-
STRG.1873.1	55.8077	52.2533	Antisense	HVO_RS07575	NC_013967.1	528932	529188	256	-
STRG.1874.1	55.5968	46.3878	Antisense	HVO_RS07575	NC_013967.1	529237	529808	571	-
STRG.1878.1	57.9903	64.4791	Antisense	HVO_RS07590	NC_013967.1	531482	531899	417	-
STRG.1879.3	159.339	84.242	Antisense	HVO_RS07595	NC_013967.1	532941	533718	777	+
STRG.1900.1	98.1462	61.7096	Antisense	HVO_RS07655	NC_013967.1	545656	546170	514	+
STRG.1907.1	190.379	28.5044	Antisense	HVO_RS07685	NC_013967.1	550704	551596	892	+
STRG.1908.1	821.069	308.391	Antisense	HVO_RS07685	NC_013967.1	552003	552276	273	+
STRG.1909.1	42.0531	28.1359	Antisense	HVO_RS07685	NC_013967.1	552391	552851	460	+
STRG.1910.1	71.317	52.5113	Antisense	HVO_RS07690	NC_013967.1	552889	553100	211	+
STRG.1916.1	449.041	173.173	Antisense	HVO_RS07700	NC_013967.1	555934	556089	155	-
STRG.1918.1	40.4124	29.8382	Antisense	HVO_RS07720	NC_013967.1	558068	558352	284	-
STRG.1919.1	70.2002	68.6549	Antisense	HVO_RS07720	NC_013967.1	558428	559132	704	-
STRG.1923.1	103.458	67.1064	Antisense	HVO_RS07725	NC_013967.1	562404	562799	395	-
STRG.1924.1	92.7043	34.6214	Antisense	HVO_RS07730	NC_013967.1	562836	563755	919	-
STRG.1927.1	247.208	150.09	Antisense	HVO_RS07760	NC_013967.1	571183	571399	216	-
STRG.1929.1	57.0607	17.2984	Antisense	HVO_RS07765	NC_013967.1	571913	572661	748	-
STRG.1935.1	98.9212	61.4915	Antisense	HVO_RS07815	NC_013967.1	579635	580284	649	-
STRG.1936.1	218.095	115.372	Antisense	HVO_RS07820	NC_013967.1	580785	581187	402	-
STRG.1937.1	464.712	187.521	Antisense	HVO_RS07820	NC_013967.1	582266	582453	187	-
STRG.1939.1	86.4283	12.9084	Antisense	HVO_RS07830	NC_013967.1	583279	584197	918	+
STRG.1940.1	174.093	42.2775	Antisense	HVO_RS07845	NC_013967.1	584250	584621	371	+
STRG.1945.1	309.623	78.3991	Antisense	HVO_RS07880	NC_013967.1	590104	591074	970	-
STRG.1949.1	56.8031	49.7009	Antisense	HVO_RS07910	NC_013967.1	595874	595960	86	+
STRG.1951.1	49.5221	30.8271	Antisense	HVO_RS07910	NC_013967.1	596464	597248	784	+
STRG.1953.1	42.999	39.2611	Antisense	HVO_RS07920	NC_013967.1	597974	598732	758	+
STRG.1960.1	60.5564	19.2682	Antisense	HVO_RS07980	NC_013967.1	610304	611168	864	+
STRG.1963.1	178.094	35.993	Antisense	HVO_RS07990	NC_013967.1	613752	614294	542	+
STRG.1967.1	325.106	84.8063	Antisense	HVO_RS08005	NC_013967.1	615889	616511	622	-
STRG.1969.1	196.55	59.2857	Antisense	HVO_RS08015	NC_013967.1	617181	617597	416	-
STRG.1970.1	1904.38	936.745	Antisense	HVO_RS08015	NC_013967.1	617784	617911	127	-
STRG.1971.1	200.821	59.947	Antisense	HVO_RS08015	NC_013967.1	618149	618580	431	-
STRG.1972.1	323.722	54.4813	Antisense	HVO_RS08015	NC_013967.1	619139	619670	531	-
STRG.1973.1	41.6123	30.1531	Antisense	HVO_RS08015	NC_013967.1	619721	620114	393	-
STRG.1974.1	1358.35	378.414	Antisense	HVO_RS08015	NC_013967.1	620601	620707	106	-
STRG.1975.1	51.727	45.1557	Antisense	HVO_RS08020	NC_013967.1	621154	621517	363	-
STRG.1978.1	88.6019	73.7013	Antisense	HVO_RS08035	NC_013967.1	623728	623904	176	+
STRG.1980.1	109.417	66.5827	Antisense	HVO_RS08040	NC_013967.1	625452	625722	270	+
STRG.1981.1	23.8201	12.7665	Intergenic	N/A	NC_013967.1	625782	626124	342	+
STRG.1985.1	171.779	59.2244	Antisense	HVO_RS08080	NC_013967.1	631329	632271	942	+
STRG.1987.1	160.203	35.7779	Antisense	HVO_RS08115	NC_013967.1	635971	636658	687	+
STRG.1988.1	92.1594	31.0564	Antisense	HVO_RS08115	NC_013967.1	636825	637289	464	+
STRG.1990.1	49.5697	33.568	Antisense	HVO_RS08120	NC_013967.1	637704	637995	291	+
STRG.1992.1	258.668	88.0988	Antisense	HVO_RS08125	NC_013967.1	638416	638969	553	+
STRG.1995.1	1840.93	382.022	Antisense	HVO_RS08135	NC_013967.1	641399	641545	146	-
STRG.1996.1	55.6284	36.5959	Antisense	HVO_RS08140	NC_013967.1	643232	643495	263	-
STRG.1998.1	81.2438	38.5266	Antisense	HVO_RS08185	NC_013967.1	649569	650440	871	+
STRG.20.1	208.667	90.178	Antisense	HVO_RS19430	NC_013968.1	30915	31278	363	-
STRG.2001.1	103.268	38.9387	Antisense	HVO_RS08200	NC_013967.1	652505	653008	503	+
STRG.2004.1	48.0187	34.9197	Antisense	HVO_RS08220	NC_013967.1	655351	655763	412	-
STRG.2005.3	4856.69	471.852	Antisense	HVO_RS08235	NC_013967.1	658098	658759	661	+
STRG.2012.1	78.2965	37.5408	Antisense	HVO_RS08260	NC_013967.1	662758	663247	489	+
STRG.2014.1	136.132	98.3724	Antisense	HVO_RS08265	NC_013967.1	663368	663511	143	-
STRG.2017.1	68.0067	69.8737	Antisense	HVO_RS08275	NC_013967.1	666596	667087	491	+
STRG.2019.1	714.612	58.0836	Antisense	HVO_RS08285	NC_013967.1	668020	668251	231	-
STRG.2020.1	58.756	44.4315	Antisense	HVO_RS08290	NC_013967.1	669810	670213	403	-
STRG.2027.1	818.358	116.233	Antisense	HVO_RS08310	NC_013967.1	672957	673140	183	-
STRG.2028.1	45.7469	33.325	Antisense	HVO_RS08315	NC_013967.1	673723	674313	590	-
STRG.2030.1	87.5099	34.3258	Antisense	HVO_RS08315	NC_013967.1	675481	676046	565	-
STRG.2033.1	44.0992	27.3488	Antisense	HVO_RS08315	NC_013967.1	676737	677321	584	-
STRG.2039.1	194.181	42.6074	Antisense	HVO_RS08340	NC_013967.1	681728	682408	680	-
STRG.2040.1	45.8207	38.9726	Antisense	HVO_RS08345	NC_013967.1	682446	683051	605	-
STRG.2049.1	65.7255	21.3078	Antisense	HVO_RS08410	NC_013967.1	693783	694518	735	-
STRG.205.1	41.6305	25.6131	Intergenic	N/A	NC_013964.1	110031	110084	53	-
STRG.2053.1	137.231	25.5341	Antisense	HVO_RS08420	NC_013967.1	696401	697225	824	-
STRG.2054.1	156.67	69.0694	Antisense	HVO_RS08430	NC_013967.1	697264	697967	703	-
STRG.2055.1	305.411	55.9136	Antisense	HVO_RS08430	NC_013967.1	698100	698775	675	-
STRG.2058.4	595.511	144.575	Antisense	HVO_RS08455	NC_013967.1	704008	704466	458	-
STRG.2060.1	138.489	48.4321	Antisense	HVO_RS08460	NC_013967.1	704651	705188	537	-
STRG.2065.1	70.2013	28.5575	Antisense	HVO_RS08480	NC_013967.1	707317	708031	714	-
STRG.2067.1	359.026	36.608	Antisense	HVO_RS08485	NC_013967.1	709539	710422	883	-
STRG.2069.1	88.8296	64.0976	Antisense	HVO_RS08510	NC_013967.1	713399	714030	631	+
STRG.2070.1	365.406	124.584	Antisense	HVO_RS08515	NC_013967.1	715446	715632	186	+
STRG.2078.1	257.869	92.9784	Antisense	HVO_RS08555	NC_013967.1	722991	723546	555	+
STRG.2080.1	180.945	59.1021	Antisense	HVO_RS08565	NC_013967.1	725384	725775	391	+
STRG.2082.1	162.637	23.9512	Antisense	HVO_RS08575	NC_013967.1	726380	727071	691	+
STRG.2084.1	61.2173	32.2339	Antisense	HVO_RS08580	NC_013967.1	727432	727844	412	+
STRG.2086.1	135.966	37.49	Antisense	HVO_RS08595	NC_013967.1	731327	731750	423	+
STRG.2090.2	286.098	75.1711	Antisense	HVO_RS08620	NC_013967.1	737268	737683	415	+
STRG.2093.1	70.9918	45.1517	Antisense	HVO_RS08630	NC_013967.1	739631	739780	149	-
STRG.2094.1	1221.87	190.378	Antisense	HVO_RS08640	NC_013967.1	741173	741508	335	-
STRG.2096.1	231.806	46.0787	Antisense	HVO_RS08665	NC_013967.1	745827	746636	809	+
STRG.2099.1	232.673	60.0847	Antisense	HVO_RS08675	NC_013967.1	747301	747559	258	-
STRG.21.1	4452.18	549.699	Intergenic	N/A	NC_013968.1	32193	32700	507	-
STRG.2100.1	122.819	47.612	Antisense	HVO_RS08680	NC_013967.1	747871	748522	651	-
STRG.2101.1	198.096	51.6728	Antisense	HVO_RS08685	NC_013967.1	749586	749959	373	-
STRG.2102.1	1049.02	236.742	Antisense	HVO_RS08690	NC_013967.1	750356	750615	259	-
STRG.2104.1	77.8945	21.2306	Antisense	HVO_RS08710	NC_013967.1	754514	755163	649	-
STRG.2107.1	2960.69	488.816	Antisense	HVO_RS08740	NC_013967.1	758801	758948	147	+
STRG.2108.1	136.791	35.6614	Antisense	HVO_RS08750	NC_013967.1	759263	760054	791	+
STRG.2109.1	158.476	53.6356	Antisense	HVO_RS08755	NC_013967.1	760125	761045	920	+
STRG.2110.2	12522.3	2024.35	Antisense	HVO_RS08770	NC_013967.1	762725	763007	282	+
STRG.2113.1	87.2998	47.324	Antisense	HVO_RS08790	NC_013967.1	766344	766878	534	-
STRG.2118.1	70.3874	51.8523	Antisense	HVO_RS08810	NC_013967.1	770871	771273	402	-
STRG.2119.1	81.4936	100.296	Antisense	HVO_RS08810	NC_013967.1	771304	771623	319	-
STRG.2121.1	184.095	51.211	Antisense	HVO_RS08810	NC_013967.1	772055	772381	326	-
STRG.2124.1	146.917	82.527	Antisense	HVO_RS08815	NC_013967.1	774532	775155	623	-
STRG.2125.1	45.757	36.293	Antisense	HVO_RS08815	NC_013967.1	775193	775527	334	-
STRG.2126.1	83.1107	43.8169	Antisense	HVO_RS08820	NC_013967.1	775570	776049	479	-
STRG.2127.1	96.0243	37.247	Antisense	HVO_RS08820	NC_013967.1	776097	776849	752	-
STRG.2128.1	59.5487	39.0977	Antisense	HVO_RS08820	NC_013967.1	776954	777603	649	-
STRG.2129.1	125.147	58.2774	Antisense	HVO_RS08825	NC_013967.1	778027	778714	687	-
STRG.2134.1	584.228	331.125	Antisense	HVO_RS08870	NC_013967.1	786549	786658	109	+
STRG.2135.1	114.636	120.219	Antisense	HVO_RS08870	NC_013967.1	786870	786955	85	+
STRG.2136.1	508.109	230.086	Antisense	HVO_RS08870	NC_013967.1	787265	787782	517	+
STRG.2137.1	72.1524	16.8218	Antisense	HVO_RS08870	NC_013967.1	788024	788863	839	+
STRG.2139.1	1145.63	278.683	Antisense	HVO_RS08875	NC_013967.1	789537	789794	257	+
STRG.2144.1	759.457	153.508	Antisense	HVO_RS08890	NC_013967.1	792930	793439	509	-
STRG.2153.1	1299.61	397.952	Antisense	HVO_RS08955	NC_013967.1	803467	803686	219	+
STRG.2154.1	58.8567	37.3987	Antisense	HVO_RS08955	NC_013967.1	804335	804666	331	+
STRG.2155.1	292.659	66.7258	Antisense	HVO_RS08955	NC_013967.1	804703	805082	379	+
STRG.2160.1	59.8012	24.6735	Antisense	HVO_RS08975	NC_013967.1	808160	808371	211	+
STRG.2161.1	74.5973	29.0139	Antisense	HVO_RS08975	NC_013967.1	808911	809672	761	+
STRG.2162.1	62.7564	34.3592	Antisense	HVO_RS08980	NC_013967.1	810576	810941	365	-
STRG.2163.1	145.708	38.3541	Antisense	HVO_RS08980	NC_013967.1	810973	811778	805	-
STRG.2168.1	209.011	78.7089	Antisense	HVO_RS08995	NC_013967.1	814295	814878	583	-
STRG.2168.2	209.011	78.7089	Antisense	HVO_RS08995	NC_013967.1	815076	815301	225	-
STRG.217.1	108.548	48.2512	Antisense	HVO_RS00515	NC_013964.1	120276	120533	257	-
STRG.2172.1	1010.24	194.012	Antisense	HVO_RS09005	NC_013967.1	817084	817584	500	-
STRG.2173.1	63.8051	29.7237	Antisense	HVO_RS09005	NC_013967.1	817917	818536	619	-
STRG.2175.1	139.845	59.6534	Antisense	HVO_RS09010	NC_013967.1	818595	819268	673	-
STRG.2177.1	123.418	53.3898	Antisense	HVO_RS09025	NC_013967.1	821255	822107	852	-
STRG.2179.3	196.063	97.8085	Antisense	HVO_RS09075	NC_013967.1	829474	829913	439	+
STRG.2180.1	72.849	63.0535	Antisense	HVO_RS09075	NC_013967.1	829949	830229	280	+
STRG.2183.1	97.3118	12.1354	Antisense	HVO_RS09095	NC_013967.1	833227	833936	709	-
STRG.2184.1	105.723	71.7347	Antisense	HVO_RS09105	NC_013967.1	834120	834413	293	-
STRG.2188.1	50.8057	15.6356	Antisense	HVO_RS09120	NC_013967.1	836030	836698	668	-
STRG.2195.1	81.6954	66.6354	Antisense	HVO_RS09170	NC_013967.1	845967	846484	517	+
STRG.2196.1	51.2035	32.7489	Antisense	HVO_RS09170	NC_013967.1	846531	847135	604	+
STRG.2198.1	126.782	86.6567	Antisense	HVO_RS09175	NC_013967.1	847793	847963	170	-
STRG.2199.1	207.972	88.7278	Antisense	HVO_RS09175	NC_013967.1	848151	848800	649	-
STRG.2203.1	46.9408	18.9155	Antisense	HVO_RS09200	NC_013967.1	851552	852120	568	+
STRG.2204.1	47.1272	24.5705	Antisense	HVO_RS09200	NC_013967.1	852603	852840	237	+
STRG.2205.1	77.1954	40.3755	Antisense	HVO_RS09200	NC_013967.1	852893	853262	369	+
STRG.2206.1	41.6812	17.2337	Antisense	HVO_RS09200	NC_013967.1	853580	854479	899	+
STRG.2207.8	99.3876	55.4609	Antisense	HVO_RS09260	NC_013967.1	861772	862232	460	+
STRG.2209.1	73.6439	48.9437	Antisense	HVO_RS09265	NC_013967.1	862275	862645	370	+
STRG.2211.1	94.1136	73.8976	Antisense	HVO_RS09265	NC_013967.1	863658	864132	474	+
STRG.2213.1	4727.85	1572.82	Antisense	HVO_RS09275	NC_013967.1	864940	865105	165	+
STRG.2214.1	48.0955	18.708	Antisense	HVO_RS09280	NC_013967.1	865901	866430	529	+
STRG.2216.1	128.772	42.0323	Antisense	HVO_RS09285	NC_013967.1	866943	867392	449	+
STRG.2217.1	49.9499	22.5605	Antisense	HVO_RS09290	NC_013967.1	867501	868077	576	+
STRG.2220.1	48.6856	33.0241	Antisense	HVO_RS09305	NC_013967.1	869811	870166	355	-
STRG.2221.1	63.915	39.3682	Antisense	HVO_RS09315	NC_013967.1	870667	871140	473	-
STRG.2226.1	99.7252	40.3472	Antisense	HVO_RS09335	NC_013967.1	874470	874867	397	-
STRG.2228.1	817.195	168.641	Antisense	HVO_RS09340	NC_013967.1	878275	878582	307	+
STRG.2229.7	186.913	29.813	Antisense	HVO_RS09370	NC_013967.1	886132	886799	667	-
STRG.223.1	183.317	111.991	Antisense	HVO_RS00545	NC_013964.1	127158	127393	235	-
STRG.2230.1	65.2365	46.7327	Antisense	HVO_RS09340	NC_013967.1	878992	879358	366	+
STRG.2231.1	74.5187	60.0292	Antisense	HVO_RS09345	NC_013967.1	880264	880664	400	+
STRG.2232.1	1106.91	141.141	Antisense	HVO_RS09350	NC_013967.1	880704	881490	786	+
STRG.2233.1	51.3154	38.9751	Antisense	HVO_RS09350	NC_013967.1	881893	882145	252	+
STRG.2236.1	59.2116	33.2003	Antisense	HVO_RS09375	NC_013967.1	887399	887891	492	-
STRG.2237.1	407.09	70.5927	Antisense	HVO_RS09375	NC_013967.1	888162	888705	543	-
STRG.2239.1	269.357	117.627	Antisense	HVO_RS09395	NC_013967.1	891420	891590	170	-
STRG.2240.1	80.2159	48.1746	Antisense	HVO_RS09395	NC_013967.1	891626	892152	526	-
STRG.2242.1	291.6	41.4194	Antisense	HVO_RS09430	NC_013967.1	897019	897764	745	-
STRG.2249.1	41.9734	32.5743	Antisense	HVO_RS09475	NC_013967.1	906651	907226	575	-
STRG.2251.1	1126.15	253.194	Antisense	HVO_RS09490	NC_013967.1	909331	909485	154	+
STRG.2255.1	1023.78	294.798	Antisense	HVO_RS09500	NC_013967.1	912114	912328	214	-
STRG.2257.1	55.5487	29.034	Antisense	HVO_RS09520	NC_013967.1	914938	915630	692	+
STRG.2259.1	148.991	32.2219	Antisense	HVO_RS09525	NC_013967.1	916229	917069	840	-
STRG.2262.1	65.3497	20.9605	Antisense	HVO_RS09540	NC_013967.1	918649	919518	869	-
STRG.2266.1	50.9288	36.8475	Antisense	HVO_RS09585	NC_013967.1	926711	927163	452	-
STRG.2267.1	107.162	64.0048	Antisense	HVO_RS09585	NC_013967.1	927391	927805	414	-
STRG.227.1	34.335	5.95027	Intergenic	N/A	NC_013964.1	130126	130744	618	-
STRG.2270.1	58.7175	47.6581	Antisense	HVO_RS09595	NC_013967.1	929966	930250	284	+
STRG.2271.1	386.777	52.186	Antisense	HVO_RS09595	NC_013967.1	930364	930718	354	+
STRG.2272.6	16646.1	3293.4	Antisense	HVO_RS09630	NC_013967.1	936562	936867	305	+
STRG.2275.1	130.749	31.5434	Antisense	HVO_RS09635	NC_013967.1	937424	938007	583	+
STRG.2279.1	80.7574	27.7273	Antisense	HVO_RS09645	NC_013967.1	938855	939673	818	+
STRG.2280.1	63.128	42.6587	Antisense	HVO_RS09650	NC_013967.1	939708	940065	357	+
STRG.2283.1	63.2405	19.6176	Antisense	HVO_RS09660	NC_013967.1	943230	943864	634	+
STRG.2284.1	322.961	67.7798	Antisense	HVO_RS09665	NC_013967.1	944312	944712	400	+
STRG.2287.1	111.945	77.1609	Antisense	HVO_RS09695	NC_013967.1	949271	949487	216	+
STRG.2295.1	72.7119	2.82548	Antisense	HVO_RS09735	NC_013967.1	957574	957971	397	-
STRG.2298.1	56.5482	34.41	Antisense	HVO_RS09750	NC_013967.1	960482	960802	320	-
STRG.23.1	55.0257	13.2606	Intergenic	N/A	NC_013968.1	36679	37618	939	-
STRG.2300.1	85.5324	45.725	Antisense	HVO_RS09755	NC_013967.1	961314	961564	250	-
STRG.2301.1	67.2998	31.8368	Antisense	HVO_RS09755	NC_013967.1	961689	962381	692	-
STRG.2302.1	53.1414	16.5696	Antisense	HVO_RS09760	NC_013967.1	962450	963152	702	-
STRG.2304.1	40.2619	19.9659	Antisense	HVO_RS09765	NC_013967.1	963580	964012	432	-
STRG.2306.1	105.547	20.4093	Antisense	HVO_RS09770	NC_013967.1	965170	965930	760	+
STRG.2307.1	117.266	27.6456	Antisense	HVO_RS09770	NC_013967.1	966007	966811	804	+
STRG.2308.1	42.6657	21.4689	Antisense	HVO_RS09775	NC_013967.1	967190	967675	485	+
STRG.2311.4	940.974	262.827	Antisense	HVO_RS09805	NC_013967.1	972019	972177	158	+
STRG.2312.1	75.5323	20.2203	Antisense	HVO_RS09785	NC_013967.1	969122	969393	271	-
STRG.2313.1	66.7331	64.8639	Antisense	HVO_RS09790	NC_013967.1	969474	969848	374	-
STRG.2314.1	58.4428	49.3235	Antisense	HVO_RS09790	NC_013967.1	970060	970270	210	-
STRG.2315.1	76.8361	41.0747	Antisense	HVO_RS09815	NC_013967.1	972930	973233	303	+
STRG.2316.1	137.201	87.1596	Antisense	HVO_RS09815	NC_013967.1	973304	974077	773	+
STRG.2317.1	70.2258	34.2426	Antisense	HVO_RS09815	NC_013967.1	974108	974468	360	+
STRG.2319.1	52.1903	35.8477	Antisense	HVO_RS09825	NC_013967.1	974838	975496	658	+
STRG.2320.1	298.29	140.17	Antisense	HVO_RS09830	NC_013967.1	976981	977304	323	+
STRG.2321.1	93.8753	25.8413	Antisense	HVO_RS09830	NC_013967.1	977378	977745	367	+
STRG.2323.1	128.26	43.5261	Antisense	HVO_RS09835	NC_013967.1	977923	978485	562	-
STRG.2328.1	59.3422	37.0446	Antisense	HVO_RS09880	NC_013967.1	984368	984761	393	+
STRG.2329.1	60.1379	54.7093	Antisense	HVO_RS09880	NC_013967.1	984855	985400	545	+
STRG.2330.1	52.955	46.2951	Antisense	HVO_RS09880	NC_013967.1	985450	986114	664	+
STRG.2332.1	247.301	53.178	Antisense	HVO_RS09895	NC_013967.1	987254	987502	248	+
STRG.2333.1	1985.94	306.428	Antisense	HVO_RS09900	NC_013967.1	987626	988054	428	+
STRG.2336.1	29443.9	2230.83	Intergenic	N/A	NC_013967.1	988703	988831	128	+
STRG.2340.1	470.263	93.7808	Antisense	HVO_RS09915	NC_013967.1	992566	992938	372	-
STRG.2341.1	66.8265	68.7349	Antisense	HVO_RS09925	NC_013967.1	993070	993598	528	-
STRG.2343.1	130.029	54.2513	Antisense	HVO_RS09925	NC_013967.1	994212	994652	440	-
STRG.2347.1	103.571	22.7178	Antisense	HVO_RS09955	NC_013967.1	999067	999833	766	+
STRG.2349.1	185.305	59.8739	Antisense	HVO_RS09960	NC_013967.1	1000207	1000785	578	+
STRG.2351.1	252.504	124.668	Antisense	HVO_RS09975	NC_013967.1	1002805	1003209	404	+
STRG.2353.1	98.213	73.8067	Antisense	HVO_RS09980	NC_013967.1	1004076	1005055	979	+
STRG.2354.1	361.536	127.381	Antisense	HVO_RS09985	NC_013967.1	1005086	1005505	419	+
STRG.2356.1	147.238	43.4525	Antisense	HVO_RS09990	NC_013967.1	1005818	1006198	380	+
STRG.2359.1	68.7321	36.8646	Antisense	HVO_RS10020	NC_013967.1	1011992	1012362	370	+
STRG.2363.1	133.338	40.8597	Antisense	HVO_RS10035	NC_013967.1	1013653	1014069	416	+
STRG.2366.1	59.5488	39.221	Antisense	HVO_RS10050	NC_013967.1	1017099	1017591	492	-
STRG.2367.1	45.4569	42.2305	Antisense	HVO_RS10050	NC_013967.1	1017775	1018076	301	-
STRG.2370.1	90.0967	34.4869	Antisense	HVO_RS10080	NC_013967.1	1021391	1021732	341	-
STRG.2371.1	91.1796	42.2607	Antisense	HVO_RS10085	NC_013967.1	1021789	1022119	330	-
STRG.2372.1	105.451	76.3394	Antisense	HVO_RS10105	NC_013967.1	1025336	1025672	336	+
STRG.2373.1	474.845	119.147	Antisense	HVO_RS10110	NC_013967.1	1025985	1026660	675	+
STRG.2377.1	65.6902	20.3898	Antisense	HVO_RS10120	NC_013967.1	1028798	1029523	725	-
STRG.2380.1	41.7446	37.5353	Antisense	HVO_RS10140	NC_013967.1	1032515	1033039	524	+
STRG.2384.1	64.9545	54.8228	Antisense	HVO_RS10150	NC_013967.1	1035991	1036125	134	+
STRG.2389.3	587.523	195.186	Antisense	HVO_RS10180	NC_013967.1	1042587	1042800	213	-
STRG.2390.1	449.246	249.914	Antisense	HVO_RS10180	NC_013967.1	1043138	1043333	195	-
STRG.2394.1	50.8556	31.9238	Antisense	HVO_RS10215	NC_013967.1	1047120	1047744	624	+
STRG.2395.5	195.913	120.804	Antisense	HVO_RS10235	NC_013967.1	1049597	1049914	317	-
STRG.2400.1	49.5302	38.715	Antisense	HVO_RS10250	NC_013967.1	1053443	1053671	228	+
STRG.2401.1	48.0342	22.4222	Antisense	HVO_RS10255	NC_013967.1	1053857	1054385	528	+
STRG.2403.1	65.8478	69.0415	Antisense	HVO_RS10260	NC_013967.1	1054878	1055071	193	+
STRG.2405.1	60.7894	51.9231	Antisense	HVO_RS10265	NC_013967.1	1055471	1055821	350	+
STRG.2406.1	3281.91	793.367	Antisense	HVO_RS10270	NC_013967.1	1057009	1057181	172	+
STRG.2407.1	51.4768	80.0004	Antisense	HVO_RS10275	NC_013967.1	1057855	1058165	310	+
STRG.2409.1	816.891	206.468	Antisense	HVO_RS10275	NC_013967.1	1060471	1060636	165	+
STRG.2412.4	3828.67	932.984	Antisense	HVO_RS10315	NC_013967.1	1065306	1065480	174	-
STRG.2415.4	574.428	202.213	Antisense	HVO_RS10340	NC_013967.1	1070418	1070868	450	-
STRG.2416.1	65.5659	11.3694	Antisense	HVO_RS10355	NC_013967.1	1071568	1072007	439	-
STRG.2425.1	182.898	31.1991	Antisense	HVO_RS10415	NC_013967.1	1081823	1082240	417	+
STRG.2431.1	81.4495	44.6487	Antisense	HVO_RS10440	NC_013967.1	1086029	1086418	389	-
STRG.2432.1	105.193	41.8846	Antisense	HVO_RS10440	NC_013967.1	1086689	1087196	507	-
STRG.2434.1	249.005	84.9313	Antisense	HVO_RS10465	NC_013967.1	1090243	1090581	338	-
STRG.2443.1	75.8184	13.77	Antisense	HVO_RS10485	NC_013967.1	1095934	1096393	459	+
STRG.2448.1	4590.63	306.937	Antisense	HVO_RS10500	NC_013967.1	1098357	1098616	259	+
STRG.2452.1	590.752	186.345	Antisense	HVO_RS10540	NC_013967.1	1104487	1104687	200	-
STRG.2454.1	315.544	33.3862	Antisense	HVO_RS10550	NC_013967.1	1105093	1106067	974	-
STRG.2454.2	315.544	33.3862	Antisense	HVO_RS10550	NC_013967.1	1106652	1107316	664	-
STRG.2455.1	715.221	222.814	Antisense	HVO_RS10555	NC_013967.1	1108085	1108297	212	-
STRG.2456.1	58.0791	29.9862	Antisense	HVO_RS10560	NC_013967.1	1109314	1110055	741	-
STRG.2459.1	149.668	96.6169	Antisense	HVO_RS10570	NC_013967.1	1111425	1111651	226	+
STRG.246.1	1140.2	522.44	Intergenic	N/A	NC_013964.1	145110	145333	223	-
STRG.2460.1	1269.14	141.36	Antisense	HVO_RS10575	NC_013967.1	1112079	1112318	239	+
STRG.2462.1	162.035	62.6678	Antisense	HVO_RS10585	NC_013967.1	1114849	1115174	325	+
STRG.2464.1	42.6585	29.3687	Antisense	HVO_RS10585	NC_013967.1	1115613	1116084	471	+
STRG.2467.1	143.062	60.7393	Antisense	HVO_RS10600	NC_013967.1	1117231	1117442	211	-
STRG.2468.1	235.317	40.0413	Antisense	HVO_RS10600	NC_013967.1	1118349	1118934	585	-
STRG.2470.1	55.5025	32.3612	Antisense	HVO_RS10605	NC_013967.1	1118976	1119450	474	-
STRG.2471.1	1522.68	572.595	Antisense	HVO_RS10605	NC_013967.1	1120040	1120279	239	-
STRG.2472.1	222.845	223.014	Antisense	HVO_RS10605	NC_013967.1	1120838	1120988	150	-
STRG.2473.1	754.29	245.438	Antisense	HVO_RS10605	NC_013967.1	1121337	1121603	266	-
STRG.2478.1	65.9636	23.7328	Antisense	HVO_RS10640	NC_013967.1	1126824	1127513	689	+
STRG.2482.1	71.048	55.9114	Antisense	HVO_RS10665	NC_013967.1	1132482	1132851	369	+
STRG.2484.1	43.8615	26.7708	Antisense	HVO_RS10670	NC_013967.1	1133393	1134204	811	+
STRG.2491.1	53.225	44.3306	Antisense	HVO_RS10745	NC_013967.1	1143657	1144528	871	+
STRG.2492.1	60.1649	40.0877	Antisense	HVO_RS10745	NC_013967.1	1144740	1145337	597	+
STRG.2493.1	90.1868	73.8767	Antisense	HVO_RS10750	NC_013967.1	1145398	1145462	64	+
STRG.2494.1	573.922	107.607	Antisense	HVO_RS10750	NC_013967.1	1145699	1146123	424	+
STRG.2495.1	1175.81	147.426	Antisense	HVO_RS10760	NC_013967.1	1146980	1147226	246	+
STRG.2497.1	66.3082	19.3162	Antisense	HVO_RS10765	NC_013967.1	1149534	1150479	945	+
STRG.2503.1	101.784	62.7101	Antisense	HVO_RS10780	NC_013967.1	1153881	1154262	381	+
STRG.2506.1	154.11	44.5339	Antisense	HVO_RS10805	NC_013967.1	1157743	1158595	852	-
STRG.2507.1	93.8259	115.088	Antisense	HVO_RS10805	NC_013967.1	1158792	1158974	182	-
STRG.2509.1	93.2727	37.7882	Antisense	HVO_RS10815	NC_013967.1	1160586	1161423	837	+
STRG.2511.1	89.1381	16.1652	Antisense	HVO_RS10820	NC_013967.1	1163209	1163720	511	+
STRG.2513.1	1195.06	247.065	Intergenic	N/A	NC_013967.1	1165726	1165876	150	-
STRG.2517.1	58.9536	22.4907	Antisense	HVO_RS10870	NC_013967.1	1169986	1170878	892	+
STRG.2518.1	1365.14	189.329	Antisense	HVO_RS10875	NC_013967.1	1171327	1172005	678	+
STRG.2519.1	65.937	60.2649	Antisense	HVO_RS10880	NC_013967.1	1172054	1172213	159	+
STRG.252.1	95.5141	48.9614	Antisense	HVO_RS00670	NC_013964.1	153428	154223	795	+
STRG.2520.1	60.7215	48.1224	Antisense	HVO_RS10885	NC_013967.1	1172358	1173114	756	-
STRG.2523.1	40.3204	31.482	Antisense	HVO_RS10915	NC_013967.1	1176828	1177409	581	-
STRG.2524.1	226.671	23.4034	Antisense	HVO_RS10920	NC_013967.1	1177646	1178187	541	-
STRG.2525.1	129.345	105.487	Antisense	HVO_RS10920	NC_013967.1	1178690	1179049	359	-
STRG.2527.1	71.2792	45.3088	Antisense	HVO_RS10935	NC_013967.1	1180649	1181472	823	-
STRG.2528.1	45.3024	20.6129	Antisense	HVO_RS10945	NC_013967.1	1181879	1182510	631	-
STRG.2534.1	209.284	60.9611	Antisense	HVO_RS10970	NC_013967.1	1187341	1188073	732	+
STRG.2535.1	48.3085	12.1145	Antisense	HVO_RS10980	NC_013967.1	1188235	1188963	728	+
STRG.2536.1	180.221	138.721	Antisense	HVO_RS10980	NC_013967.1	1189021	1189335	314	+
STRG.254.1	51.1731	15.0187	Antisense	HVO_RS00680	NC_013964.1	156244	156469	225	-
STRG.2542.1	48.496	36.183	Antisense	HVO_RS11010	NC_013967.1	1195292	1195823	531	-
STRG.2545.1	89.6402	31.9461	Antisense	HVO_RS11030	NC_013967.1	1199114	1199737	623	-
STRG.2548.1	74.8917	67.265	Antisense	HVO_RS11030	NC_013967.1	1200285	1200645	360	-
STRG.2549.1	70.0587	82.566	Antisense	HVO_RS11035	NC_013967.1	1200765	1201110	345	-
STRG.2552.1	40.6985	23.2804	Antisense	HVO_RS11070	NC_013967.1	1204957	1205369	412	+
STRG.2553.4	2181.12	104.627	Antisense	HVO_RS11080	NC_013967.1	1206402	1206650	248	-
STRG.2555.1	54.8346	34.1748	Antisense	HVO_RS11090	NC_013967.1	1208233	1208509	276	-
STRG.2559.1	46.4948	47.6224	Antisense	HVO_RS11100	NC_013967.1	1209703	1210115	412	+
STRG.256.1	138.838	48.2075	Antisense	HVO_RS00685	NC_013964.1	157214	157824	610	-
STRG.2562.1	53.4223	11.1036	Antisense	HVO_RS11120	NC_013967.1	1213199	1213760	561	+
STRG.2563.1	79.0432	54.6668	Antisense	HVO_RS11120	NC_013967.1	1213806	1214549	743	+
STRG.2566.1	64.591	22.3506	Antisense	HVO_RS11140	NC_013967.1	1216661	1217359	698	+
STRG.2568.1	58.4212	45.1425	Antisense	HVO_RS11145	NC_013967.1	1218137	1218472	335	+
STRG.2569.1	133.716	42.7362	Antisense	HVO_RS11145	NC_013967.1	1218691	1219308	617	+
STRG.2572.1	52.994	20.5638	Antisense	HVO_RS11195	NC_013967.1	1226232	1226645	413	+
STRG.2574.1	278.849	102.299	Antisense	HVO_RS11200	NC_013967.1	1228588	1228979	391	-
STRG.2577.4	905191	9465.46	Intergenic	N/A	NC_013967.1	1234605	1234716	111	-
STRG.2579.1	161.539	82.9476	Antisense	HVO_RS11235	NC_013967.1	1234801	1234948	147	-
STRG.2580.1	229.057	84.3948	Antisense	HVO_RS11235	NC_013967.1	1235570	1236029	459	-
STRG.2583.1	51.4732	43.1348	Antisense	HVO_RS11260	NC_013967.1	1240578	1241130	552	+
STRG.2585.1	41.2712	12.1921	Antisense	HVO_RS11265	NC_013967.1	1241293	1242194	901	+
STRG.2587.1	46.347	31.0996	Antisense	HVO_RS11275	NC_013967.1	1242292	1242800	508	+
STRG.2588.1	150.352	54.5232	Antisense	HVO_RS11275	NC_013967.1	1242832	1243670	838	+
STRG.2593.1	166.827	108.68	Antisense	HVO_RS11300	NC_013967.1	1247630	1248042	412	+
STRG.2594.1	53.0123	40.6851	Antisense	HVO_RS11305	NC_013967.1	1248173	1248435	262	+
STRG.2595.1	87.4193	45.8624	Antisense	HVO_RS11310	NC_013967.1	1249015	1249361	346	+
STRG.2597.1	93.0417	67.1291	Antisense	HVO_RS11315	NC_013967.1	1249643	1249990	347	+
STRG.2598.1	138.857	48.3452	Antisense	HVO_RS11315	NC_013967.1	1250032	1250915	883	+
STRG.2600.1	88.4045	39.4578	Antisense	HVO_RS11325	NC_013967.1	1252610	1253175	565	+
STRG.2601.1	48.4671	8.98061	Antisense	HVO_RS11325	NC_013967.1	1253736	1254141	405	+
STRG.2603.3	382.299	43.6258	Antisense	HVO_RS11350	NC_013967.1	1256623	1257056	433	+
STRG.2604.1	368.195	112.173	Antisense	HVO_RS11350	NC_013967.1	1257305	1257612	307	+
STRG.2606.1	43.1901	44.6602	Antisense	HVO_RS11355	NC_013967.1	1258302	1258784	482	-
STRG.2610.1	167.409	155.325	Antisense	HVO_RS11375	NC_013967.1	1260943	1261276	333	+
STRG.2611.1	79.9262	62.0282	Antisense	HVO_RS11380	NC_013967.1	1261349	1261708	359	+
STRG.2612.1	157.675	71.0999	Antisense	HVO_RS11385	NC_013967.1	1261774	1262348	574	+
STRG.2615.1	45.3962	28.6313	Antisense	HVO_RS11405	NC_013967.1	1264909	1265288	379	+
STRG.2618.1	44.0635	66.0294	Antisense	HVO_RS11425	NC_013967.1	1268227	1268433	206	-
STRG.2619.3	667.719	136.871	Antisense	HVO_RS11435	NC_013967.1	1271246	1271831	585	+
STRG.2623.1	109.62	44.9068	Antisense	HVO_RS11440	NC_013967.1	1271899	1272208	309	+
STRG.2625.1	220.745	97.8163	Antisense	HVO_RS11450	NC_013967.1	1274748	1275221	473	+
STRG.2626.1	1540.45	338.874	Antisense	HVO_RS11450	NC_013967.1	1275535	1275870	335	+
STRG.2627.1	61.1283	36.9769	Antisense	HVO_RS11455	NC_013967.1	1276171	1276587	416	+
STRG.2629.1	47.5235	30.6346	Antisense	HVO_RS11460	NC_013967.1	1277332	1277718	386	+
STRG.2631.1	65.8332	20.6077	Antisense	HVO_RS11460	NC_013967.1	1278558	1278862	304	+
STRG.2636.1	81.8206	41.9288	Antisense	HVO_RS11495	NC_013967.1	1282887	1283303	416	-
STRG.2637.1	55.566	29.9867	Antisense	HVO_RS11500	NC_013967.1	1283516	1284107	591	-
STRG.2638.1	67.9064	46.6805	Antisense	HVO_RS11505	NC_013967.1	1284358	1284708	350	+
STRG.264.1	1621.89	440.568	Antisense	HVO_RS00710	NC_013964.1	163917	164374	457	+
STRG.2640.1	472.813	142.467	Antisense	HVO_RS11510	NC_013967.1	1285175	1285333	158	-
STRG.2641.1	48.0005	46.685	Antisense	HVO_RS11510	NC_013967.1	1285678	1286154	476	-
STRG.2642.1	45.7309	34.2742	Antisense	HVO_RS11515	NC_013967.1	1286465	1286810	345	-
STRG.2646.1	143.573	40.1802	Antisense	HVO_RS11525	NC_013967.1	1289469	1289803	334	-
STRG.2647.1	88.2071	46.8919	Antisense	HVO_RS11530	NC_013967.1	1289899	1290477	578	-
STRG.2649.1	136.427	26.24	Antisense	HVO_RS11540	NC_013967.1	1292459	1293314	855	+
STRG.2653.2	12850	3639.16	Intergenic	N/A	NC_013967.1	1299042	1299295	253	+
STRG.2654.1	140.405	114.701	Antisense	HVO_RS11590	NC_013967.1	1300703	1300933	230	+
STRG.2658.1	76.6732	55.3367	Antisense	HVO_RS11600	NC_013967.1	1303321	1303557	236	+
STRG.266.3	405.768	42.2765	Antisense	HVO_RS00725	NC_013964.1	168742	169153	411	+
STRG.2660.1	519.768	81.9583	Antisense	HVO_RS11600	NC_013967.1	1303708	1304202	494	+
STRG.2661.1	242.498	98.2627	Antisense	HVO_RS11615	NC_013967.1	1304838	1305117	279	+
STRG.2662.1	182	83.5613	Antisense	HVO_RS11615	NC_013967.1	1305673	1306190	517	+
STRG.2666.1	46.2311	84.3029	Antisense	HVO_RS11630	NC_013967.1	1307962	1308210	248	-
STRG.2670.1	238.128	48.0705	Antisense	HVO_RS11645	NC_013967.1	1310824	1311371	547	+
STRG.2673.1	59.9884	41.2724	Antisense	HVO_RS11660	NC_013967.1	1314098	1314361	263	+
STRG.2674.1	46.626	9.99958	Antisense	HVO_RS11665	NC_013967.1	1314532	1315362	830	+
STRG.2675.1	48.6953	31.6716	Antisense	HVO_RS11675	NC_013967.1	1317052	1317425	373	-
STRG.2676.1	49.4885	21.9302	Antisense	HVO_RS11680	NC_013967.1	1317652	1318428	776	-
STRG.2677.1	94.4117	90.5383	Antisense	HVO_RS11680	NC_013967.1	1318464	1318603	139	-
STRG.2682.1	60.7829	39.643	Antisense	HVO_RS11705	NC_013967.1	1323393	1323691	298	-
STRG.2683.1	286.373	36.4003	Antisense	HVO_RS11715	NC_013967.1	1324322	1325176	854	-
STRG.2684.1	419.806	98.7825	Antisense	HVO_RS11715	NC_013967.1	1325207	1326024	817	-
STRG.2686.1	244.567	136.801	Antisense	HVO_RS11730	NC_013967.1	1328861	1329165	304	+
STRG.2688.1	40.0892	24.8709	Antisense	HVO_RS11745	NC_013967.1	1331381	1332261	880	+
STRG.2694.1	720.007	355.511	Antisense	HVO_RS11765	NC_013967.1	1335635	1335733	98	+
STRG.2697.1	1225.6	335.924	Antisense	HVO_RS11770	NC_013967.1	1337168	1337324	156	+
STRG.2698.1	61.6371	66.2661	Antisense	HVO_RS11775	NC_013967.1	1337835	1338006	171	-
STRG.270.1	1858.7	207.042	Antisense	HVO_RS00735	NC_013964.1	171226	171939	713	+
STRG.2700.1	91.4064	52.663	Antisense	HVO_RS11790	NC_013967.1	1340297	1340807	510	+
STRG.2702.1	60.418	22.5902	Antisense	HVO_RS11790	NC_013967.1	1341079	1341442	363	+
STRG.2705.1	51.5034	24.9828	Antisense	HVO_RS11795	NC_013967.1	1342068	1342943	875	+
STRG.271.1	193.693	66.0108	Antisense	HVO_RS00745	NC_013964.1	172647	173207	560	+
STRG.2710.1	4879.46	1085.66	Antisense	HVO_RS11830	NC_013967.1	1347168	1347689	521	+
STRG.2715.1	45.8222	43.2757	Antisense	HVO_RS11865	NC_013967.1	1354638	1354866	228	+
STRG.2719.1	542.845	189.68	Antisense	HVO_RS11875	NC_013967.1	1355987	1356231	244	-
STRG.272.1	2174.47	340.044	Antisense	HVO_RS00760	NC_013964.1	176028	176232	204	-
STRG.2724.1	125.457	31.5056	Antisense	HVO_RS11890	NC_013967.1	1359263	1360134	871	+
STRG.2726.1	164.332	37.0965	Antisense	HVO_RS11900	NC_013967.1	1361056	1361880	824	+
STRG.2728.20	8598.77	1803.2	Antisense	HVO_RS12020	NC_013967.1	1382758	1383059	301	-
STRG.2729.1	431.943	160.098	Antisense	HVO_RS11910	NC_013967.1	1363989	1364120	131	+
STRG.273.1	148.956	26.0457	Antisense	HVO_RS00760	NC_013964.1	176301	177007	706	-
STRG.2730.1	54.3017	26.0144	Antisense	HVO_RS11920	NC_013967.1	1364450	1365109	659	+
STRG.2733.1	1901.97	759.931	Antisense	HVO_RS11940	NC_013967.1	1368469	1368637	168	+
STRG.2735.1	114.296	124.42	Antisense	HVO_RS11955	NC_013967.1	1371289	1371399	110	+
STRG.2737.1	41.3874	9.0067	Antisense	HVO_RS11960	NC_013967.1	1372322	1372818	496	+
STRG.2740.1	104.27	60.3074	Antisense	HVO_RS11980	NC_013967.1	1375569	1376002	433	+
STRG.2741.1	656.629	110.034	Antisense	HVO_RS11985	NC_013967.1	1377982	1378665	683	+
STRG.2742.1	780.578	299.72	Antisense	HVO_RS12020	NC_013967.1	1383122	1383221	99	-
STRG.2743.7	12454	3137.17	Intergenic	N/A	NC_013967.1	1388810	1389039	229	+
STRG.2744.1	71.2923	17.5135	Antisense	HVO_RS12020	NC_013967.1	1384196	1384691	495	-
STRG.2745.1	174.986	132.963	Antisense	HVO_RS12025	NC_013967.1	1384764	1384969	205	-
STRG.2748.2	738.238	151.808	Antisense	HVO_RS12060	NC_013967.1	1400507	1401050	543	-
STRG.2751.1	54.817	35.0939	Antisense	HVO_RS12065	NC_013967.1	1402256	1402470	214	+
STRG.2753.2	430.522	124.15	Antisense	HVO_RS12080	NC_013967.1	1403067	1403716	649	+
STRG.2755.1	104.378	35.0111	Antisense	HVO_RS12080	NC_013967.1	1404636	1404978	342	+
STRG.2759.1	609.387	272.035	Antisense	HVO_RS12090	NC_013967.1	1407029	1407128	99	-
STRG.2766.1	377.493	76.874	Antisense	HVO_RS12105	NC_013967.1	1411805	1412190	385	-
STRG.2768.1	53.9977	11.8334	Antisense	HVO_RS12125	NC_013967.1	1414019	1414419	400	+
STRG.2769.1	373.272	104.755	Antisense	HVO_RS12130	NC_013967.1	1415156	1415718	562	+
STRG.277.1	2954.57	690.64	Antisense	HVO_RS00765	NC_013964.1	180572	180724	152	+
STRG.2771.1	59.6245	56.4335	Antisense	HVO_RS12130	NC_013967.1	1416845	1417123	278	+
STRG.2772.1	133.943	60.9157	Antisense	HVO_RS12130	NC_013967.1	1417201	1417607	406	+
STRG.2773.1	57.0244	60.6786	Antisense	HVO_RS12130	NC_013967.1	1417718	1418059	341	+
STRG.2775.1	125.841	41.8161	Antisense	HVO_RS12130	NC_013967.1	1418096	1418727	631	+
STRG.2777.1	42.1667	38.1318	Antisense	HVO_RS12155	NC_013967.1	1421412	1421670	258	+
STRG.2781.1	89.4368	22.8221	Antisense	HVO_RS12180	NC_013967.1	1426530	1427088	558	-
STRG.2782.4	166.883	83.2994	Antisense	HVO_RS12210	NC_013967.1	1431651	1432322	671	+
STRG.2785.1	186.74	46.4729	Antisense	HVO_RS12210	NC_013967.1	1432454	1432785	331	+
STRG.2786.1	62.8245	21.6911	Antisense	HVO_RS12210	NC_013967.1	1432899	1433276	377	+
STRG.2789.6	821.974	79.3498	Antisense	HVO_RS12240	NC_013967.1	1438198	1438353	155	+
STRG.2790.1	12991.7	1249.89	Antisense	HVO_RS12225	NC_013967.1	1436012	1436128	116	-
STRG.2791.1	84.2527	26.2439	Antisense	HVO_RS12230	NC_013967.1	1436552	1436757	205	-
STRG.2792.1	201.057	102.576	Antisense	HVO_RS12245	NC_013967.1	1438772	1439149	377	+
STRG.2793.1	63.0935	40.5026	Antisense	HVO_RS12245	NC_013967.1	1439208	1439596	388	+
STRG.2794.1	67.4684	19.2305	Antisense	HVO_RS12245	NC_013967.1	1439877	1440537	660	+
STRG.2796.1	112.021	47.9096	Antisense	HVO_RS12250	NC_013967.1	1441535	1442445	910	-
STRG.2798.1	847.208	271.321	Antisense	HVO_RS12255	NC_013967.1	1443821	1444078	257	-
STRG.28.1	83.7253	40.9576	Antisense	HVO_RS19510	NC_013968.1	57012	57269	257	-
STRG.2800.1	105.415	47.1088	Antisense	HVO_RS12255	NC_013967.1	1444783	1445175	392	-
STRG.2803.1	231.818	71.0805	Antisense	HVO_RS12275	NC_013967.1	1448322	1448720	398	+
STRG.2808.1	59.4665	53.0313	Antisense	HVO_RS12320	NC_013967.1	1456336	1456781	445	-
STRG.2811.1	51.7676	35.5052	Antisense	HVO_RS12330	NC_013967.1	1458445	1459055	610	+
STRG.2812.1	108.465	26.3085	Antisense	HVO_RS12340	NC_013967.1	1459088	1460009	921	+
STRG.2814.1	88.5976	59.2835	Antisense	HVO_RS12345	NC_013967.1	1460868	1461143	275	+
STRG.2815.1	313.984	145.814	Antisense	HVO_RS12345	NC_013967.1	1462196	1462492	296	+
STRG.2815.2	313.984	145.814	Antisense	HVO_RS12345	NC_013967.1	1461226	1461636	410	+
STRG.2818.1	68.796	39.6354	Antisense	HVO_RS12360	NC_013967.1	1464963	1465571	608	+
STRG.2823.2	5612.5	2748.77	Antisense	HVO_RS12385	NC_013967.1	1469464	1469677	213	+
STRG.2824.1	5741.43	730.667	Antisense	HVO_RS12390	NC_013967.1	1470778	1471284	506	+
STRG.2825.1	244.214	35.32	Antisense	HVO_RS12395	NC_013967.1	1471442	1472286	844	+
STRG.2826.1	137.558	52.5393	Antisense	HVO_RS12400	NC_013967.1	1472331	1472955	624	+
STRG.2827.1	133.474	24.6702	Antisense	HVO_RS12405	NC_013967.1	1473059	1473578	519	+
STRG.2832.1	331.597	106.492	Antisense	HVO_RS12465	NC_013967.1	1483305	1484267	962	+
STRG.2833.1	73.1878	60.7734	Antisense	HVO_RS12470	NC_013967.1	1484911	1485474	563	-
STRG.2835.1	16.9207	10.3802	Intergenic	N/A	NC_013967.1	1485589	1485881	292	-
STRG.2836.1	123.695	19.5797	Antisense	HVO_RS12480	NC_013967.1	1486699	1487468	769	-
STRG.2837.1	77.7416	17.147	Antisense	HVO_RS12480	NC_013967.1	1487542	1487960	418	-
STRG.2840.1	65.5348	27.6264	Antisense	HVO_RS12505	NC_013967.1	1490787	1491619	832	+
STRG.2841.1	599.033	130.519	Antisense	HVO_RS12505	NC_013967.1	1492230	1492497	267	+
STRG.2846.1	40.4242	19.3837	Antisense	HVO_RS12520	NC_013967.1	1496577	1497157	580	+
STRG.2847.1	119.386	97.9619	Antisense	HVO_RS12530	NC_013967.1	1497318	1497743	425	+
STRG.2850.1	81.6354	67.7226	Antisense	HVO_RS12540	NC_013967.1	1499504	1499772	268	-
STRG.2853.1	430.197	176.146	Antisense	HVO_RS12565	NC_013967.1	1502998	1503199	201	-
STRG.2855.1	63.0109	54.4525	Antisense	HVO_RS12575	NC_013967.1	1503555	1503771	216	-
STRG.2859.1	377.618	78.6971	Antisense	HVO_RS12605	NC_013967.1	1506539	1507171	632	+
STRG.286.1	111.357	49.5389	Antisense	HVO_RS00795	NC_013964.1	187368	188335	967	-
STRG.2860.1	54.725	41.8834	Antisense	HVO_RS12605	NC_013967.1	1507214	1507600	386	+
STRG.2863.1	48.5044	45.8008	Antisense	HVO_RS12620	NC_013967.1	1511020	1511105	85	-
STRG.2864.1	361.737	137.71	Antisense	HVO_RS12620	NC_013967.1	1511153	1511396	243	-
STRG.2865.1	81.7687	17.4023	Antisense	HVO_RS12625	NC_013967.1	1511882	1512302	420	-
STRG.2867.1	150.59	40.9734	Antisense	HVO_RS12630	NC_013967.1	1514124	1514945	821	+
STRG.287.1	47.381	19.6211	Antisense	HVO_RS00795	NC_013964.1	188424	189274	850	-
STRG.2871.1	51.9715	34.1541	Antisense	HVO_RS12635	NC_013967.1	1516521	1516849	328	-
STRG.2873.1	86.7425	24.4151	Antisense	HVO_RS12660	NC_013967.1	1520819	1521461	642	+
STRG.2875.1	382.201	192.077	Antisense	HVO_RS12665	NC_013967.1	1522209	1522670	461	-
STRG.2878.5	376.823	92.436	Antisense	HVO_RS12720	NC_013967.1	1528139	1528771	632	+
STRG.2879.1	141.042	47.6105	Antisense	HVO_RS12725	NC_013967.1	1529237	1529900	663	+
STRG.288.1	97.1466	54.8523	Antisense	HVO_RS00805	NC_013964.1	189309	189558	249	-
STRG.2880.1	44.2769	35.9488	Antisense	HVO_RS12730	NC_013967.1	1530046	1530575	529	+
STRG.2881.1	58.9343	41.6028	Antisense	HVO_RS12730	NC_013967.1	1530684	1530979	295	+
STRG.2886.1	252.255	45.3742	Antisense	HVO_RS12755	NC_013967.1	1534052	1534450	398	-
STRG.289.1	48.1855	33.3546	Antisense	HVO_RS00805	NC_013964.1	189589	190438	849	-
STRG.2890.6	218.262	52.7057	Antisense	HVO_RS12860	NC_013967.1	1556107	1556982	875	-
STRG.2894.1	45.3436	31.8736	Antisense	HVO_RS12845	NC_013967.1	1552769	1553210	441	+
STRG.29.1	794.275	90.0028	Antisense	HVO_RS19510	NC_013968.1	57348	58147	799	-
STRG.290.1	266.181	61.5085	Antisense	HVO_RS00805	NC_013964.1	190537	191061	524	-
STRG.2901.1	155.468	43.0397	Antisense	HVO_RS12890	NC_013967.1	1564615	1565075	460	-
STRG.2904.1	132.766	130.765	Antisense	HVO_RS12895	NC_013967.1	1566866	1567040	174	-
STRG.2906.1	70.9573	25.5054	Antisense	HVO_RS12900	NC_013967.1	1567494	1568076	582	-
STRG.2907.1	94.9806	26.3254	Antisense	HVO_RS12905	NC_013967.1	1568219	1568942	723	-
STRG.2909.1	48.505	38.1174	Antisense	HVO_RS12910	NC_013967.1	1570296	1570855	559	-
STRG.291.1	90.2898	67.7605	Antisense	HVO_RS00805	NC_013964.1	191232	191521	289	-
STRG.2911.1	272.049	69.8602	Antisense	HVO_RS12915	NC_013967.1	1572214	1572867	653	-
STRG.2913.1	182.803	54.7947	Antisense	HVO_RS12920	NC_013967.1	1574399	1574996	597	+
STRG.2914.1	830.109	320.24	Antisense	HVO_RS12925	NC_013967.1	1576938	1577055	117	+
STRG.2917.1	65.7676	61.376	Antisense	HVO_RS12930	NC_013967.1	1578663	1578921	258	-
STRG.2918.1	50.0363	34.6826	Antisense	HVO_RS12930	NC_013967.1	1579066	1579345	279	-
STRG.292.1	81.4428	36.8884	Antisense	HVO_RS00805	NC_013964.1	191811	192290	479	-
STRG.2922.1	64.8682	71.3107	Antisense	HVO_RS12930	NC_013967.1	1580785	1581111	326	-
STRG.2925.1	66.609	53.0544	Antisense	HVO_RS12930	NC_013967.1	1581666	1582177	511	-
STRG.2927.1	128.828	19.053	Antisense	HVO_RS12940	NC_013967.1	1583101	1583719	618	+
STRG.2930.1	166.198	68.1933	Antisense	HVO_RS12945	NC_013967.1	1584903	1585178	275	+
STRG.2932.1	125.261	73.5264	Antisense	HVO_RS12945	NC_013967.1	1585275	1585831	556	+
STRG.2935.1	70.7776	52.7935	Antisense	HVO_RS12960	NC_013967.1	1586823	1587419	596	+
STRG.2937.1	64.6857	25.3019	Antisense	HVO_RS12960	NC_013967.1	1587585	1588379	794	+
STRG.2939.1	75.3594	31.5339	Antisense	HVO_RS12990	NC_013967.1	1591824	1592266	442	+
STRG.294.1	199.219	101.353	Antisense	HVO_RS00810	NC_013964.1	192373	192735	362	-
STRG.2943.1	218.096	55.3651	Intergenic	N/A	NC_013967.1	1593357	1593886	529	+
STRG.2946.3	4197.29	1379.15	Antisense	HVO_RS13040	NC_013967.1	1604097	1604317	220	-
STRG.2948.1	50.769	40.2087	Antisense	HVO_RS13050	NC_013967.1	1605997	1606223	226	+
STRG.295.1	277.983	53.3244	Antisense	HVO_RS00815	NC_013964.1	193578	193687	109	-
STRG.2951.1	1947.35	206.974	Antisense	HVO_RS13080	NC_013967.1	1612373	1612593	220	+
STRG.2956.1	389.869	72.73	Antisense	HVO_RS13125	NC_013967.1	1622326	1622927	601	+
STRG.2958.1	1388.6	399.347	Antisense	HVO_RS13125	NC_013967.1	1623265	1623417	152	+
STRG.2960.1	70.4533	31.5665	Antisense	HVO_RS13160	NC_013967.1	1626764	1627136	372	-
STRG.2962.1	52.1944	43.7196	Antisense	HVO_RS13165	NC_013967.1	1628107	1628851	744	-
STRG.2968.1	57.1845	28.0658	Antisense	HVO_RS13210	NC_013967.1	1635826	1636779	953	-
STRG.2969.1	53.9682	48.5283	Antisense	HVO_RS13215	NC_013967.1	1637396	1637575	179	-
STRG.2970.1	47.243	12.8743	Antisense	HVO_RS13220	NC_013967.1	1638231	1638631	400	-
STRG.2973.1	267.421	135.236	Antisense	HVO_RS13240	NC_013967.1	1641096	1641351	255	-
STRG.2974.1	65.7424	16.4451	Antisense	HVO_RS13245	NC_013967.1	1642075	1642772	697	-
STRG.2976.1	125.965	38.0908	Intergenic	N/A	NC_013967.1	1647072	1647363	291	+
STRG.298.1	296.724	120.384	Antisense	HVO_RS00825	NC_013964.1	195375	195820	445	-
STRG.2981.1	54.8803	29.7086	Antisense	HVO_RS13290	NC_013967.1	1652382	1653053	671	-
STRG.2983.1	69.074	25.5837	Antisense	HVO_RS13290	NC_013967.1	1653203	1653677	474	-
STRG.2984.1	1027.82	321.952	Antisense	HVO_RS13290	NC_013967.1	1653711	1653842	131	-
STRG.2985.1	64.7611	58.9693	Antisense	HVO_RS13295	NC_013967.1	1654523	1654633	110	-
STRG.2988.1	51.0606	39.595	Antisense	HVO_RS13310	NC_013967.1	1657040	1657759	719	-
STRG.2989.2	1061.06	321.21	Antisense	HVO_RS13315	NC_013967.1	1658138	1658299	161	+
STRG.299.1	54.6449	32.3226	Antisense	HVO_RS00835	NC_013964.1	196474	197113	639	-
STRG.2990.1	146.056	57.8365	Antisense	HVO_RS13315	NC_013967.1	1658837	1659300	463	+
STRG.2992.1	172.548	62.634	Antisense	HVO_RS13340	NC_013967.1	1662957	1663916	959	+
STRG.2993.1	71.6373	33.5214	Antisense	HVO_RS13350	NC_013967.1	1664146	1664383	237	+
STRG.2994.1	158.65	16.7286	Antisense	HVO_RS13350	NC_013967.1	1664435	1664799	364	+
STRG.2999.2	2155.12	410.505	Antisense	HVO_RS13365	NC_013967.1	1668130	1668308	178	+
STRG.3000.1	94.4023	37.6253	Antisense	HVO_RS13370	NC_013967.1	1669122	1669754	632	+
STRG.3001.1	121.722	54.576	Antisense	HVO_RS13380	NC_013967.1	1669891	1670650	759	+
STRG.301.1	66.868	21.498	Antisense	HVO_RS00850	NC_013964.1	199699	200667	968	+
STRG.3014.11	1421.46	219.56	Antisense	HVO_RS19640	NC_013967.1	1696541	1697454	913	+
STRG.3020.1	8059.91	1146.28	Antisense	HVO_RS13505	NC_013967.1	1692860	1693058	198	-
STRG.3021.1	605.863	89.4749	Antisense	HVO_RS13510	NC_013967.1	1693957	1694594	637	-
STRG.3024.1	3657.98	660.684	Antisense	HVO_RS19645	NC_013967.1	1697916	1698219	303	-
STRG.3030.1	49.7584	20.3491	Antisense	HVO_RS13560	NC_013967.1	1704887	1705417	530	-
STRG.3033.1	1372.33	274.596	Antisense	HVO_RS13570	NC_013967.1	1707443	1707650	207	+
STRG.3037.1	216.321	67.7001	Antisense	HVO_RS13600	NC_013967.1	1712678	1712830	152	+
STRG.3039.1	136.331	69.1357	Antisense	HVO_RS13600	NC_013967.1	1713903	1714067	164	+
STRG.3040.1	92.9036	27.6662	Antisense	HVO_RS13605	NC_013967.1	1714267	1715012	745	+
STRG.3049.1	56.9547	30.182	Antisense	HVO_RS13675	NC_013967.1	1726037	1726853	816	-
STRG.3057.1	135.896	79.1617	Antisense	HVO_RS13740	NC_013967.1	1737981	1738375	394	+
STRG.3059.1	577.199	259.508	Antisense	HVO_RS13755	NC_013967.1	1740508	1740645	137	+
STRG.3061.2	2645.15	469.503	Antisense	HVO_RS13775	NC_013967.1	1743782	1743994	212	+
STRG.3062.1	208.49	65.6869	Antisense	HVO_RS13790	NC_013967.1	1745130	1745769	639	+
STRG.3063.1	42.3912	45.8673	Antisense	HVO_RS13790	NC_013967.1	1745857	1746060	203	+
STRG.3064.1	61.9271	33.4232	Antisense	HVO_RS13790	NC_013967.1	1746154	1747081	927	+
STRG.3065.1	55.9728	34.244	Antisense	HVO_RS13800	NC_013967.1	1747132	1747859	727	+
STRG.3066.1	46.5355	36.9867	Antisense	HVO_RS13805	NC_013967.1	1748071	1748293	222	+
STRG.3067.1	63.471	33.3044	Antisense	HVO_RS13820	NC_013967.1	1748533	1749441	908	+
STRG.3068.1	140.241	49.6572	Antisense	HVO_RS13820	NC_013967.1	1749774	1750567	793	+
STRG.3071.1	246.874	96.2218	Antisense	HVO_RS13850	NC_013967.1	1754794	1755189	395	+
STRG.3073.1	250.973	75.2458	Antisense	HVO_RS13850	NC_013967.1	1756181	1756397	216	+
STRG.3075.1	45.4142	13.791	Antisense	HVO_RS13855	NC_013967.1	1757000	1757806	806	-
STRG.3077.1	83.4776	44.0112	Antisense	HVO_RS13855	NC_013967.1	1758130	1758874	744	-
STRG.3078.1	143.777	34.6359	Antisense	HVO_RS13860	NC_013967.1	1758978	1759527	549	-
STRG.3079.1	292.919	133.802	Antisense	HVO_RS13865	NC_013967.1	1759667	1759849	182	-
STRG.3080.1	52.4793	15.3376	Antisense	HVO_RS13865	NC_013967.1	1760759	1761045	286	-
STRG.3081.1	215.455	98.3788	Antisense	HVO_RS13865	NC_013967.1	1761211	1761685	474	-
STRG.3082.2	227.919	78.8384	Antisense	HVO_RS13880	NC_013967.1	1763003	1763481	478	+
STRG.3083.1	80.1889	25.4961	Antisense	HVO_RS13880	NC_013967.1	1763552	1764294	742	+
STRG.3084.1	337.182	64.6573	Antisense	HVO_RS13885	NC_013967.1	1764977	1765856	879	+
STRG.3086.1	130.834	110.522	Antisense	HVO_RS13890	NC_013967.1	1767318	1767569	251	+
STRG.3090.1	58.2404	33.7599	Antisense	HVO_RS13900	NC_013967.1	1770277	1770711	434	-
STRG.3093.1	62.8795	28.0589	Antisense	HVO_RS13925	NC_013967.1	1773788	1774458	670	-
STRG.3098.1	153.19	60.0619	Antisense	HVO_RS13970	NC_013967.1	1780757	1781438	681	+
STRG.3103.1	51.1303	63.1435	Antisense	HVO_RS14005	NC_013967.1	1788212	1788314	102	+
STRG.3104.1	151.558	25.5299	Antisense	HVO_RS14005	NC_013967.1	1788414	1789053	639	+
STRG.3107.4	537.596	112.345	Antisense	HVO_RS14015	NC_013967.1	1791216	1791671	455	-
STRG.3109.1	69.1413	18.509	Antisense	HVO_RS14020	NC_013967.1	1792533	1793228	695	-
STRG.3111.1	552.133	155.067	Antisense	HVO_RS14020	NC_013967.1	1793614	1794003	389	-
STRG.3112.1	66.8406	33.703	Antisense	HVO_RS14025	NC_013967.1	1794817	1795429	612	-
STRG.3113.1	68.4119	31.4194	Antisense	HVO_RS14025	NC_013967.1	1795594	1796479	885	-
STRG.3115.4	368.979	104.935	Antisense	HVO_RS14045	NC_013967.1	1798108	1798476	368	+
STRG.3117.1	105.099	65.2095	Antisense	HVO_RS14050	NC_013967.1	1798814	1799217	403	+
STRG.312.1	104.364	70.6832	Antisense	HVO_RS00875	NC_013964.1	208259	208449	190	+
STRG.3121.1	107.235	50.7009	Antisense	HVO_RS14065	NC_013967.1	1800450	1800931	481	+
STRG.3125.1	45.7472	18.4821	Antisense	HVO_RS14070	NC_013967.1	1802596	1802927	331	+
STRG.3128.1	46.7459	5.22662	Antisense	HVO_RS14085	NC_013967.1	1806541	1806925	384	-
STRG.3129.1	1894.74	468.488	Intergenic	N/A	NC_013967.1	1807264	1807532	268	-
STRG.3131.1	116.291	57.8648	Antisense	HVO_RS14090	NC_013967.1	1808761	1809352	591	-
STRG.3136.1	378.34	120.063	Antisense	HVO_RS14155	NC_013967.1	1818686	1819234	548	+
STRG.3139.1	286.519	59.5598	Antisense	HVO_RS14180	NC_013967.1	1822654	1822951	297	-
STRG.3143.1	388.422	56.1353	Antisense	HVO_RS14215	NC_013967.1	1828972	1829113	141	+
STRG.3146.1	50.8551	26.6652	Antisense	HVO_RS14220	NC_013967.1	1830706	1831663	957	+
STRG.3147.1	63.4316	66.097	Antisense	HVO_RS14230	NC_013967.1	1831849	1832656	807	-
STRG.3148.1	71.7265	22.1354	Antisense	HVO_RS14235	NC_013967.1	1832780	1833559	779	-
STRG.3150.1	334.169	112.807	Antisense	HVO_RS14235	NC_013967.1	1833617	1833862	245	-
STRG.3151.1	325.448	69.4296	Antisense	HVO_RS14245	NC_013967.1	1835438	1835669	231	-
STRG.3155.1	40.8194	34.0773	Antisense	HVO_RS14280	NC_013967.1	1841076	1841595	519	-
STRG.3156.1	565.27	131.18	Antisense	HVO_RS14295	NC_013967.1	1842490	1843140	650	-
STRG.3157.1	502.062	76.7398	Antisense	HVO_RS14295	NC_013967.1	1844339	1844642	303	-
STRG.3159.1	223.738	47.2556	Antisense	HVO_RS14300	NC_013967.1	1846105	1846487	382	+
STRG.3161.1	76.5585	35.0619	Antisense	HVO_RS14310	NC_013967.1	1846766	1847135	369	-
STRG.3162.1	78.8945	35.2688	Antisense	HVO_RS14310	NC_013967.1	1847275	1847644	369	-
STRG.3163.4	671.267	160.95	Antisense	HVO_RS14325	NC_013967.1	1849780	1850233	453	+
STRG.3165.1	389.291	39.8642	Antisense	HVO_RS14330	NC_013967.1	1850973	1851634	661	-
STRG.3168.1	1142.11	410.573	Antisense	HVO_RS14355	NC_013967.1	1855849	1856438	589	-
STRG.3168.2	1142.11	410.573	Antisense	HVO_RS14345	NC_013967.1	1854977	1855441	464	-
STRG.3173.1	149.164	41.5204	Antisense	HVO_RS14370	NC_013967.1	1858628	1859274	646	+
STRG.3177.1	197.322	76.33	Antisense	HVO_RS14390	NC_013967.1	1862706	1863065	359	+
STRG.3179.1	475.86	78.3408	Antisense	HVO_RS14390	NC_013967.1	1863929	1864519	590	+
STRG.3185.1	78.6944	41.6457	Antisense	HVO_RS14430	NC_013967.1	1869599	1870116	517	+
STRG.3186.11	231.298	51.219	Antisense	HVO_RS14505	NC_013967.1	1882450	1883378	928	+
STRG.319.1	44.4952	32.1397	Intergenic	N/A	NC_013964.1	210840	210956	116	+
STRG.3191.1	1197.05	376.533	Antisense	HVO_RS14510	NC_013967.1	1884433	1885415	982	+
STRG.3195.1	3559.84	544.107	Antisense	HVO_RS14535	NC_013967.1	1891314	1891472	158	+
STRG.320.1	109.848	74.3389	Intergenic	N/A	NC_013964.1	210550	210821	271	-
STRG.3204.1	64.5691	42.924	Antisense	HVO_RS14640	NC_013967.1	1916800	1917039	239	+
STRG.3206.1	646.222	338.228	Antisense	HVO_RS14645	NC_013967.1	1919201	1919300	99	+
STRG.3208.1	709.22	211.794	Intergenic	N/A	NC_013967.1	1923571	1923775	204	-
STRG.321.1	16192.6	2874.68	Antisense	HVO_RS00895	NC_013964.1	211839	212040	201	-
STRG.3213.1	262.605	70.5134	Antisense	HVO_RS14695	NC_013967.1	1933937	1934646	709	+
STRG.3214.1	12432.2	1304.46	Antisense	HVO_RS14695	NC_013967.1	1935401	1935666	265	+
STRG.3219.1	93.5537	38.1272	Antisense	HVO_RS14705	NC_013967.1	1940166	1940649	483	-
STRG.322.1	280.25	52.7391	Antisense	HVO_RS00900	NC_013964.1	212965	213576	611	-
STRG.3220.1	703.759	117.634	Antisense	HVO_RS14705	NC_013967.1	1940923	1941751	828	-
STRG.3221.1	84.1496	26.3854	Antisense	HVO_RS14710	NC_013967.1	1942261	1943000	739	-
STRG.3222.1	156.297	63.9545	Antisense	HVO_RS14720	NC_013967.1	1943183	1943901	718	-
STRG.323.1	70.252	26.8318	Antisense	HVO_RS00905	NC_013964.1	213665	214165	500	-
STRG.3235.1	82.8299	33.6204	Antisense	HVO_RS14755	NC_013967.1	1953739	1954540	801	+
STRG.3238.1	89.337	22.0465	Antisense	HVO_RS14755	NC_013967.1	1955392	1955840	448	+
STRG.3240.1	141.005	39.4002	Antisense	HVO_RS14760	NC_013967.1	1955943	1956534	591	+
STRG.3241.1	104.895	66.5286	Antisense	HVO_RS14765	NC_013967.1	1956905	1957157	252	-
STRG.3245.1	86.037	57.7935	Antisense	HVO_RS14775	NC_013967.1	1960200	1960676	476	+
STRG.3247.1	51.2526	14.6058	Antisense	HVO_RS14785	NC_013967.1	1961817	1962705	888	-
STRG.3249.1	74.3935	48.4769	Antisense	HVO_RS14790	NC_013967.1	1963533	1963746	213	-
STRG.327.1	2413.24	326.384	Antisense	HVO_RS00915	NC_013964.1	216668	217314	646	-
STRG.3276.1	110.89	82.4229	Antisense	HVO_RS14870	NC_013967.1	1980086	1980316	230	-
STRG.3281.1	254.268	147.837	Antisense	HVO_RS14885	NC_013967.1	1984000	1984140	140	-
STRG.3282.1	3159.38	529.058	Antisense	HVO_RS14895	NC_013967.1	1985823	1986018	195	+
STRG.3286.1	91.2734	45.7977	Antisense	HVO_RS14905	NC_013967.1	1987190	1987437	247	+
STRG.3287.1	40.559	29.4627	Antisense	HVO_RS14905	NC_013967.1	1987596	1988088	492	+
STRG.3292.1	60.7053	44.8941	Antisense	HVO_RS14920	NC_013967.1	1991129	1991460	331	+
STRG.3293.1	49.5647	40.0079	Antisense	HVO_RS14920	NC_013967.1	1991694	1992115	421	+
STRG.3297.1	40.7119	31.7674	Antisense	HVO_RS14925	NC_013967.1	1993365	1993581	216	-
STRG.3301.1	85.1338	37.2904	Antisense	HVO_RS14940	NC_013967.1	1997475	1997917	442	+
STRG.3303.1	7045.05	1028.29	Antisense	HVO_RS14945	NC_013967.1	1997958	1998182	224	+
STRG.3316.1	214.081	73.2714	Antisense	HVO_RS15010	NC_013967.1	2008528	2009117	589	-
STRG.3323.1	75.5834	52.3531	Antisense	HVO_RS15050	NC_013967.1	2016504	2017056	552	-
STRG.3326.1	59.6183	13.8702	Antisense	HVO_RS15075	NC_013967.1	2022064	2023040	976	+
STRG.3327.1	898.555	219.181	Antisense	HVO_RS15075	NC_013967.1	2023085	2023252	167	+
STRG.3328.1	101.291	59.3257	Antisense	HVO_RS15080	NC_013967.1	2023798	2024049	251	+
STRG.3329.6	948.474	210.181	Antisense	HVO_RS15090	NC_013967.1	2025165	2025476	311	-
STRG.333.1	54.0869	39.748	Antisense	HVO_RS00930	NC_013964.1	220048	220412	364	-
STRG.3332.1	162.358	122.804	Antisense	HVO_RS15090	NC_013967.1	2027557	2027729	172	-
STRG.3333.1	41.557	30.134	Antisense	HVO_RS15090	NC_013967.1	2027814	2028360	546	-
STRG.3335.1	64.1237	57.6093	Antisense	HVO_RS15090	NC_013967.1	2029410	2029730	320	-
STRG.3336.1	57.2617	47.0732	Antisense	HVO_RS15090	NC_013967.1	2030294	2030632	338	-
STRG.3337.1	77.9715	35.8665	Antisense	HVO_RS15090	NC_013967.1	2030805	2031033	228	-
STRG.3340.1	159.632	30.5797	Antisense	HVO_RS15090	NC_013967.1	2031817	2032541	724	-
STRG.3343.1	80.5095	38.4132	Antisense	HVO_RS15115	NC_013967.1	2035931	2036413	482	-
STRG.3346.1	117.009	39.213	Antisense	HVO_RS15145	NC_013967.1	2040590	2041102	512	+
STRG.3347.1	79.6716	25.0583	Antisense	HVO_RS15145	NC_013967.1	2041240	2041765	525	+
STRG.3348.1	43.9994	26.7735	Antisense	HVO_RS15150	NC_013967.1	2042962	2043170	208	-
STRG.3351.1	74.8996	26.872	Antisense	HVO_RS15155	NC_013967.1	2044967	2045435	468	-
STRG.3352.1	47.3742	38.71	Antisense	HVO_RS15155	NC_013967.1	2045586	2045892	306	-
STRG.3354.1	195.81	27.8929	Antisense	HVO_RS15160	NC_013967.1	2046240	2046847	607	-
STRG.3356.1	313.936	106.535	Antisense	HVO_RS15165	NC_013967.1	2048406	2049032	626	-
STRG.3357.1	1034.48	580.934	Antisense	HVO_RS15170	NC_013967.1	2049126	2049582	456	-
STRG.3359.8	2926.86	401.24	Antisense	HVO_RS15205	NC_013967.1	2052934	2053078	144	+
STRG.337.1	70.7526	49.9922	Antisense	HVO_RS00955	NC_013964.1	224651	225036	385	+
STRG.3372.3	781.21	220.417	Antisense	HVO_RS15225	NC_013967.1	2058044	2058442	398	+
STRG.3374.1	236.158	84.0167	Antisense	HVO_RS15235	NC_013967.1	2059186	2059872	686	-
STRG.3375.1	62.371	66.8746	Antisense	HVO_RS15235	NC_013967.1	2059921	2060344	423	-
STRG.3376.1	66.6806	6.67589	Antisense	HVO_RS15240	NC_013967.1	2060429	2061251	822	-
STRG.3377.4	205.497	62.2675	Antisense	HVO_RS15250	NC_013967.1	2062228	2062778	550	+
STRG.338.7	3166.71	555.375	Intergenic	N/A	NC_013964.1	229113	229456	343	-
STRG.3380.1	681.547	170.506	Antisense	HVO_RS15260	NC_013967.1	2063613	2063771	158	-
STRG.3381.1	262.16	83.2459	Antisense	HVO_RS15260	NC_013967.1	2064486	2064673	187	-
STRG.3384.1	809.808	148.811	Antisense	HVO_RS15275	NC_013967.1	2066958	2067096	138	-
STRG.3391.1	38086.4	6417.25	Antisense	HVO_RS15355	NC_013967.1	2078668	2078922	254	+
STRG.3394.1	981.518	394.598	Antisense	HVO_RS15360	NC_013967.1	2081938	2082095	157	+
STRG.3396.1	104.911	100.414	Antisense	HVO_RS15370	NC_013967.1	2084390	2084586	196	-
STRG.3397.1	174.637	103.375	Antisense	HVO_RS15370	NC_013967.1	2085036	2085477	441	-
STRG.3398.1	48.4109	25.319	Antisense	HVO_RS15375	NC_013967.1	2085517	2085880	363	-
STRG.34.1	224.04	89.1042	Antisense	HVO_RS19535	NC_013968.1	62530	62877	347	-
STRG.340.1	114.979	53.8499	Antisense	HVO_RS00975	NC_013964.1	227903	228621	718	+
STRG.3402.1	52.353	24.2749	Antisense	HVO_RS15415	NC_013967.1	2092846	2093470	624	+
STRG.3404.1	71.3997	18.1422	Antisense	HVO_RS15415	NC_013967.1	2093919	2094312	393	+
STRG.3408.1	157.426	56.4152	Antisense	HVO_RS15470	NC_013967.1	2100168	2100452	284	+
STRG.3409.1	43.5956	27.0555	Antisense	HVO_RS15470	NC_013967.1	2100496	2100793	297	+
STRG.341.1	76.1579	44.0233	Antisense	HVO_RS00975	NC_013964.1	228679	228989	310	+
STRG.3413.1	57.824	51.0748	Antisense	HVO_RS15495	NC_013967.1	2103514	2103917	403	+
STRG.3416.1	43.2204	32.3757	Antisense	HVO_RS15510	NC_013967.1	2106934	2107180	246	+
STRG.3417.1	63.9025	32.991	Antisense	HVO_RS15515	NC_013967.1	2107244	2107610	366	+
STRG.3418.1	506.777	106.137	Antisense	HVO_RS15520	NC_013967.1	2107912	2108073	161	+
STRG.3422.1	443.724	177.563	Antisense	HVO_RS15540	NC_013967.1	2115202	2115341	139	-
STRG.3423.1	244.758	89.8433	Antisense	HVO_RS15545	NC_013967.1	2116017	2116449	432	-
STRG.3427.1	255.102	58.199	Antisense	HVO_RS15555	NC_013967.1	2117897	2118487	590	-
STRG.3428.1	771.437	157.014	Antisense	HVO_RS15575	NC_013967.1	2120735	2121627	892	-
STRG.3434.1	304.226	58.511	Intergenic	N/A	NC_013967.1	2130480	2130774	294	-
STRG.3439.1	266.02	57.9341	Antisense	HVO_RS15635	NC_013967.1	2136336	2136734	398	-
STRG.3440.1	159.374	28.1258	Antisense	HVO_RS15640	NC_013967.1	2136772	2137319	547	-
STRG.3442.1	50.3226	28.6275	Antisense	HVO_RS15650	NC_013967.1	2141928	2142783	855	+
STRG.3443.1	400.366	264.066	Antisense	HVO_RS15650	NC_013967.1	2143209	2143342	133	+
STRG.3444.1	44.0223	35.7315	Antisense	HVO_RS15660	NC_013967.1	2144338	2144659	321	+
STRG.3445.1	71.2907	29.861	Antisense	HVO_RS15665	NC_013967.1	2144821	2145786	965	+
STRG.3447.1	128.705	48.583	Antisense	HVO_RS15665	NC_013967.1	2145907	2146637	730	+
STRG.3451.1	103.909	26.5928	Intergenic	N/A	NC_013967.1	2153182	2153998	816	-
STRG.3451.2	227.251	88.8031	Antisense	HVO_RS15710	NC_013967.1	2154114	2154760	646	-
STRG.3455.1	91.2145	25.5481	Antisense	HVO_RS15720	NC_013967.1	2159018	2159198	180	-
STRG.3456.1	274.249	72.2745	Antisense	HVO_RS15725	NC_013967.1	2159975	2160620	645	-
STRG.3460.1	1287.55	149.898	Antisense	HVO_RS15740	NC_013967.1	2163270	2163734	464	+
STRG.3462.1	53.6688	34.09	Antisense	HVO_RS15740	NC_013967.1	2164775	2165191	416	+
STRG.3465.1	65.0133	60.7992	Antisense	HVO_RS15760	NC_013967.1	2167239	2167400	161	+
STRG.3466.1	45.5741	41.6377	Antisense	HVO_RS15765	NC_013967.1	2167583	2168246	663	+
STRG.3467.1	51.644	24.2967	Antisense	HVO_RS15765	NC_013967.1	2168483	2168853	370	+
STRG.3469.1	49.9644	37.8052	Antisense	HVO_RS15780	NC_013967.1	2170707	2170997	290	+
STRG.3470.1	149.862	50.897	Antisense	HVO_RS15780	NC_013967.1	2171033	2172019	986	+
STRG.3472.1	67.3461	18.8347	Antisense	HVO_RS15795	NC_013967.1	2173433	2173682	249	-
STRG.3474.1	972.646	194.492	Antisense	HVO_RS15795	NC_013967.1	2175036	2175360	324	-
STRG.3477.1	144.892	79.3396	Antisense	HVO_RS15825	NC_013967.1	2179358	2179667	309	+
STRG.3481.1	104.58	14.1677	Antisense	HVO_RS15850	NC_013967.1	2184034	2184359	325	+
STRG.3489.1	43.028	18.6888	Antisense	HVO_RS15900	NC_013967.1	2192027	2192729	702	-
STRG.3491.1	82.8678	62.9867	Antisense	HVO_RS15905	NC_013967.1	2192861	2193414	553	-
STRG.35.1	85.8758	31.119	Antisense	HVO_RS19540	NC_013968.1	62952	63369	417	-
STRG.350.1	149.002	37.404	Antisense	HVO_RS01010	NC_013964.1	238828	239081	253	+
STRG.3501.1	41.1652	42.2386	Antisense	HVO_RS15965	NC_013967.1	2206593	2207028	435	-
STRG.3504.1	390.451	13.3352	Antisense	HVO_RS15975	NC_013967.1	2207820	2208635	815	-
STRG.3506.1	53.1933	21.0566	Antisense	HVO_RS15980	NC_013967.1	2209374	2209927	553	+
STRG.3507.2	1729.9	572.294	Antisense	HVO_RS15985	NC_013967.1	2209998	2210156	158	-
STRG.3509.1	7318.32	609.26	Antisense	HVO_RS15990	NC_013967.1	2212423	2212605	182	-
STRG.3510.1	127.772	35.3655	Antisense	HVO_RS16005	NC_013967.1	2213184	2213560	376	-
STRG.3511.1	103.319	17.5331	Antisense	HVO_RS16015	NC_013967.1	2215725	2216368	643	+
STRG.3515.1	131.125	32.6764	Antisense	HVO_RS16025	NC_013967.1	2217977	2218223	246	-
STRG.3517.1	76.1807	51.522	Antisense	HVO_RS16040	NC_013967.1	2220694	2221303	609	+
STRG.3521.1	59.3181	26.4409	Antisense	HVO_RS16065	NC_013967.1	2223936	2224176	240	-
STRG.3524.1	95.4034	79.7715	Antisense	HVO_RS16065	NC_013967.1	2225839	2226122	283	-
STRG.3525.1	42.4212	32.559	Antisense	HVO_RS16065	NC_013967.1	2226441	2227135	694	-
STRG.3532.1	278.29	193.292	Antisense	HVO_RS16095	NC_013967.1	2231678	2231884	206	+
STRG.3535.1	363.873	76.3933	Antisense	HVO_RS16095	NC_013967.1	2233243	2233395	152	+
STRG.3539.1	87.9576	38.4694	Antisense	HVO_RS16135	NC_013967.1	2239659	2240098	439	-
STRG.3541.1	818.396	233.711	Antisense	HVO_RS16140	NC_013967.1	2240574	2240973	399	-
STRG.3542.1	66.3816	37.4445	Antisense	HVO_RS16160	NC_013967.1	2245663	2246255	592	+
STRG.3543.1	71.8407	26.8223	Antisense	HVO_RS16160	NC_013967.1	2246468	2246968	500	+
STRG.3547.1	133.027	58.1612	Antisense	HVO_RS16180	NC_013967.1	2251858	2252237	379	+
STRG.3549.1	124.658	71.7993	Antisense	HVO_RS16185	NC_013967.1	2252378	2253302	924	-
STRG.3551.1	333.665	86.4184	Antisense	HVO_RS16190	NC_013967.1	2254954	2255541	587	-
STRG.3554.1	62.0258	29.435	Antisense	HVO_RS16195	NC_013967.1	2257950	2258370	420	-
STRG.3556.1	65.8894	66.0452	Antisense	HVO_RS16200	NC_013967.1	2260212	2260361	149	-
STRG.3558.1	85.7566	17.8617	Antisense	HVO_RS16200	NC_013967.1	2260409	2261233	824	-
STRG.3559.1	92.1679	67.4666	Antisense	HVO_RS16210	NC_013967.1	2261556	2261741	185	-
STRG.3560.1	118.278	33.9415	Antisense	HVO_RS16215	NC_013967.1	2262213	2263110	897	+
STRG.3563.1	40029.1	3012.62	Antisense	HVO_RS16235	NC_013967.1	2264507	2264659	152	+
STRG.3564.1	45.5722	21.1703	Antisense	HVO_RS16245	NC_013967.1	2265585	2266446	861	-
STRG.3567.1	57.5625	38.6897	Antisense	HVO_RS16265	NC_013967.1	2270346	2271258	912	+
STRG.3569.1	463.348	177.052	Antisense	HVO_RS16265	NC_013967.1	2271412	2271607	195	+
STRG.3575.1	223.223	66.3305	Antisense	HVO_RS16295	NC_013967.1	2275203	2275950	747	+
STRG.3577.1	60.7611	25.3207	Antisense	HVO_RS16305	NC_013967.1	2277432	2278168	736	+
STRG.3578.1	45.4188	21.9352	Antisense	HVO_RS16310	NC_013967.1	2278916	2279605	689	+
STRG.3579.1	95.7372	40.4879	Antisense	HVO_RS16310	NC_013967.1	2279688	2280658	970	+
STRG.3582.2	7351.93	834.248	Intergenic	N/A	NC_013967.1	2283579	2283761	182	-
STRG.3583.1	49.6088	35.5579	Antisense	HVO_RS16345	NC_013967.1	2286661	2287303	642	-
STRG.3584.1	1123.63	253.603	Antisense	HVO_RS16345	NC_013967.1	2287674	2288237	563	-
STRG.3584.2	1123.63	253.603	Antisense	HVO_RS16345	NC_013967.1	2288488	2288997	509	-
STRG.3586.1	54.0932	38.1203	Antisense	HVO_RS16365	NC_013967.1	2291483	2292073	590	-
STRG.3587.1	250.757	66.7546	Antisense	HVO_RS16380	NC_013967.1	2293499	2294307	808	+
STRG.3590.1	90.7703	17.5544	Antisense	HVO_RS16390	NC_013967.1	2294426	2295330	904	-
STRG.3591.1	96.6079	24.7645	Antisense	HVO_RS16390	NC_013967.1	2295450	2296311	861	-
STRG.3592.1	62.6477	44.2332	Antisense	HVO_RS16395	NC_013967.1	2296715	2297096	381	-
STRG.3594.1	1430.82	216.934	Antisense	HVO_RS16415	NC_013967.1	2299646	2299795	149	+
STRG.3596.1	121.838	68.3562	Antisense	HVO_RS16425	NC_013967.1	2302806	2303492	686	-
STRG.3598.1	55.0334	43.9955	Antisense	HVO_RS16430	NC_013967.1	2303794	2304080	286	-
STRG.3600.1	912.257	204.663	Antisense	HVO_RS16435	NC_013967.1	2304354	2304885	531	-
STRG.3607.1	533.771	54.4083	Antisense	HVO_RS16465	NC_013967.1	2311496	2312195	699	-
STRG.3608.2	894.54	190.935	Antisense	HVO_RS16490	NC_013967.1	2316346	2316636	290	-
STRG.3615.1	117.977	39.3167	Antisense	HVO_RS16520	NC_013967.1	2321347	2321663	316	+
STRG.3617.1	57.0164	67.201	Antisense	HVO_RS16535	NC_013967.1	2325153	2325307	154	+
STRG.3619.1	60.3151	36.4367	Antisense	HVO_RS16540	NC_013967.1	2326487	2326803	316	+
STRG.3621.1	65.6759	68.6782	Antisense	HVO_RS16545	NC_013967.1	2326970	2327246	276	+
STRG.3624.1	65.6959	28.1047	Antisense	HVO_RS16570	NC_013967.1	2329719	2330713	994	+
STRG.3625.1	53.9947	26.9375	Antisense	HVO_RS16570	NC_013967.1	2330770	2331374	604	+
STRG.3627.1	118.429	98.9568	Antisense	HVO_RS16580	NC_013967.1	2332656	2332800	144	+
STRG.3629.1	2326.32	234.317	Intergenic	N/A	NC_013967.1	2334873	2335079	206	+
STRG.3632.1	142.743	67.5433	Antisense	HVO_RS16600	NC_013967.1	2337620	2337968	348	-
STRG.3633.1	49.227	18.084	Antisense	HVO_RS16600	NC_013967.1	2338038	2338499	461	-
STRG.3636.1	387.556	123.942	Antisense	HVO_RS16610	NC_013967.1	2341298	2341568	270	-
STRG.3638.1	565.743	274.884	Antisense	HVO_RS16615	NC_013967.1	2342395	2342556	161	-
STRG.3640.1	87.0605	40.158	Antisense	HVO_RS16625	NC_013967.1	2343156	2343648	492	-
STRG.3644.1	53.0429	48.9357	Antisense	HVO_RS16645	NC_013967.1	2346193	2346564	371	+
STRG.3646.1	40.7515	33.6152	Antisense	HVO_RS16655	NC_013967.1	2347518	2347980	462	+
STRG.3647.1	95.7457	21.7706	Antisense	HVO_RS16670	NC_013967.1	2349632	2350510	878	-
STRG.3652.1	71.6211	29.6438	Antisense	HVO_RS16685	NC_013967.1	2353251	2353647	396	+
STRG.3654.1	63.002	41.8858	Antisense	HVO_RS16690	NC_013967.1	2353749	2354129	380	+
STRG.366.1	44.8407	31.6902	Antisense	HVO_RS01060	NC_013964.1	252183	252262	79	+
STRG.3662.1	71.6683	49.9894	Antisense	HVO_RS16745	NC_013967.1	2363970	2364264	294	-
STRG.3663.1	149.986	44.8272	Antisense	HVO_RS16755	NC_013967.1	2364322	2364846	524	-
STRG.3664.1	395.854	119.256	Antisense	HVO_RS16760	NC_013967.1	2364910	2365889	979	-
STRG.3665.1	86.672	35.4739	Antisense	HVO_RS16760	NC_013967.1	2366725	2367430	705	-
STRG.3668.1	43.5748	34.1461	Antisense	HVO_RS16775	NC_013967.1	2370376	2370728	352	-
STRG.3671.1	59.6584	28.6436	Antisense	HVO_RS16800	NC_013967.1	2374279	2374477	198	-
STRG.3672.3	1224.24	563.557	Antisense	HVO_RS16810	NC_013967.1	2376799	2376850	51	+
STRG.3673.1	53.7279	31.2246	Antisense	HVO_RS16815	NC_013967.1	2377498	2377771	273	+
STRG.3674.1	59.8254	50.6726	Antisense	HVO_RS16815	NC_013967.1	2377925	2378129	204	+
STRG.3677.1	84.7671	32.7701	Antisense	HVO_RS16840	NC_013967.1	2380813	2381404	591	-
STRG.3683.1	58.467	45.882	Antisense	HVO_RS16865	NC_013967.1	2387906	2388004	98	+
STRG.3684.3	5372.98	1007.59	Antisense	HVO_RS16870	NC_013967.1	2388461	2388632	171	-
STRG.3688.1	154.173	45.2064	Antisense	HVO_RS16900	NC_013967.1	2394353	2395131	778	+
STRG.3689.1	148.289	45.3442	Antisense	HVO_RS16900	NC_013967.1	2395191	2395721	530	+
STRG.3692.1	545.694	131.809	Antisense	HVO_RS16910	NC_013967.1	2396391	2396631	240	-
STRG.3693.1	104.05	33.4519	Antisense	HVO_RS16915	NC_013967.1	2397972	2398890	918	+
STRG.3696.1	48.9947	44.8295	Antisense	HVO_RS16940	NC_013967.1	2401959	2402234	275	+
STRG.3697.1	47.8839	30.9336	Antisense	HVO_RS16940	NC_013967.1	2402571	2402899	328	+
STRG.3698.1	97.8801	44.8924	Antisense	HVO_RS16940	NC_013967.1	2402963	2403633	670	+
STRG.3699.1	285.16	49.3095	Antisense	HVO_RS16950	NC_013967.1	2403688	2404544	856	+
STRG.37.1	101.334	65.8814	Antisense	HVO_RS19550	NC_013968.1	65270	65466	196	-
STRG.3703.1	184.975	63.5927	Antisense	HVO_RS16965	NC_013967.1	2407235	2407548	313	+
STRG.3704.1	45.2351	40.7914	Antisense	HVO_RS16980	NC_013967.1	2408652	2408989	337	+
STRG.3705.1	777.321	224.973	Antisense	HVO_RS16985	NC_013967.1	2409135	2409377	242	+
STRG.3709.1	228.783	75.6691	Antisense	HVO_RS17015	NC_013967.1	2411944	2412291	347	+
STRG.3710.1	64.6914	56.6273	Antisense	HVO_RS17035	NC_013967.1	2413587	2414490	903	+
STRG.3711.1	351.997	114.902	Antisense	HVO_RS17040	NC_013967.1	2414536	2414693	157	+
STRG.3713.1	2189.9	402.226	Antisense	HVO_RS17055	NC_013967.1	2416272	2416499	227	+
STRG.3715.1	43.1698	29.1574	Antisense	HVO_RS17075	NC_013967.1	2417530	2418081	551	+
STRG.3716.1	123.696	28.015	Antisense	HVO_RS17080	NC_013967.1	2418134	2418984	850	+
STRG.372.1	44.5605	29.7423	Antisense	HVO_RS01080	NC_013964.1	259955	260228	273	-
STRG.3722.1	96.1073	25.5289	Antisense	HVO_RS17125	NC_013967.1	2424576	2425075	499	-
STRG.3726.1	49.2645	40.1975	Antisense	HVO_RS17135	NC_013967.1	2426809	2427433	624	+
STRG.3727.1	692.147	226.326	Antisense	HVO_RS17145	NC_013967.1	2428114	2428454	340	+
STRG.3728.1	40.3304	17.9794	Antisense	HVO_RS17150	NC_013967.1	2428542	2429122	580	+
STRG.3729.1	1691.84	274.313	Antisense	HVO_RS17150	NC_013967.1	2429232	2429553	321	+
STRG.3730.1	68.8561	56.6054	Antisense	HVO_RS17150	NC_013967.1	2430177	2430525	348	+
STRG.3731.1	56.0633	50.8308	Antisense	HVO_RS17155	NC_013967.1	2430626	2430762	136	+
STRG.3732.1	52.8931	36.0071	Antisense	HVO_RS17160	NC_013967.1	2431735	2432019	284	+
STRG.3738.1	80.7823	33.1425	Antisense	HVO_RS17175	NC_013967.1	2434873	2435506	633	-
STRG.3743.1	63.9063	60.9514	Antisense	HVO_RS17210	NC_013967.1	2441396	2441618	222	-
STRG.3746.2	293.567	152.444	Antisense	HVO_RS17225	NC_013967.1	2443705	2444028	323	-
STRG.3748.1	99.2762	61.8629	Antisense	HVO_RS17230	NC_013967.1	2444172	2444494	322	-
STRG.3751.1	66.095	31.0231	Antisense	HVO_RS17235	NC_013967.1	2445367	2446228	861	-
STRG.3753.1	41.1042	37.6834	Antisense	HVO_RS17245	NC_013967.1	2448319	2448556	237	+
STRG.3755.1	174.465	54.7502	Antisense	HVO_RS17250	NC_013967.1	2448839	2449577	738	+
STRG.3757.1	164.462	50.5721	Antisense	HVO_RS17255	NC_013967.1	2450588	2451211	623	-
STRG.3759.1	122.956	29.4688	Antisense	HVO_RS17280	NC_013967.1	2454282	2454637	355	+
STRG.3760.3	261.429	111.097	Intergenic	N/A	NC_013967.1	2454963	2455061	98	-
STRG.3762.1	74.6258	71.1641	Antisense	HVO_RS17285	NC_013967.1	2455283	2455492	209	-
STRG.3768.1	44.4248	23.6032	Antisense	HVO_RS17310	NC_013967.1	2460115	2460480	365	-
STRG.3771.1	61.4213	48.2026	Antisense	HVO_RS17330	NC_013967.1	2464592	2464917	325	+
STRG.3774.2	261.443	96.9307	Antisense	HVO_RS17335	NC_013967.1	2465568	2466077	509	-
STRG.3775.1	279.135	121.477	Antisense	HVO_RS17340	NC_013967.1	2466768	2466994	226	-
STRG.3779.1	328.749	83.6228	Antisense	HVO_RS17355	NC_013967.1	2471331	2471759	428	-
STRG.3784.1	473.01	154.447	Antisense	HVO_RS17370	NC_013967.1	2475731	2476373	642	-
STRG.3785.1	105.944	62.6675	Antisense	HVO_RS17375	NC_013967.1	2476410	2476811	401	-
STRG.3788.1	70.292	51.2369	Antisense	HVO_RS17380	NC_013967.1	2477095	2477389	294	-
STRG.3789.1	194.59	49.7078	Antisense	HVO_RS17385	NC_013967.1	2477715	2477941	226	-
STRG.3790.1	224.887	93.1619	Antisense	HVO_RS17390	NC_013967.1	2478234	2478659	425	-
STRG.3792.1	65.2601	26.6593	Antisense	HVO_RS17395	NC_013967.1	2479700	2480025	325	-
STRG.3797.1	754.141	219.283	Antisense	HVO_RS17425	NC_013967.1	2485824	2486075	251	-
STRG.3799.1	475.133	167.716	Antisense	HVO_RS17435	NC_013967.1	2488228	2488647	419	+
STRG.38.1	103.238	48.1581	Antisense	HVO_RS19550	NC_013968.1	65535	65925	390	-
STRG.3801.1	101.256	39.644	Antisense	HVO_RS17445	NC_013967.1	2489806	2490301	495	+
STRG.3803.1	56.6358	16.921	Antisense	HVO_RS17450	NC_013967.1	2490443	2490822	379	+
STRG.3804.1	327.004	59.2331	Antisense	HVO_RS17455	NC_013967.1	2490894	2491203	309	+
STRG.3815.1	59.5312	45.8328	Antisense	HVO_RS17515	NC_013967.1	2502126	2502515	389	+
STRG.3818.1	60.5255	47.9616	Antisense	HVO_RS17520	NC_013967.1	2504357	2504618	261	+
STRG.3819.1	45.7005	13.6979	Antisense	HVO_RS17525	NC_013967.1	2504703	2505078	375	+
STRG.382.1	31.6596	10.0756	Intergenic	N/A	NC_013964.1	266697	266977	280	+
STRG.3820.1	112.761	53.8935	Antisense	HVO_RS17530	NC_013967.1	2505339	2505692	353	-
STRG.3827.1	99.9166	67.9927	Antisense	HVO_RS17550	NC_013967.1	2509963	2510890	927	+
STRG.3828.1	99.3296	40.1504	Antisense	HVO_RS17555	NC_013967.1	2510933	2511382	449	+
STRG.3833.1	1173.57	262.114	Antisense	HVO_RS17575	NC_013967.1	2514722	2514890	168	+
STRG.3834.1	76.4068	45.8706	Antisense	HVO_RS17580	NC_013967.1	2515915	2516503	588	+
STRG.3839.1	108.022	75.107	Antisense	HVO_RS17595	NC_013967.1	2518141	2518449	308	-
STRG.3840.1	81.2771	62.5134	Antisense	HVO_RS17595	NC_013967.1	2518495	2518913	418	-
STRG.3841.1	4533.73	417.235	Antisense	HVO_RS17595	NC_013967.1	2519515	2519856	341	-
STRG.3842.1	98.7338	63.3362	Antisense	HVO_RS17595	NC_013967.1	2520254	2520444	190	-
STRG.3844.1	161.725	51.5768	Antisense	HVO_RS17595	NC_013967.1	2520847	2521437	590	-
STRG.3848.1	63.1344	33.2534	Antisense	HVO_RS17620	NC_013967.1	2525982	2526458	476	-
STRG.3849.1	205.468	32.3879	Antisense	HVO_RS17640	NC_013967.1	2527200	2527667	467	-
STRG.3851.1	299.721	98.8541	Antisense	HVO_RS17645	NC_013967.1	2528617	2529116	499	-
STRG.3852.1	81.6548	49.6512	Antisense	HVO_RS17650	NC_013967.1	2529289	2529598	309	-
STRG.3854.1	42.6118	39.0108	Antisense	HVO_RS17655	NC_013967.1	2530021	2530213	192	-
STRG.3856.1	53.1474	30.5526	Antisense	HVO_RS17690	NC_013967.1	2536909	2537359	450	+
STRG.3857.1	424.962	88.0633	Antisense	HVO_RS17695	NC_013967.1	2537541	2537674	133	+
STRG.3859.1	14366.7	3119.56	Antisense	HVO_RS17705	NC_013967.1	2539858	2540009	151	+
STRG.3860.1	53.243	38.9213	Antisense	HVO_RS17715	NC_013967.1	2541587	2542450	863	+
STRG.3861.1	40.1465	26.4912	Antisense	HVO_RS17715	NC_013967.1	2542490	2542760	270	+
STRG.3865.1	93.7635	38.8451	Antisense	HVO_RS17725	NC_013967.1	2544005	2544494	489	-
STRG.3866.1	67.5904	19.4652	Antisense	HVO_RS17725	NC_013967.1	2544753	2545055	302	-
STRG.3867.1	41.6679	28.7759	Antisense	HVO_RS17730	NC_013967.1	2545123	2545674	551	-
STRG.3877.1	90.2991	59.1147	Antisense	HVO_RS17795	NC_013967.1	2556996	2557239	243	-
STRG.3878.1	347.394	80.1374	Antisense	HVO_RS17800	NC_013967.1	2557997	2558613	616	-
STRG.3881.1	141.321	68.8509	Antisense	HVO_RS17825	NC_013967.1	2561768	2562078	310	+
STRG.3882.1	1696.38	490.477	Antisense	HVO_RS17825	NC_013967.1	2562151	2562398	247	+
STRG.3884.1	351.297	273.292	Antisense	HVO_RS17840	NC_013967.1	2564627	2564881	254	+
STRG.3888.1	177.595	80.7813	Antisense	HVO_RS17860	NC_013967.1	2569322	2569779	457	-
STRG.3889.1	61.1931	49.7576	Antisense	HVO_RS17865	NC_013967.1	2569924	2570200	276	-
STRG.3891.1	87.8108	54.533	Antisense	HVO_RS17865	NC_013967.1	2570643	2571085	442	-
STRG.3892.1	243.727	37.1511	Antisense	HVO_RS17870	NC_013967.1	2571236	2571757	521	-
STRG.3893.1	826.989	76.4271	Antisense	HVO_RS17870	NC_013967.1	2571865	2572183	318	-
STRG.3897.1	346.614	230.767	Antisense	HVO_RS17885	NC_013967.1	2574322	2574528	206	-
STRG.3899.1	55.795	60.5234	Antisense	HVO_RS17895	NC_013967.1	2576618	2576997	379	-
STRG.3900.1	69.8864	37.9184	Antisense	HVO_RS17900	NC_013967.1	2577125	2577726	601	-
STRG.3907.1	160.56	66.3661	Antisense	HVO_RS17925	NC_013967.1	2583218	2583755	537	-
STRG.3908.1	90.449	15.1141	Antisense	HVO_RS17940	NC_013967.1	2583828	2584590	762	-
STRG.3912.1	101.373	35.6317	Antisense	HVO_RS17960	NC_013967.1	2587190	2587825	635	+
STRG.3913.1	58.4396	22.9324	Antisense	HVO_RS17965	NC_013967.1	2587969	2588537	568	+
STRG.3914.1	325.28	75.5844	Antisense	HVO_RS17975	NC_013967.1	2590143	2590260	117	+
STRG.3921.1	110.933	51.068	Antisense	HVO_RS18045	NC_013967.1	2599442	2599728	286	-
STRG.3925.1	137.59	84.7742	Antisense	HVO_RS18060	NC_013967.1	2602543	2602970	427	-
STRG.3927.1	57.1049	42.7758	Antisense	HVO_RS18065	NC_013967.1	2603353	2603597	244	-
STRG.3928.1	145.474	64.6984	Antisense	HVO_RS18065	NC_013967.1	2603926	2604229	303	-
STRG.3930.1	57.2882	21.216	Antisense	HVO_RS18070	NC_013967.1	2604375	2604975	600	-
STRG.3931.1	102.976	34.0397	Antisense	HVO_RS18070	NC_013967.1	2605030	2605437	407	-
STRG.3933.1	300.552	144.636	Antisense	HVO_RS18075	NC_013967.1	2608347	2608559	212	+
STRG.3934.1	55.3056	19.8953	Antisense	HVO_RS18075	NC_013967.1	2608860	2609798	938	+
STRG.3940.1	89.3694	50.0345	Antisense	HVO_RS18105	NC_013967.1	2614307	2614753	446	+
STRG.3941.1	48.0021	29.4437	Antisense	HVO_RS18110	NC_013967.1	2614899	2615419	520	+
STRG.3942.1	72.9745	24.856	Antisense	HVO_RS18110	NC_013967.1	2615465	2615794	329	+
STRG.3943.1	330.835	55.5883	Antisense	HVO_RS18110	NC_013967.1	2615831	2616554	723	+
STRG.3945.1	212.834	82.6691	Antisense	HVO_RS18190	NC_013967.1	2623487	2623891	404	-
STRG.3947.1	91.3077	45.6721	Antisense	HVO_RS18200	NC_013967.1	2624907	2625435	528	-
STRG.3948.1	79.5628	27.6939	Antisense	HVO_RS18205	NC_013967.1	2625511	2626019	508	-
STRG.3954.9	1978.07	820.92	Antisense	HVO_RS18240	NC_013967.1	2631818	2632184	366	+
STRG.3955.1	390.847	85.255	Antisense	HVO_RS18250	NC_013967.1	2632889	2633840	951	+
STRG.3956.1	40.3364	45.6248	Antisense	HVO_RS18250	NC_013967.1	2633873	2634032	159	+
STRG.3962.1	68.7615	63.4647	Antisense	HVO_RS18305	NC_013967.1	2642682	2642867	185	-
STRG.3965.1	413.43	57.1584	Antisense	HVO_RS18310	NC_013967.1	2644050	2644597	547	-
STRG.3966.1	313.947	57.0196	Antisense	HVO_RS18315	NC_013967.1	2644934	2645477	543	-
STRG.3967.1	49.4854	31.4824	Antisense	HVO_RS18315	NC_013967.1	2646110	2646521	411	-
STRG.3968.1	338.315	85.5465	Intergenic	N/A	NC_013967.1	2647307	2647478	171	-
STRG.3974.1	1878.68	344.161	Antisense	HVO_RS18335	NC_013967.1	2651717	2652024	307	-
STRG.3978.1	56.9103	35.3233	Antisense	HVO_RS18355	NC_013967.1	2655575	2656212	637	-
STRG.3979.1	438.725	70.8531	Antisense	HVO_RS18355	NC_013967.1	2656259	2656564	305	-
STRG.3981.1	45.8676	46.0699	Antisense	HVO_RS19655	NC_013967.1	2656918	2657186	268	-
STRG.3982.1	64.2156	45.907	Antisense	HVO_RS19655	NC_013967.1	2657299	2657598	299	-
STRG.3983.1	524.75	119.462	Antisense	HVO_RS18365	NC_013967.1	2658161	2658325	164	-
STRG.3984.1	70.8217	15.381	Antisense	HVO_RS18370	NC_013967.1	2658682	2659673	991	-
STRG.3985.1	51.3634	30.2945	Antisense	HVO_RS18370	NC_013967.1	2659934	2660447	513	-
STRG.3988.1	57714.3	12763	Antisense	HVO_RS18385	NC_013967.1	2665979	2666132	153	+
STRG.3989.1	158.321	39.2708	Antisense	HVO_RS18395	NC_013967.1	2668368	2669101	733	+
STRG.3991.2	3868.96	870.769	Antisense	HVO_RS18430	NC_013967.1	2675445	2675642	197	-
STRG.3997.1	274.3	38.5022	Antisense	HVO_RS18465	NC_013967.1	2682778	2683772	994	+
STRG.4.1	47.5999	25.3253	Antisense	HVO_RS19320	NC_013968.1	5633	6026	393	+
STRG.4002.1	89.0088	70.3006	Antisense	HVO_RS18470	NC_013967.1	2685142	2685482	340	+
STRG.4004.1	55.3711	38.3581	Antisense	HVO_RS18475	NC_013967.1	2687372	2688068	696	+
STRG.4005.1	140.661	69.0729	Antisense	HVO_RS18475	NC_013967.1	2688107	2688414	307	+
STRG.4007.1	71.0725	49.3566	Antisense	HVO_RS18480	NC_013967.1	2689651	2690057	406	+
STRG.4011.1	74.7558	37.2633	Antisense	HVO_RS18515	NC_013967.1	2695246	2695862	616	-
STRG.4015.1	90.383	28.2669	Antisense	HVO_RS18530	NC_013967.1	2699076	2699394	318	+
STRG.4017.1	542.721	148.18	Antisense	HVO_RS18540	NC_013967.1	2700562	2701065	503	-
STRG.4018.1	92.4798	30.2232	Antisense	HVO_RS18540	NC_013967.1	2701522	2702191	669	-
STRG.4021.1	70.9498	80.9554	Antisense	HVO_RS18550	NC_013967.1	2702670	2702807	137	-
STRG.4025.1	44.5472	16.2919	Antisense	HVO_RS18590	NC_013967.1	2710791	2711354	563	+
STRG.4026.1	104.348	28.2309	Antisense	HVO_RS18595	NC_013967.1	2711483	2712015	532	+
STRG.4027.1	130.069	97.7049	Antisense	HVO_RS18600	NC_013967.1	2712243	2712641	398	-
STRG.4031.1	1756.86	231.566	Antisense	HVO_RS18640	NC_013967.1	2718869	2719229	360	+
STRG.4032.1	489.899	86.072	Antisense	HVO_RS18645	NC_013967.1	2720329	2721005	676	+
STRG.4033.1	49.7876	29.0198	Antisense	HVO_RS18650	NC_013967.1	2721561	2722018	457	-
STRG.4035.1	370.22	133.341	Antisense	HVO_RS18670	NC_013967.1	2726499	2726832	333	+
STRG.4036.1	109.019	45.7055	Antisense	HVO_RS18670	NC_013967.1	2727098	2727363	265	+
STRG.404.1	190.991	102.095	Antisense	HVO_RS01150	NC_013964.1	276706	276964	258	-
STRG.4040.1	71.6304	32.7221	Antisense	HVO_RS18675	NC_013967.1	2729709	2730627	918	+
STRG.4046.1	59.8277	51.6332	Antisense	aspA	NC_013967.1	2737808	2738297	489	-
STRG.4050.1	1585.33	367.147	Antisense	HVO_RS18765	NC_013967.1	2745297	2745631	334	-
STRG.4054.1	189.911	42.1987	Antisense	HVO_RS18775	NC_013967.1	2746903	2747568	665	+
STRG.4055.1	44.7076	20.6687	Antisense	HVO_RS18780	NC_013967.1	2747325	2747976	651	-
STRG.4056.1	95.0621	68.031	Antisense	HVO_RS18780	NC_013967.1	2748095	2748498	403	-
STRG.4057.1	77.313	43.8587	Antisense	HVO_RS18780	NC_013967.1	2748584	2749236	652	-
STRG.4061.1	116.44	38.7264	Antisense	HVO_RS18830	NC_013967.1	2754449	2754971	522	-
STRG.4064.1	396.86	137.447	Antisense	HVO_RS18830	NC_013967.1	2755519	2755874	355	-
STRG.4066.1	73.0064	52.4887	Antisense	HVO_RS18845	NC_013967.1	2757758	2758168	410	-
STRG.4075.1	45.4414	50.1916	Antisense	HVO_RS18945	NC_013967.1	2776171	2776709	538	+
STRG.4077.1	4981.37	1282.26	Antisense	HVO_RS18945	NC_013967.1	2778172	2778347	175	+
STRG.4078.1	156.111	94.2448	Antisense	HVO_RS18955	NC_013967.1	2779992	2780398	406	+
STRG.408.1	175.652	26.3358	Antisense	HVO_RS01155	NC_013964.1	279144	279713	569	+
STRG.4085.1	124.323	76.9434	Antisense	HVO_RS18975	NC_013967.1	2786853	2787170	317	+
STRG.4086.1	65.4632	34.5547	Antisense	HVO_RS18980	NC_013967.1	2787236	2787643	407	+
STRG.4087.1	59.314	49.4563	Antisense	HVO_RS18980	NC_013967.1	2787754	2788029	275	+
STRG.4089.1	618.115	183.033	Antisense	HVO_RS18985	NC_013967.1	2788188	2788410	222	+
STRG.4092.1	86.9083	24.4452	Antisense	HVO_RS18995	NC_013967.1	2790792	2791066	274	+
STRG.4093.1	53.6461	9.65843	Antisense	HVO_RS18995	NC_013967.1	2791126	2792101	975	+
STRG.4094.1	85.2072	36.6759	Antisense	HVO_RS18995	NC_013967.1	2792236	2792556	320	+
STRG.4095.3	4602.38	1218.14	Intergenic	N/A	NC_013967.1	2792396	2792572	176	-
STRG.4096.1	61.8431	23.2555	Antisense	HVO_RS19005	NC_013967.1	2794433	2794776	343	-
STRG.4098.1	44.3221	45.5991	Antisense	HVO_RS19015	NC_013967.1	2796543	2796758	215	-
STRG.41.1	1600.45	280.273	Antisense	HVO_RS19560	NC_013968.1	68727	68925	198	+
STRG.410.1	60.6153	41.0654	Antisense	HVO_RS01160	NC_013964.1	279871	280656	785	+
STRG.4102.1	52.2088	40.7963	Antisense	HVO_RS19055	NC_013967.1	2802449	2802733	284	-
STRG.4103.1	78.0133	58.1822	Antisense	HVO_RS19055	NC_013967.1	2802922	2803120	198	-
STRG.4107.1	79.4291	48.6972	Antisense	HVO_RS19070	NC_013967.1	2806152	2806400	248	+
STRG.4112.3	1733.06	561.903	Antisense	HVO_RS19105	NC_013967.1	2810898	2811215	317	+
STRG.4117.1	141.86	20.6797	Antisense	HVO_RS19165	NC_013967.1	2819651	2820645	994	-
STRG.4119.1	105.793	43.6176	Antisense	HVO_RS19185	NC_013967.1	2822816	2823376	560	+
STRG.412.1	40.6518	46.0033	Antisense	HVO_RS01160	NC_013964.1	282013	282356	343	+
STRG.4120.1	4972.81	279.298	Antisense	HVO_RS19185	NC_013967.1	2823652	2824582	930	+
STRG.4122.1	178.074	180.716	Antisense	HVO_RS19200	NC_013967.1	2826167	2826394	227	+
STRG.4123.1	2252.83	774.597	Antisense	HVO_RS19205	NC_013967.1	2826837	2827263	426	+
STRG.4126.1	48.9505	38.6834	Antisense	HVO_RS19210	NC_013967.1	2828639	2829085	446	+
STRG.4128.1	660.467	258.485	Antisense	HVO_RS19215	NC_013967.1	2830608	2830758	150	+
STRG.4129.1	44.8376	65.0352	Intergenic	N/A	NC_013967.1	2831034	2831122	88	+
STRG.413.1	56.6777	36.5461	Antisense	HVO_RS01160	NC_013964.1	282564	283042	478	+
STRG.4131.1	566.19	96.2713	Antisense	HVO_RS19235	NC_013967.1	2835270	2835685	415	+
STRG.4133.1	60.2135	52.0745	Antisense	HVO_RS19245	NC_013967.1	2836858	2837220	362	+
STRG.4135.4	774.367	214.776	Antisense	HVO_RS19270	NC_013967.1	2844217	2844664	447	+
STRG.4138.6	3098.62	672.182	Intergenic	N/A	NC_013967.1	2846909	2847222	313	-
STRG.4140.1	17.9045	8.9835	Intergenic	N/A	NC_013967.1	2847419	2847734	315	-
STRG.418.1	114.655	107.675	Antisense	HVO_RS01175	NC_013964.1	285664	285848	184	+
STRG.423.1	287.41	128.189	Antisense	HVO_RS01185	NC_013964.1	287439	287974	535	+
STRG.425.1	135.082	64.9416	Antisense	HVO_RS01195	NC_013964.1	289300	289758	458	+
STRG.428.1	63.5971	72.0665	Antisense	HVO_RS01200	NC_013964.1	292379	292741	362	-
STRG.43.1	99.5741	38.2536	Antisense	HVO_RS19565	NC_013968.1	69675	69943	268	+
STRG.434.1	262.436	113.753	Antisense	HVO_RS01220	NC_013964.1	296426	296691	265	+
STRG.442.1	202.868	53.2912	Intergenic	N/A	NC_013964.1	300039	300186	147	-
STRG.450.1	74.8602	50.9361	Antisense	HVO_RS01260	NC_013964.1	306753	307089	336	+
STRG.460.1	137.199	47.7667	Antisense	HVO_RS01290	NC_013964.1	314581	315082	501	-
STRG.461.1	60.3005	35.1806	Antisense	HVO_RS01290	NC_013964.1	315334	315677	343	-
STRG.463.1	53.4542	30.2186	Antisense	HVO_RS01290	NC_013964.1	316996	317469	473	-
STRG.467.1	58.9521	21.7075	Antisense	HVO_RS01300	NC_013964.1	319768	320518	750	+
STRG.469.1	93.9886	90.5377	Antisense	HVO_RS01305	NC_013964.1	321036	321284	248	-
STRG.471.1	50.7082	35.2849	Antisense	HVO_RS01305	NC_013964.1	321481	321793	312	-
STRG.476.1	279.272	53.6434	Antisense	HVO_RS01330	NC_013964.1	325665	326660	995	-
STRG.477.1	166.81	28.2346	Antisense	HVO_RS01330	NC_013964.1	326849	327231	382	-
STRG.478.1	79.9666	42.9671	Antisense	HVO_RS01340	NC_013964.1	327404	328131	727	-
STRG.48.1	102.15	54.5056	Intergenic	N/A	NC_013968.1	76427	76580	153	+
STRG.480.1	51.142	44.4625	Antisense	HVO_RS01360	NC_013964.1	331556	332102	546	+
STRG.483.1	460.371	133.226	Antisense	HVO_RS01365	NC_013964.1	333383	333667	284	-
STRG.485.1	59.1218	17.2979	Antisense	HVO_RS01380	NC_013964.1	334532	335353	821	-
STRG.49.1	65.7598	25.0979	Antisense	HVO_RS19590	NC_013968.1	76807	77321	514	+
STRG.495.1	320.629	150.257	Antisense	HVO_RS01415	NC_013964.1	340704	341092	388	-
STRG.497.1	6162.11	1010.64	Antisense	HVO_RS01415	NC_013964.1	341651	341842	191	-
STRG.498.1	158.604	43.8436	Antisense	HVO_RS01430	NC_013964.1	343186	344178	992	-
STRG.50.1	154.694	88.6735	Antisense	HVO_RS19590	NC_013968.1	77388	77706	318	+
STRG.502.1	141.506	94.5769	Antisense	HVO_RS01450	NC_013964.1	346767	346809	42	+
STRG.505.1	41.3913	29.9579	Antisense	HVO_RS01465	NC_013964.1	349558	350012	454	+
STRG.509.1	15.5536	7.53641	Intergenic	N/A	NC_013964.1	353700	353883	183	-
STRG.511.1	89.5642	63.8062	Antisense	HVO_RS01480	NC_013964.1	354390	354540	150	-
STRG.515.1	48.98	21.2375	Antisense	HVO_RS01505	NC_013964.1	360803	361246	443	+
STRG.52.1	47.6491	49.3004	Antisense	HVO_RS19595	NC_013968.1	78090	78427	337	-
STRG.525.1	88.7571	46.3946	Antisense	HVO_RS01525	NC_013964.1	366938	367301	363	-
STRG.527.1	75.3569	81.8753	Antisense	HVO_RS01530	NC_013964.1	368074	368218	144	-
STRG.54.1	58.6963	69.3658	Antisense	HVO_RS19600	NC_013968.1	79425	79723	298	+
STRG.545.1	813.002	84.4765	Antisense	HVO_RS01585	NC_013964.1	383898	384151	253	+
STRG.547.1	91.6856	16.8106	Antisense	HVO_RS01590	NC_013964.1	385170	385312	142	-
STRG.553.1	47.4691	40.8749	Antisense	HVO_RS01600	NC_013964.1	387384	387670	286	+
STRG.556.1	48.3179	45.4117	Antisense	HVO_RS01605	NC_013964.1	388051	388228	177	+
STRG.569.1	95.9218	65.1048	Antisense	HVO_RS01665	NC_013964.1	398620	398765	145	+
STRG.579.3	2535.03	573.445	Antisense	HVO_RS01710	NC_013964.1	408344	408525	181	+
STRG.580.1	158.335	31.6904	Antisense	HVO_RS01710	NC_013964.1	409839	410613	774	+
STRG.581.1	65.9783	40.2829	Antisense	HVO_RS01715	NC_013964.1	410653	411147	494	+
STRG.585.1	49.5384	21.2173	Antisense	HVO_RS01725	NC_013964.1	413106	413852	746	+
STRG.586.1	60.2372	20.4292	Antisense	HVO_RS01725	NC_013964.1	413883	414389	506	+
STRG.587.1	158.119	70.5677	Antisense	HVO_RS01730	NC_013964.1	414565	414814	249	+
STRG.588.1	85.5776	35.1753	Antisense	HVO_RS01735	NC_013964.1	414866	415203	337	+
STRG.59.1	467.797	120.601	Intergenic	N/A	NC_013968.1	81847	82642	795	+
STRG.591.1	256.053	55.4242	Antisense	HVO_RS01740	NC_013964.1	416136	416862	726	+
STRG.592.1	48.4286	35.5781	Antisense	HVO_RS01745	NC_013964.1	418028	418233	205	-
STRG.596.1	96.4894	83.0053	Antisense	HVO_RS01755	NC_013964.1	420022	420364	342	-
STRG.599.1	150.363	72.8701	Antisense	HVO_RS01755	NC_013964.1	420752	420972	220	-
STRG.6.5	558.265	166.146	Antisense	HVO_RS19340	NC_013968.1	8322	8766	444	-
STRG.600.1	72.5761	95.7074	Antisense	HVO_RS01760	NC_013964.1	421480	421731	251	-
STRG.601.1	302.991	44.738	Antisense	HVO_RS01765	NC_013964.1	421800	422591	791	-
STRG.602.1	65.0105	42.1762	Antisense	HVO_RS01765	NC_013964.1	422897	423229	332	-
STRG.604.1	101.097	18.1463	Antisense	HVO_RS01770	NC_013964.1	423848	424551	703	-
STRG.606.1	67.1262	24.4521	Antisense	HVO_RS01800	NC_013964.1	429181	429440	259	-
STRG.612.2	503.46	300.155	Antisense	HVO_RS01830	NC_013964.1	435235	435375	140	+
STRG.615.1	67.5867	37.3079	Antisense	HVO_RS01835	NC_013964.1	435887	436617	730	+
STRG.616.1	14.0753	9.82949	Intergenic	N/A	NC_013964.1	436511	436689	178	-
STRG.618.1	1076.8	168.091	Antisense	HVO_RS01840	NC_013964.1	436787	437542	755	-
STRG.618.2	147.894	58.9476	Intergenic	N/A	NC_013964.1	437683	437803	120	-
STRG.619.1	112.401	49.7406	Antisense	HVO_RS01870	NC_013966.1	75	520	445	-
STRG.62.1	320.457	92.2285	Antisense	HVO_RS19625	NC_013968.1	83476	84323	847	+
STRG.621.1	78.5442	59.0714	Antisense	HVO_RS01880	NC_013966.1	2642	2885	243	+
STRG.622.1	73.0016	71.9453	Antisense	HVO_RS01880	NC_013966.1	2938	3370	432	+
STRG.623.1	69.5212	51.6361	Intergenic	N/A	NC_013966.1	3463	3563	100	+
STRG.626.1	26806.1	2822.65	Antisense	HVO_RS01885	NC_013966.1	5575	5685	110	-
STRG.627.1	333.264	41.6946	Antisense	HVO_RS01895	NC_013966.1	7012	7404	392	-
STRG.629.1	77.2964	52.6642	Antisense	HVO_RS01900	NC_013966.1	8289	8806	517	-
STRG.631.1	949.203	358.165	Antisense	HVO_RS01915	NC_013966.1	12383	12485	102	+
STRG.634.1	8408.41	1480.94	Antisense	HVO_RS01945	NC_013966.1	20696	20857	161	-
STRG.635.1	69.996	79.4286	Antisense	HVO_RS01945	NC_013966.1	20912	21497	585	-
STRG.638.1	216.718	58.2548	Antisense	HVO_RS01965	NC_013966.1	24208	24641	433	+
STRG.639.3	394.02	119.468	Antisense	HVO_RS01990	NC_013966.1	26996	27530	534	+
STRG.642.1	144.788	64.3881	Antisense	HVO_RS02010	NC_013966.1	29380	29768	388	-
STRG.643.1	1642.05	673.736	Antisense	HVO_RS02010	NC_013966.1	29827	30319	492	-
STRG.643.2	1642.05	673.736	Antisense	HVO_RS02020	NC_013966.1	31228	31676	448	-
STRG.644.1	1386.51	182.344	Intergenic	N/A	NC_013966.1	31863	32391	528	-
STRG.645.8	681.407	97.4179	Antisense	HVO_RS02060	NC_013966.1	37950	38288	338	+
STRG.65.1	83.2808	17.8951	Intergenic	N/A	NC_013968.1	84661	85092	431	+
STRG.653.1	5230.69	506.999	Antisense	HVO_RS02130	NC_013966.1	49505	50091	586	-
STRG.655.1	566.879	77.4163	Antisense	HVO_RS02135	NC_013966.1	51357	52043	686	-
STRG.656.1	293.055	39.3984	Antisense	HVO_RS02145	NC_013966.1	52102	52461	359	-
STRG.66.1	54.1248	23.7289	Intergenic	N/A	NC_013968.1	84787	85092	305	-
STRG.660.1	42.6911	32.0778	Antisense	HVO_RS02160	NC_013966.1	54838	55041	203	-
STRG.662.1	60.6362	23.8963	Intergenic	N/A	NC_013966.1	57214	57511	297	+
STRG.664.1	1951.37	566.817	Antisense	HVO_RS02170	NC_013966.1	57580	58205	625	+
STRG.666.1	127.452	94.7641	Antisense	HVO_RS02170	NC_013966.1	58758	59170	412	+
STRG.670.1	62.4573	28.1531	Antisense	HVO_RS02175	NC_013966.1	60877	61775	898	+
STRG.671.1	1035.26	299.743	Antisense	HVO_RS02185	NC_013966.1	62312	62456	144	+
STRG.672.1	20.1995	9.83526	Intergenic	N/A	NC_013966.1	62663	62926	263	+
STRG.674.1	112.983	51.2487	Antisense	HVO_RS02195	NC_013966.1	63609	64456	847	+
STRG.678.1	113.88	67.8749	Antisense	HVO_RS02210	NC_013966.1	67427	67857	430	-
STRG.679.1	410.374	69.6446	Antisense	HVO_RS02210	NC_013966.1	67902	68141	239	-
STRG.681.1	76.9575	64.2595	Antisense	HVO_RS02210	NC_013966.1	69034	69632	598	-
STRG.682.1	88.2713	57.8119	Antisense	HVO_RS02210	NC_013966.1	69719	70332	613	-
STRG.686.1	74.9809	13.1033	Antisense	HVO_RS02225	NC_013966.1	73739	74132	393	+
STRG.688.1	89.7264	38.4268	Antisense	HVO_RS02230	NC_013966.1	75295	76206	911	+
STRG.691.1	114.633	51.9004	Antisense	HVO_RS02230	NC_013966.1	77523	78121	598	+
STRG.692.1	144.07	101.641	Antisense	HVO_RS02230	NC_013966.1	78190	78381	191	+
STRG.698.1	206.577	67.9833	Antisense	HVO_RS02250	NC_013966.1	83293	83645	352	+
STRG.70.1	171.983	50.9132	Antisense	HVO_RS00005	NC_013964.1	3	659	656	-
STRG.704.1	52.8356	46.3288	Antisense	HVO_RS02260	NC_013966.1	85586	85939	353	-
STRG.705.1	110.923	47.4841	Antisense	HVO_RS02260	NC_013966.1	85997	86520	523	-
STRG.71.1	249.184	64.8959	Antisense	HVO_RS00005	NC_013964.1	799	1497	698	-
STRG.711.1	54.5401	31.4556	Antisense	HVO_RS02275	NC_013966.1	87959	88649	690	+
STRG.713.1	83.928	47.6412	Antisense	HVO_RS02275	NC_013966.1	90196	90441	245	+
STRG.716.1	67.1724	69.9081	Antisense	HVO_RS02285	NC_013966.1	91843	92132	289	+
STRG.718.1	69.0697	45.8028	Antisense	HVO_RS02285	NC_013966.1	92406	92596	190	+
STRG.72.1	161.206	86.43	Antisense	HVO_RS00010	NC_013964.1	2100	2329	229	-
STRG.723.1	215.697	51.4246	Antisense	HVO_RS02290	NC_013966.1	94116	94618	502	-
STRG.725.1	294.266	361.337	Antisense	HVO_RS02295	NC_013966.1	95599	95729	130	+
STRG.731.1	101.66	37.5321	Antisense	HVO_RS02305	NC_013966.1	98416	99059	643	-
STRG.732.1	55.1524	40.8672	Antisense	HVO_RS02315	NC_013966.1	99373	100117	744	-
STRG.735.1	50.4667	35.9485	Antisense	HVO_RS02320	NC_013966.1	102466	102865	399	-
STRG.739.1	6428.24	1659.87	Antisense	HVO_RS02335	NC_013966.1	105824	106006	182	+
STRG.741.1	100.492	91.3706	Antisense	HVO_RS02340	NC_013966.1	106522	106751	229	+
STRG.745.1	436.527	86.5358	Antisense	HVO_RS02365	NC_013966.1	109089	109742	653	+
STRG.747.1	256.866	51.6241	Intergenic	N/A	NC_013966.1	110390	110821	431	+
STRG.748.1	2304.77	577.302	Antisense	HVO_RS02380	NC_013966.1	112055	112241	186	+
STRG.750.1	54.4331	39.4553	Antisense	HVO_RS02395	NC_013966.1	114696	115063	367	+
STRG.757.1	83.0341	39.6635	Antisense	HVO_RS02435	NC_013966.1	122967	123648	681	+
STRG.758.1	193.171	164.139	Antisense	HVO_RS02435	NC_013966.1	123692	123874	182	+
STRG.759.2	220.843	112.838	Antisense	HVO_RS02440	NC_013966.1	124991	125419	428	-
STRG.760.2	11370.5	958.519	Antisense	HVO_RS02445	NC_013966.1	127120	127418	298	+
STRG.764.3	757.179	155.611	Antisense	HVO_RS02465	NC_013966.1	133485	133675	190	-
STRG.770.1	1587.15	266.144	Antisense	HVO_RS02515	NC_013966.1	143823	144122	299	+
STRG.772.1	844.687	154.034	Antisense	HVO_RS02520	NC_013966.1	145063	145410	347	+
STRG.774.1	4238.11	405.958	Antisense	HVO_RS02525	NC_013966.1	147612	148047	435	-
STRG.779.1	58.5557	27.0614	Antisense	HVO_RS02550	NC_013966.1	152216	152608	392	+
STRG.780.1	775.012	148.215	Antisense	HVO_RS02560	NC_013966.1	153723	154465	742	+
STRG.783.1	176.45	58.7558	Antisense	HVO_RS02570	NC_013966.1	157961	158593	632	+
STRG.785.1	41.6323	19.9871	Antisense	HVO_RS02580	NC_013966.1	161470	161998	528	+
STRG.789.1	463.004	108.541	Antisense	HVO_RS02590	NC_013966.1	164235	164742	507	-
STRG.797.1	60.9443	36.0291	Antisense	HVO_RS02620	NC_013966.1	171015	171270	255	-
STRG.799.1	134.896	67.4343	Antisense	HVO_RS02630	NC_013966.1	172407	172780	373	+
STRG.8.1	186.211	88.6608	Antisense	HVO_RS19360	NC_013968.1	12778	13408	630	-
STRG.802.1	79.2321	71.6678	Antisense	HVO_RS02630	NC_013966.1	173347	173679	332	+
STRG.809.1	65.6135	63.1834	Antisense	HVO_RS02645	NC_013966.1	176623	176867	244	-
STRG.812.1	88.0018	80.048	Antisense	HVO_RS02650	NC_013966.1	178062	178400	338	-
STRG.814.2	1695.36	656.293	Antisense	HVO_RS02655	NC_013966.1	180082	180207	125	+
STRG.817.1	46.0615	27.966	Antisense	HVO_RS02665	NC_013966.1	181773	182016	243	-
STRG.821.1	61.197	27.8688	Antisense	HVO_RS02675	NC_013966.1	184052	184262	210	-
STRG.825.1	102.749	55.1632	Antisense	HVO_RS02710	NC_013966.1	189403	189749	346	+
STRG.826.1	58.9984	36.8279	Antisense	HVO_RS02715	NC_013966.1	189867	190139	272	+
STRG.827.1	1652.16	254.292	Antisense	HVO_RS02715	NC_013966.1	190405	190568	163	+
STRG.829.1	210.556	59.2038	Antisense	HVO_RS02715	NC_013966.1	190806	191705	899	+
STRG.831.1	67.0404	46.995	Antisense	HVO_RS02720	NC_013966.1	191822	192663	841	-
STRG.832.1	134.823	125.087	Antisense	HVO_RS02720	NC_013966.1	192940	193111	171	-
STRG.834.1	85.8126	110.924	Antisense	HVO_RS02725	NC_013966.1	193269	193537	268	-
STRG.835.1	356.706	109.129	Antisense	HVO_RS02730	NC_013966.1	194682	194833	151	-
STRG.839.1	543.67	146.603	Antisense	HVO_RS02735	NC_013966.1	196978	197201	223	+
STRG.840.1	52.7493	29.7413	Antisense	HVO_RS02735	NC_013966.1	198320	198713	393	+
STRG.843.1	61.447	27.6419	Antisense	HVO_RS02740	NC_013966.1	199258	199960	702	+
STRG.847.1	84.0206	38.5979	Antisense	HVO_RS02750	NC_013966.1	203672	204549	877	-
STRG.850.1	230.962	51.2932	Intergenic	N/A	NC_013966.1	204849	205339	490	-
STRG.855.1	1471.62	233.797	Antisense	HVO_RS02755	NC_013966.1	208478	208689	211	-
STRG.857.1	369.941	81.3192	Antisense	HVO_RS02760	NC_013966.1	210039	210444	405	-
STRG.858.1	241.768	84.2416	Antisense	HVO_RS02760	NC_013966.1	210741	211352	611	-
STRG.86.1	252.806	31.5662	Antisense	HVO_RS00055	NC_013964.1	11207	11898	691	-
STRG.861.1	372.961	127.467	Antisense	HVO_RS02775	NC_013966.1	213254	213513	259	-
STRG.863.1	46.5472	33.5432	Antisense	HVO_RS02775	NC_013966.1	215460	216022	562	-
STRG.864.1	340.391	57.9563	Antisense	HVO_RS02785	NC_013966.1	216351	216758	407	-
STRG.865.1	93.5946	54.092	Antisense	HVO_RS02785	NC_013966.1	216861	217276	415	-
STRG.867.1	46.1848	33.1801	Antisense	HVO_RS02805	NC_013966.1	221070	221439	369	-
STRG.868.1	488.881	145.666	Antisense	HVO_RS02805	NC_013966.1	221712	222090	378	-
STRG.869.1	49.8267	31.4186	Antisense	HVO_RS02810	NC_013966.1	222235	222884	649	-
STRG.870.1	65.6501	14.1507	Antisense	HVO_RS02815	NC_013966.1	223025	223559	534	-
STRG.878.1	524.797	88.6425	Antisense	HVO_RS02835	NC_013966.1	227642	228428	786	-
STRG.881.1	864.156	301.659	Antisense	HVO_RS02845	NC_013966.1	230219	230402	183	-
STRG.882.1	106.548	52.5836	Antisense	HVO_RS02845	NC_013966.1	230740	231190	450	-
STRG.883.1	566.302	141.906	Antisense	HVO_RS02850	NC_013966.1	231225	231614	389	-
STRG.884.1	100.326	53.5335	Antisense	HVO_RS02855	NC_013966.1	232436	232701	265	+
STRG.886.1	99.144	55.8577	Antisense	HVO_RS02860	NC_013966.1	232892	233299	407	-
STRG.89.1	955.726	421.719	Antisense	HVO_RS00060	NC_013964.1	13742	13894	152	-
STRG.891.3	827.435	89.8166	Antisense	HVO_RS02875	NC_013966.1	236367	237029	662	+
STRG.893.1	2457.3	596.094	Intergenic	N/A	NC_013966.1	238827	239031	204	+
STRG.894.1	776.835	155.87	Antisense	HVO_RS02905	NC_013966.1	240490	240766	276	+
STRG.895.1	56.5897	47.6545	Antisense	HVO_RS02905	NC_013966.1	240910	241210	300	+
STRG.898.2	5270.07	782.248	Antisense	HVO_RS02920	NC_013966.1	243551	244439	888	+
STRG.9.1	8276.83	1371.68	Antisense	HVO_RS19370	NC_013968.1	15023	15227	204	-
STRG.901.2	416.847	32.1549	Antisense	HVO_RS02945	NC_013966.1	248068	248282	214	+
STRG.903.1	117.06	80.9272	Antisense	HVO_RS02975	NC_013966.1	255207	255666	459	-
STRG.904.1	255.655	63.9395	Antisense	HVO_RS02975	NC_013966.1	255697	256650	953	-
STRG.907.1	1513.62	315.376	Antisense	HVO_RS03000	NC_013966.1	263313	263975	662	+
STRG.91.1	213.799	58.9125	Antisense	HVO_RS00060	NC_013964.1	14503	15116	613	-
STRG.912.1	395.16	69.2042	Antisense	HVO_RS03010	NC_013966.1	265552	266407	855	-
STRG.920.1	16.3427	15.8663	Intergenic	N/A	NC_013966.1	272837	272964	127	-
STRG.926.1	45.4193	48.3335	Antisense	HVO_RS03055	NC_013966.1	279572	279739	167	-
STRG.927.1	44.5967	27.0186	Antisense	HVO_RS03065	NC_013966.1	281794	282390	596	+
STRG.93.1	51.8445	42.7865	Antisense	HVO_RS00080	NC_013964.1	17901	18295	394	+
STRG.932.1	127.439	63.4405	Antisense	HVO_RS03070	NC_013966.1	283838	284064	226	+
STRG.936.2	6038.26	1144.73	Antisense	HVO_RS03080	NC_013966.1	287155	287452	297	+
STRG.938.1	22.3832	8.77581	Intergenic	N/A	NC_013966.1	288317	288579	262	+
STRG.948.1	203.086	31.8577	Antisense	HVO_RS03115	NC_013966.1	294291	295033	742	-
STRG.950.1	44.5973	34.858	Antisense	HVO_RS03120	NC_013966.1	295656	296127	471	-
STRG.96.1	911.887	148.043	Antisense	HVO_RS00095	NC_013964.1	21277	21487	210	-
STRG.962.1	50.772	47.594	Antisense	HVO_RS03165	NC_013966.1	306735	307032	297	-
STRG.981.1	50.7651	46.1123	Antisense	HVO_RS03220	NC_013966.1	319416	319590	174	+
STRG.984.1	63.2544	35.2539	Antisense	HVO_RS03225	NC_013966.1	321485	321859	374	-
STRG.986.1	93.6828	31.4711	Antisense	HVO_RS03235	NC_013966.1	323145	323468	323	-
STRG.987.1	48.6977	7.94695	Antisense	HVO_RS03240	NC_013966.1	324074	324452	378	+
STRG.989.1	173.79	58.7585	Antisense	HVO_RS03245	NC_013966.1	324577	324943	366	+
STRG.990.1	150.779	71.9051	Antisense	HVO_RS03245	NC_013966.1	325032	325318	286	+
STRG.996.1	2396.98	407.586	Antisense	HVO_RS03305	NC_013966.1	334238	334492	254	-

## Sheet: oxi_stress_sRNAs
sRNA_ID	Average_TPM	Std-dev	Class	Target_mRNA	Chromosome_ID	start	stop	length (nt)	strand
STRG.1.1	346.989	91.6495	Antisense	HVO_RS20335	NC_013968.1	2103	3026	923	-
STRG.1.2	169.53	42.916	Antisense	HVO_RS19295	NC_013968.1	1222	1353	131	-
STRG.1000.1	40.4328	38.016	Antisense	HVO_RS02840	NC_013966.1	228538	228690	152	-
STRG.1001.1	59.1779	36.9824	Antisense	HVO_RS02840	NC_013966.1	228758	229292	534	-
STRG.1004.1	189.859	73.464	Antisense	HVO_RS02845	NC_013966.1	230218	230405	187	-
STRG.1006.1	96.2252	40.4539	Antisense	HVO_RS02845	NC_013966.1	230665	231661	996	-
STRG.1007.1	51.2739	30.6361	Antisense	HVO_RS02855	NC_013966.1	232462	232553	91	+
STRG.1010.1	72.0288	26.3376	Antisense	HVO_RS02860	NC_013966.1	232730	233402	672	-
STRG.1016.1	8701.73	3046.8	Antisense	HVO_RS02905	NC_013966.1	238901	239305	404	+
STRG.1016.1-2	126.518	77.5519	Antisense	HVO_RS02905	NC_013966.1	239371	239586	215	+
STRG.1017.1	532.223	158.466	Antisense	HVO_RS02905	NC_013966.1	240485	240791	306	+
STRG.1031.1	121.483	60.227	Antisense	HVO_RS02950	NC_013966.1	249618	249848	230	+
STRG.1034.1	378.394	125.146	Antisense	HVO_RS02960	NC_013966.1	252705	253067	362	+
STRG.1038.1	69.3932	41.8878	Antisense	HVO_RS02975	NC_013966.1	254690	255129	439	-
STRG.1039.1	130.631	60.675	Antisense	HVO_RS02975	NC_013966.1	256144	256646	502	-
STRG.1040.1	302.123	82.2166	Antisense	HVO_RS02985	NC_013966.1	258227	258414	187	+
STRG.1047.1	996.202	220.436	Antisense	HVO_RS02995	NC_013966.1	262009	262663	654	+
STRG.1047.2	589.895	173.149	Antisense	HVO_RS03000	NC_013966.1	263315	263905	590	+
STRG.1051.1	188	57.9092	Antisense	HVO_RS03010	NC_013966.1	266264	266407	143	-
STRG.1054.1	40.6942	41.1216	Antisense	HVO_RS03010	NC_013966.1	267784	268275	491	-
STRG.1067.8	293.263	118.718	Antisense	HVO_RS03065	NC_013966.1	281981	282253	272	+
STRG.1074.3	4531.56	1158.81	Antisense	HVO_RS03080	NC_013966.1	287155	287453	298	+
STRG.1092.1	40.0553	33.4778	Antisense	HVO_RS03115	NC_013966.1	294336	295054	718	-
STRG.11.1	622.674	536.224	Antisense	HVO_RS19410	NC_013968.1	21945	22070	125	-
STRG.111.1	63.1173	56.6012	Antisense	HVO_RS00055	NC_013964.1	11932	12077	145	-
STRG.1115.1	72.8057	28.7639	Antisense	HVO_RS03200	NC_013966.1	313873	314129	256	-
STRG.1129.1	395.919	201.099	Antisense	HVO_RS03245	NC_013966.1	324826	324925	99	+
STRG.1130.1	40.1226	25.2766	Antisense	HVO_RS03245	NC_013966.1	325114	325401	287	+
STRG.1133.1	2002.36	584.654	Antisense	HVO_RS03260	NC_013966.1	327229	327389	160	+
STRG.1134.1	2184.53	1267.2	Antisense	HVO_RS03270	NC_013966.1	328532	328681	149	+
STRG.1136.1	59.8068	38.6829	Antisense	HVO_RS03275	NC_013966.1	329273	329604	331	-
STRG.1139.1	57.055	39.2697	Antisense	HVO_RS03285	NC_013966.1	331134	331904	770	+
STRG.1141.1	45.7729	32.4636	Antisense	HVO_RS03295	NC_013966.1	332350	333007	657	-
STRG.1143.1	116.042	58.8262	Antisense	HVO_RS03300	NC_013966.1	333708	334029	321	-
STRG.1144.1	357.682	215.034	Antisense	HVO_RS03305	NC_013966.1	334238	334550	312	-
STRG.1158.1	127.611	120.611	Antisense	HVO_RS03340	NC_013966.1	343225	343639	414	-
STRG.1165.1	68.1662	17.7153	Antisense	HVO_RS03370	NC_013966.1	349727	350348	621	+
STRG.1168.1	45.536	16.8061	Antisense	HVO_RS03375	NC_013966.1	352112	352774	662	+
STRG.1174.1	61.5567	30.6724	Antisense	HVO_RS03390	NC_013966.1	354545	354700	155	-
STRG.1180.1	57.9373	38.115	Antisense	HVO_RS03405	NC_013966.1	358882	359092	210	-
STRG.1182.2	90.9666	28.7192	Antisense	HVO_RS19920	NC_013966.1	361608	361863	255	+
STRG.1185.1	15062.4	7473.05	Antisense	HVO_RS19935	NC_013966.1	364820	365009	189	-
STRG.1187.1	49.8091	14.2866	Antisense	HVO_RS03445	NC_013966.1	367495	367789	294	-
STRG.1195.1	88.4641	26.6598	Antisense	HVO_RS03455	NC_013966.1	371289	371519	230	-
STRG.1199.1	391.383	59.8104	Antisense	HVO_RS03480	NC_013966.1	374536	375408	872	-
STRG.12.1	386.225	183.348	Antisense	HVO_RS19420	NC_013968.1	23855	24018	163	-
STRG.120.1	113.393	63.6089	Antisense	HVO_RS00085	NC_013964.1	18391	19028	637	-
STRG.1202.1	115.804	37.9407	Antisense	HVO_RS19945	NC_013966.1	376937	377930	993	-
STRG.1203.1	94.3473	50.2357	Antisense	HVO_RS03490	NC_013966.1	379432	380127	695	+
STRG.1207.1	538.176	146.927	Antisense	HVO_RS19950	NC_013966.1	381701	382131	430	+
STRG.1209.1	192.677	59.5708	Antisense	HVO_RS19950	NC_013966.1	382504	382915	411	+
STRG.1210.1	747.235	218.516	Antisense	HVO_RS19955	NC_013966.1	382882	383479	597	-
STRG.1217.1	93.1592	51.8055	Antisense	HVO_RS03535	NC_013966.1	388396	388818	422	+
STRG.1218.1	56.0626	31.9845	Antisense	HVO_RS03540	NC_013966.1	388931	389261	330	+
STRG.1220.1	72.4417	66.0711	Antisense	HVO_RS03540	NC_013966.1	389763	390687	924	+
STRG.1221.1	64.4229	46.9168	Antisense	HVO_RS03540	NC_013966.1	390724	391043	319	+
STRG.1222.5	577.976	113.523	Antisense	HVO_RS03545	NC_013966.1	391262	391531	269	-
STRG.1224.1	253.43	173.787	Antisense	HVO_RS03545	NC_013966.1	392744	393613	869	-
STRG.1225.1	1001	325.201	Antisense	HVO_RS03555	NC_013966.1	394574	394882	308	-
STRG.1227.1	83.3793	55.3017	Antisense	HVO_RS03565	NC_013966.1	396031	396638	607	-
STRG.123.1	186.697	109.722	Antisense	HVO_RS00085	NC_013964.1	19527	19949	422	-
STRG.1231.1	48.8297	33.0521	Antisense	HVO_RS03570	NC_013966.1	398083	398865	782	-
STRG.1232.1	57.7475	31.8051	Antisense	HVO_RS03570	NC_013966.1	398922	399140	218	-
STRG.1233.1	160.598	40.0957	Antisense	HVO_RS03575	NC_013966.1	399252	399460	208	-
STRG.1234.1	415.693	188.99	Antisense	HVO_RS03575	NC_013966.1	399516	400102	586	-
STRG.1237.1	145.119	88.4459	Antisense	HVO_RS03605	NC_013966.1	402927	403435	508	-
STRG.1238.1	115.303	99.2384	Antisense	HVO_RS03605	NC_013966.1	403857	404130	273	-
STRG.124.1	40.8339	15.6644	Antisense	HVO_RS00090	NC_013964.1	20197	20693	496	-
STRG.1241.1	60.9765	32.7168	Antisense	HVO_RS03620	NC_013966.1	405804	405959	155	-
STRG.1248.1	168.05	53.5207	Antisense	HVO_RS03645	NC_013966.1	409504	410280	776	+
STRG.125.1	383.3	121.067	Antisense	HVO_RS00095	NC_013964.1	21289	21489	200	-
STRG.1251.1	1778.09	318.311	Antisense	HVO_RS19970	NC_013966.1	410951	411143	192	-
STRG.1252.1	259.189	127.899	Antisense	HVO_RS19975	NC_013966.1	412155	412474	319	+
STRG.1260.1	53.7837	27.7333	Antisense	HVO_RS03705	NC_013966.1	422265	422525	260	-
STRG.1266.1	1854.12	511.725	Antisense	HVO_RS03730	NC_013966.1	426114	426294	180	-
STRG.1267.4	10568.5	4101.55	Antisense	HVO_RS20010	NC_013966.1	428867	428995	128	+
STRG.1268.1	49.4735	14.8924	Antisense	HVO_RS03730	NC_013966.1	427242	428096	854	-
STRG.1269.1	40.852	8.5629	Antisense	HVO_RS20010	NC_013966.1	429477	430097	620	+
STRG.1271.1	1217.32	272.54	Antisense	HVO_RS03740	NC_013966.1	431205	431384	179	+
STRG.1273.1	92.7914	65.82	Antisense	HVO_RS03750	NC_013966.1	432408	432717	309	+
STRG.1274.1	272.038	136.91	Antisense	HVO_RS03750	NC_013966.1	433105	433207	102	+
STRG.1275.1	47.9358	44.2659	Antisense	HVO_RS03750	NC_013966.1	433577	434027	450	+
STRG.1277.1	106.338	37.1355	Antisense	HVO_RS03755	NC_013966.1	434916	435427	511	+
STRG.1278.1	263.985	69.6552	Antisense	HVO_RS20020	NC_013966.1	436044	436166	122	+
STRG.1283.1	141.029	64.648	Antisense	HVO_RS20035	NC_013966.1	440280	440463	183	-
STRG.1284.1	2495.48	844.974	Antisense	HVO_RS03770	NC_013966.1	441433	441615	182	-
STRG.1285.1	42.6406	23.8672	Antisense	HVO_RS03780	NC_013966.1	443881	443986	105	+
STRG.1287.1	85.0229	82.3098	Antisense	HVO_RS03790	NC_013966.1	445889	446247	358	-
STRG.1289.1	224.927	110.516	Antisense	HVO_RS03795	NC_013966.1	447080	447518	438	-
STRG.1291.1	41.2483	33.6608	Antisense	HVO_RS03800	NC_013966.1	448541	448996	455	+
STRG.1293.1	223.56	183.479	Antisense	HVO_RS03805	NC_013966.1	449654	449835	181	+
STRG.1296.1	949.185	394.391	Antisense	HVO_RS03815	NC_013966.1	451370	451534	164	+
STRG.1299.1	203.503	279.779	Antisense	HVO_RS03825	NC_013966.1	453536	454302	766	-
STRG.130.1	593.359	266.902	Antisense	HVO_RS00105	NC_013964.1	24432	24629	197	-
STRG.1300.1	65.8237	19.2507	Antisense	HVO_RS20050	NC_013966.1	455320	455742	422	-
STRG.1303.1	803.56	217.378	Antisense	HVO_RS03850	NC_013966.1	459943	460458	515	-
STRG.1304.1	13127	3949.03	Antisense	HVO_RS03870	NC_013966.1	462866	463150	284	-
STRG.1306.1	321.736	131.245	Antisense	HVO_RS03875	NC_013966.1	465065	465335	270	-
STRG.131.1	51.7622	20.8569	Antisense	HVO_RS00110	NC_013964.1	25578	25970	392	-
STRG.1315.2	557.815	230.366	Antisense	HVO_RS03910	NC_013966.1	471265	471630	365	+
STRG.1319.1	159.872	84.334	Antisense	HVO_RS03915	NC_013966.1	472804	473011	207	-
STRG.1324.1	77.1805	19.4286	Antisense	HVO_RS03960	NC_013966.1	481427	482119	692	+
STRG.1331.1	50.1182	13.6982	Antisense	HVO_RS03970	NC_013966.1	484940	485280	340	-
STRG.1336.1	42.4929	82.1328	Antisense	HVO_RS03985	NC_013966.1	487669	487924	255	-
STRG.1338.1	49.5702	20.9079	Antisense	HVO_RS03990	NC_013966.1	489024	489390	366	-
STRG.1339.2	133.027	40.4983	Antisense	HVO_RS04000	NC_013966.1	491084	491441	357	-
STRG.1340.1	296.918	59.4864	Antisense	HVO_RS04005	NC_013966.1	492214	492914	700	+
STRG.1345.1	54.7389	37.5149	Antisense	HVO_RS04015	NC_013966.1	495019	495662	643	-
STRG.1357.1	41.9309	39.1674	Antisense	HVO_RS04050	NC_013966.1	503618	503830	212	+
STRG.1367.1	89.3241	37.7433	Antisense	HVO_RS04090	NC_013966.1	511012	511537	525	-
STRG.1372.1	44.4494	46.6554	Antisense	HVO_RS04105	NC_013966.1	513742	514002	260	-
STRG.1379.1	89.272	34.4297	Antisense	HVO_RS04130	NC_013966.1	517761	518185	424	+
STRG.1408.1	46.1394	31.7288	Antisense	HVO_RS04230	NC_013966.1	535502	535914	412	+
STRG.1417.1	70.7155	17.6314	Antisense	HVO_RS04250	NC_013966.1	541788	542175	387	+
STRG.1420.1	63.7463	33.6369	Antisense	HVO_RS04250	NC_013966.1	542925	543597	672	+
STRG.1425.1	276.759	138.834	Antisense	HVO_RS04270	NC_013966.1	546021	546581	560	+
STRG.1430.1	51.6479	73.7562	Antisense	HVO_RS04285	NC_013966.1	548148	548336	188	+
STRG.1438.1	231.586	35.1536	Antisense	HVO_RS04305	NC_013966.1	553256	554084	828	+
STRG.1439.1	43.7982	15.5338	Antisense	HVO_RS04310	NC_013966.1	554275	554768	493	+
STRG.1453.1	77.8945	79.9745	Antisense	HVO_RS04355	NC_013966.1	565811	565927	116	+
STRG.1454.1	116.87	91.3586	Antisense	HVO_RS04355	NC_013966.1	566207	566320	113	+
STRG.1456.1	181.215	43.3836	Antisense	HVO_RS04360	NC_013966.1	567775	568093	318	+
STRG.1491.2	253.912	119.565	Antisense	HVO_RS04505	NC_013966.1	596802	597137	335	+
STRG.1500.1	51.8719	26.2465	Antisense	HVO_RS04520	NC_013966.1	601340	602192	852	+
STRG.1509.1	73.3398	42.0246	Antisense	HVO_RS04545	NC_013966.1	604621	604992	371	+
STRG.1510.1	42.5769	15.2849	Antisense	HVO_RS04550	NC_013966.1	605372	606182	810	+
STRG.1521.1	43.7866	78.2637	Antisense	HVO_RS04595	NC_013966.1	612983	613225	242	+
STRG.1523.1	80.9568	29.9553	Antisense	HVO_RS04605	NC_013966.1	613590	614533	943	+
STRG.1524.1	40.4881	38.4349	Antisense	HVO_RS04610	NC_013966.1	614660	614806	146	+
STRG.1525.1	162.071	42.6974	Antisense	HVO_RS04610	NC_013966.1	614957	615799	842	+
STRG.1529.1	41.7134	47.4598	Antisense	HVO_RS04615	NC_013966.1	616953	617141	188	+
STRG.1533.1	42.5933	27.5602	Antisense	HVO_RS04620	NC_013966.1	618458	618769	311	+
STRG.1534.1	65.1172	48.2134	Antisense	HVO_RS04625	NC_013966.1	618824	619191	367	+
STRG.1537.1	43.8057	28.1472	Antisense	HVO_RS04645	NC_013966.1	623750	624051	301	+
STRG.1538.1	88.3977	19.2184	Antisense	HVO_RS04650	NC_013966.1	624115	624809	694	+
STRG.1539.1	49.1201	10.0096	Antisense	HVO_RS04650	NC_013966.1	624999	625818	819	+
STRG.154.1	82.3324	45.7036	Antisense	HVO_RS00190	NC_013964.1	44794	45087	293	+
STRG.1545.1	45.2151	21.109	Antisense	HVO_RS04680	NC_013966.1	629876	630595	719	-
STRG.1549.1	329.737	127.958	Antisense	HVO_RS04710	NC_013967.1	257	516	259	-
STRG.1552.1	51.0827	39.702	Antisense	HVO_RS04715	NC_013967.1	2097	2453	356	+
STRG.1554.1	54.7591	60.1963	Antisense	HVO_RS04720	NC_013967.1	3213	3594	381	-
STRG.1555.1	172.301	71.2037	Antisense	HVO_RS04725	NC_013967.1	4947	5288	341	-
STRG.1557.1	58.2759	45.3267	Antisense	HVO_RS04735	NC_013967.1	7189	7376	187	+
STRG.1561.1	58.9901	8.04438	Antisense	HVO_RS04745	NC_013967.1	8593	9352	759	-
STRG.1563.1	44.7529	18.6526	Antisense	HVO_RS04770	NC_013967.1	13861	14222	361	+
STRG.1567.1	102.11	47.2567	Antisense	HVO_RS04810	NC_013967.1	21321	21815	494	+
STRG.1569.1	165.926	84.2915	Antisense	HVO_RS04820	NC_013967.1	23721	24223	502	+
STRG.157.1	44.5514	32.7427	Antisense	HVO_RS00200	NC_013964.1	49312	49616	304	+
STRG.1574.1	187.763	162.565	Antisense	HVO_RS20090	NC_013967.1	30785	30952	167	-
STRG.1585.1	86.6497	112.166	Antisense	HVO_RS04910	NC_013967.1	42965	43604	639	+
STRG.1588.1	54.5637	31.4331	Antisense	HVO_RS04925	NC_013967.1	46122	46493	371	+
STRG.1590.1	729.478	207.365	Antisense	HVO_RS04935	NC_013967.1	47052	47422	370	+
STRG.1591.1	1256.67	449.821	Antisense	HVO_RS04935	NC_013967.1	47627	47785	158	+
STRG.1592.1	43.5108	38.6671	Antisense	HVO_RS04940	NC_013967.1	48427	49333	906	+
STRG.1593.1	47.694	27.8235	Antisense	HVO_RS04940	NC_013967.1	49395	49744	349	+
STRG.1594.1	104.542	43.2149	Antisense	HVO_RS04945	NC_013967.1	49798	50214	416	+
STRG.1599.1	64.1279	42.8616	Antisense	HVO_RS04960	NC_013967.1	52348	52704	356	+
STRG.1600.1	49.7332	31.9109	Antisense	HVO_RS04960	NC_013967.1	52891	53413	522	+
STRG.1603.1	43.0566	6.59486	Antisense	HVO_RS04965	NC_013967.1	54494	55329	835	+
STRG.1610.1	60.0706	30.879	Antisense	HVO_RS04990	NC_013967.1	58707	59328	621	+
STRG.1612.1	89.8212	24.7563	Antisense	HVO_RS04995	NC_013967.1	60097	60845	748	+
STRG.1613.1	50.8175	22.5969	Antisense	HVO_RS04995	NC_013967.1	60877	61060	183	+
STRG.1614.1	163.08	37.1321	Antisense	HVO_RS05000	NC_013967.1	62097	62209	112	+
STRG.1616.1	78.0898	43.3281	Antisense	HVO_RS05010	NC_013967.1	65402	65564	162	-
STRG.1618.1	66.0801	34.522	Antisense	HVO_RS05015	NC_013967.1	68320	68632	312	+
STRG.1619.1	42.8473	17.6599	Antisense	HVO_RS05015	NC_013967.1	68730	69089	359	+
STRG.1624.1	257.342	83.0205	Antisense	HVO_RS05035	NC_013967.1	72124	72927	803	+
STRG.1625.1	42.3571	39.8828	Antisense	HVO_RS05045	NC_013967.1	73239	73409	170	+
STRG.1630.1	42.1661	22.1658	Antisense	HVO_RS05055	NC_013967.1	75878	76735	857	+
STRG.1633.1	179.732	55.6886	Antisense	HVO_RS05065	NC_013967.1	77626	77781	155	+
STRG.1641.1	292.453	59.6511	Antisense	HVO_RS05090	NC_013967.1	82095	82272	177	+
STRG.1642.1	57.9452	44.8059	Antisense	HVO_RS05100	NC_013967.1	83268	83620	352	+
STRG.1643.1	219.268	75.6824	Antisense	HVO_RS05105	NC_013967.1	83979	84112	133	+
STRG.1655.1	882.116	191.446	Antisense	HVO_RS05150	NC_013967.1	93161	93369	208	+
STRG.1656.1	53.5113	37.0183	Antisense	HVO_RS05165	NC_013967.1	95085	95804	719	-
STRG.1660.1	69.4941	30.382	Antisense	HVO_RS05220	NC_013967.1	105927	106533	606	+
STRG.1667.1	201.427	17.0368	Antisense	HVO_RS05270	NC_013967.1	112298	112756	458	-
STRG.1672.1	118.001	34.6586	Antisense	HVO_RS05295	NC_013967.1	117746	117927	181	-
STRG.1680.1	42.5544	24.1027	Antisense	HVO_RS05345	NC_013967.1	124073	124753	680	+
STRG.1691.1	41.1548	18.0343	Antisense	HVO_RS05385	NC_013967.1	130990	131637	647	+
STRG.1693.1	58.29	36.5157	Antisense	HVO_RS05390	NC_013967.1	131977	132382	405	-
STRG.1698.1	78.343	25.9054	Antisense	HVO_RS05405	NC_013967.1	133868	134472	604	+
STRG.1701.1	57.4607	54.5106	Antisense	HVO_RS05410	NC_013967.1	135141	135868	727	-
STRG.1703.1	2280.91	721.142	Antisense	HVO_RS05420	NC_013967.1	137113	137253	140	-
STRG.1704.1	57.6939	35.581	Antisense	HVO_RS05425	NC_013967.1	138117	138477	360	-
STRG.171.1	59.7425	41.8176	Antisense	HVO_RS00260	NC_013964.1	66733	67163	430	+
STRG.1715.1	45.6248	21.641	Antisense	HVO_RS05550	NC_013967.1	156189	156849	660	+
STRG.1723.1	42.3945	42.065	Antisense	HVO_RS05575	NC_013967.1	162738	163036	298	-
STRG.1726.1	369.349	299.312	Antisense	HVO_RS05590	NC_013967.1	165103	165236	133	+
STRG.1728.1	45.5957	6.78861	Antisense	HVO_RS05600	NC_013967.1	165952	166381	429	+
STRG.173.1	55.2162	67.3424	Antisense	HVO_RS00275	NC_013964.1	68916	69060	144	+
STRG.1735.7	824.959	448.201	Antisense	HVO_RS05695	NC_013967.1	182544	182716	172	+
STRG.1736.1	328.02	288.092	Antisense	HVO_RS05665	NC_013967.1	178436	178724	288	-
STRG.1747.1	42.8849	39.4363	Antisense	HVO_RS05705	NC_013967.1	186039	186289	250	-
STRG.1749.1	61.9569	26.9027	Antisense	HVO_RS05705	NC_013967.1	186759	187516	757	-
STRG.175.1	155.947	101.303	Antisense	HVO_RS00280	NC_013964.1	69793	69968	175	+
STRG.1750.1	56.5852	20.3133	Antisense	HVO_RS05710	NC_013967.1	188671	189519	848	-
STRG.1755.1	397.3	138.057	Antisense	HVO_RS05725	NC_013967.1	191395	191645	250	-
STRG.1758.1	107.76	24.8592	Antisense	HVO_RS05745	NC_013967.1	193199	193765	566	-
STRG.177.1	54.6461	21.4401	Antisense	HVO_RS00310	NC_013964.1	73059	73590	531	-
STRG.1777.1	92.0247	22.9285	Antisense	HVO_RS05830	NC_013967.1	209013	209790	777	+
STRG.1781.1	194.865	62.5275	Antisense	HVO_RS05860	NC_013967.1	213955	214341	386	-
STRG.1792.1	228.98	68.8864	Antisense	HVO_RS05915	NC_013967.1	225592	226007	415	+
STRG.18.1	48.4071	16.1761	Antisense	HVO_RS19425	NC_013968.1	26403	27067	664	-
STRG.1807.1	103.917	89.2386	Antisense	HVO_RS05975	NC_013967.1	235913	236055	142	+
STRG.1810.1	69.0257	37.618	Antisense	HVO_RS05990	NC_013967.1	237731	237844	113	-
STRG.1814.1	48.7879	14.4622	Antisense	HVO_RS06015	NC_013967.1	239600	239983	383	-
STRG.1817.1	42.7318	21.9717	Antisense	HVO_RS06025	NC_013967.1	241649	242066	417	-
STRG.1821.1	106.542	48.0075	Antisense	HVO_RS06035	NC_013967.1	243484	243903	419	-
STRG.1826.1	69.7013	52.1245	Antisense	HVO_RS06045	NC_013967.1	247071	247357	286	-
STRG.1828.1	6550.17	1524.1	Antisense	HVO_RS06050	NC_013967.1	248074	248353	279	-
STRG.1842.1	83.045	47.9909	Antisense	HVO_RS06110	NC_013967.1	261583	261876	293	+
STRG.1855.1	54.1678	24.5759	Antisense	HVO_RS06170	NC_013967.1	273082	273581	499	+
STRG.1858.5	431.583	128.979	Antisense	HVO_RS06185	NC_013967.1	275679	276010	331	-
STRG.1863.1	100.728	64.3439	Antisense	HVO_RS06205	NC_013967.1	279656	280006	350	-
STRG.1865.1	90.4955	37.4352	Antisense	HVO_RS06215	NC_013967.1	281135	281572	437	-
STRG.1870.1	164.172	71.3755	Antisense	HVO_RS06225	NC_013967.1	283099	283329	230	-
STRG.1872.1	48.2966	23.0252	Antisense	HVO_RS06235	NC_013967.1	285171	285696	525	-
STRG.1875.1	1878.96	613.462	Antisense	HVO_RS06245	NC_013967.1	288828	288936	108	-
STRG.188.1	127.066	72.3781	Antisense	HVO_RS00345	NC_013964.1	81105	81280	175	+
STRG.1881.1	308.724	151.953	Antisense	HVO_RS06270	NC_013967.1	296122	296315	193	-
STRG.189.1	89.4884	24.2726	Antisense	HVO_RS00350	NC_013964.1	82008	82507	499	+
STRG.1894.1	42.4653	40.975	Antisense	HVO_RS06320	NC_013967.1	304803	305292	489	-
STRG.1897.2	1470.48	641.105	Antisense	HVO_RS06330	NC_013967.1	307420	307621	201	+
STRG.19.1	48.1625	15.7418	Antisense	HVO_RS19425	NC_013968.1	27101	27685	584	-
STRG.190.1	62.0806	55.9986	Antisense	HVO_RS00355	NC_013964.1	82589	82951	362	+
STRG.1902.1	63.6649	36.2749	Antisense	HVO_RS06360	NC_013967.1	311555	311919	364	+
STRG.1907.1	42.2526	17.0576	Antisense	HVO_RS06380	NC_013967.1	313963	314545	582	-
STRG.1912.1	42.9267	30.3572	Antisense	HVO_RS06390	NC_013967.1	318598	319062	464	-
STRG.1913.1	83.4111	40.2938	Antisense	HVO_RS06390	NC_013967.1	319093	319487	394	-
STRG.1914.1	80.9844	24.98	Antisense	HVO_RS06400	NC_013967.1	320469	320857	388	-
STRG.1921.1	166.132	88.2466	Antisense	HVO_RS06420	NC_013967.1	325234	325600	366	-
STRG.1922.1	416.31	269.961	Antisense	HVO_RS06425	NC_013967.1	325948	326094	146	-
STRG.1923.1	41.048	32.8678	Antisense	HVO_RS06425	NC_013967.1	326126	326389	263	-
STRG.1926.1	61.1156	21.411	Antisense	HVO_RS06435	NC_013967.1	327641	328086	445	-
STRG.1929.1	90.3555	93.5625	Antisense	HVO_RS06450	NC_013967.1	329778	330167	389	-
STRG.1930.1	44.9037	41.0286	Antisense	HVO_RS06455	NC_013967.1	330952	331068	116	-
STRG.1935.1	114.342	131.351	Antisense	HVO_RS06480	NC_013967.1	333046	333203	157	+
STRG.1943.1	125.702	141.104	Antisense	HVO_RS06530	NC_013967.1	337973	338348	375	+
STRG.1948.1	299.321	362.466	Antisense	HVO_RS06540	NC_013967.1	339937	340134	197	-
STRG.195.1	42.2436	14.8114	Antisense	HVO_RS00365	NC_013964.1	86072	86242	170	+
STRG.196.1	48.0728	32.7169	Antisense	HVO_RS00370	NC_013964.1	86480	86591	111	+
STRG.1962.6	477.924	126.245	Antisense	HVO_RS06615	NC_013967.1	353742	354182	440	+
STRG.1963.1	122.915	66.0005	Antisense	HVO_RS06605	NC_013967.1	350602	351334	732	-
STRG.1969.1	188.41	52.6883	Antisense	HVO_RS06630	NC_013967.1	356456	356651	195	-
STRG.197.1	54.0053	34.1959	Antisense	HVO_RS00370	NC_013964.1	86728	87058	330	+
STRG.1970.1	86.5454	47.7606	Antisense	HVO_RS06635	NC_013967.1	356727	357105	378	-
STRG.1973.1	500.043	200.629	Antisense	HVO_RS06645	NC_013967.1	358642	358812	170	-
STRG.1977.1	51.6278	36.2788	Antisense	HVO_RS06680	NC_013967.1	367005	367265	260	+
STRG.1981.1	45.7819	13.1823	Antisense	HVO_RS06695	NC_013967.1	369765	370034	269	+
STRG.1985.1	44.4171	12.0587	Antisense	HVO_RS06700	NC_013967.1	372638	373451	813	+
STRG.1986.1	180.318	93.9217	Antisense	HVO_RS06705	NC_013967.1	374058	374830	772	+
STRG.2005.1	52.8908	17.7799	Antisense	HVO_RS06860	NC_013967.1	398982	399509	527	-
STRG.2008.1	73.377	49.1021	Antisense	HVO_RS06875	NC_013967.1	400804	401102	298	-
STRG.2009.1	51.0602	24.1421	Antisense	HVO_RS06875	NC_013967.1	401271	401896	625	-
STRG.201.1	41.0159	25.3108	Antisense	HVO_RS00390	NC_013964.1	90954	91198	244	+
STRG.2010.1	60.7992	16.5775	Antisense	HVO_RS06875	NC_013967.1	401947	402652	705	-
STRG.2013.1	42.1415	39.4194	Antisense	HVO_RS06890	NC_013967.1	405445	405695	250	+
STRG.2018.1	138.108	82.5789	Antisense	HVO_RS06910	NC_013967.1	407683	408633	950	+
STRG.202.1	51.7706	46.9724	Antisense	HVO_RS00395	NC_013964.1	91279	92129	850	+
STRG.2021.1	215.948	59.4026	Antisense	HVO_RS06930	NC_013967.1	410924	411369	445	+
STRG.2022.1	62.0515	47.151	Antisense	HVO_RS06930	NC_013967.1	411593	411839	246	+
STRG.2024.1	156.802	59.2335	Antisense	HVO_RS06940	NC_013967.1	413074	413332	258	+
STRG.2025.1	47.9706	23.2181	Antisense	HVO_RS06945	NC_013967.1	413881	414512	631	-
STRG.2028.1	62.5918	31.028	Antisense	HVO_RS06950	NC_013967.1	416227	416618	391	+
STRG.2031.1	47.157	13.734	Antisense	HVO_RS06970	NC_013967.1	419228	420063	835	-
STRG.2046.4	2142.84	1256.92	Antisense	HVO_RS07035	NC_013967.1	431237	431406	169	-
STRG.2050.2	10910.7	3464.88	Antisense	HVO_RS07060	NC_013967.1	435207	435349	142	-
STRG.2051.8	3157.11	1000.46	Antisense	HVO_RS07095	NC_013967.1	439240	439339	99	+
STRG.2053.1	77.2672	52.3848	Antisense	HVO_RS07065	NC_013967.1	435641	436382	741	-
STRG.2054.1	300.134	53.9691	Antisense	HVO_RS07105	NC_013967.1	440235	440915	680	+
STRG.2056.1	120.659	47.5083	Antisense	HVO_RS07120	NC_013967.1	441204	441673	469	+
STRG.2057.1	300.4	279.928	Antisense	HVO_RS07120	NC_013967.1	441772	442022	250	+
STRG.2061.1	237.402	87.3477	Antisense	HVO_RS07165	NC_013967.1	447616	447867	251	+
STRG.2063.1	70.0404	66.2974	Antisense	HVO_RS07175	NC_013967.1	448734	448867	133	-
STRG.2069.1	61.2212	32.6152	Antisense	HVO_RS07215	NC_013967.1	454053	454657	604	-
STRG.2070.2	823.71	208.886	Antisense	HVO_RS07220	NC_013967.1	455144	455318	174	-
STRG.2071.1	46.4908	27.2535	Antisense	HVO_RS07235	NC_013967.1	457809	457981	172	-
STRG.2074.1	45.9578	35.9562	Antisense	HVO_RS07250	NC_013967.1	460850	461182	332	+
STRG.2075.2	83.51	36.1257	Antisense	HVO_RS07260	NC_013967.1	461815	462584	769	-
STRG.2076.1	100.392	40.0236	Antisense	HVO_RS07260	NC_013967.1	462763	463188	425	-
STRG.2077.1	139.873	127.458	Antisense	HVO_RS07265	NC_013967.1	463390	463835	445	-
STRG.2078.1	126.121	71.9073	Antisense	HVO_RS07270	NC_013967.1	464599	465061	462	-
STRG.2086.1	48.3214	47.7879	Antisense	HVO_RS07320	NC_013967.1	475918	476496	578	-
STRG.2090.1	41.3098	23.8613	Antisense	HVO_RS07340	NC_013967.1	479881	480399	518	+
STRG.2091.1	331.676	152.9	Antisense	HVO_RS07345	NC_013967.1	480795	481010	215	+
STRG.2097.1	40.6213	44.9473	Antisense	HVO_RS07355	NC_013967.1	485129	485258	129	+
STRG.2105.1	49.0479	37.9475	Antisense	HVO_RS07365	NC_013967.1	489102	489720	618	-
STRG.2106.1	74.5405	28.6994	Antisense	HVO_RS07370	NC_013967.1	490275	490728	453	-
STRG.2110.1	75.9366	32.6518	Antisense	HVO_RS07400	NC_013967.1	496369	496945	576	+
STRG.2112.1	1104.95	282.923	Antisense	HVO_RS07410	NC_013967.1	497841	498075	234	+
STRG.2115.1	68.8984	47.4852	Antisense	HVO_RS07415	NC_013967.1	500225	500605	380	-
STRG.2117.1	72.2012	39.2639	Antisense	HVO_RS07420	NC_013967.1	501495	501761	266	+
STRG.2122.3	181.506	63.8492	Antisense	HVO_RS07435	NC_013967.1	506276	506896	620	+
STRG.2124.1	42.7809	29.9146	Antisense	HVO_RS07430	NC_013967.1	505156	505445	289	-
STRG.2125.1	68.5264	93.2227	Antisense	HVO_RS07440	NC_013967.1	507304	507919	615	+
STRG.2140.1	42.6136	52.4871	Antisense	HVO_RS07515	NC_013967.1	519655	519854	199	-
STRG.2144.1	44.9733	25.212	Antisense	HVO_RS07540	NC_013967.1	523336	523387	51	-
STRG.2148.1	43.6963	25.3384	Antisense	HVO_RS07560	NC_013967.1	527064	527831	767	-
STRG.2158.1	48.8782	43.632	Antisense	HVO_RS07595	NC_013967.1	532819	533176	357	+
STRG.2184.1	142.315	105.526	Antisense	HVO_RS07680	NC_013967.1	549481	549628	147	+
STRG.2185.1	145.284	20.4989	Antisense	HVO_RS07685	NC_013967.1	550709	551161	452	+
STRG.2191.1	137.881	69.1685	Antisense	HVO_RS07685	NC_013967.1	551949	552355	406	+
STRG.2193.1	70.7149	64.601	Antisense	HVO_RS07690	NC_013967.1	553956	554596	640	+
STRG.2194.2	197.957	137.065	Antisense	HVO_RS07700	NC_013967.1	555937	556091	154	-
STRG.22.1	56.5346	58.7517	Antisense	HVO_RS19425	NC_013968.1	28650	28771	121	-
STRG.2201.1	46.576	35.2872	Antisense	HVO_RS07720	NC_013967.1	559013	559224	211	-
STRG.2204.1	77.7181	12.619	Antisense	HVO_RS07725	NC_013967.1	561392	561816	424	-
STRG.2208.1	110.656	57.2563	Antisense	HVO_RS07725	NC_013967.1	562516	562808	292	-
STRG.2212.1	43.3228	19.613	Antisense	HVO_RS07735	NC_013967.1	564143	564712	569	-
STRG.2213.1	48.2472	46.1697	Antisense	HVO_RS07745	NC_013967.1	565469	565933	464	+
STRG.2223.1	40.6889	16.49	Antisense	HVO_RS07755	NC_013967.1	570063	571037	974	+
STRG.2231.1	47.127	24.1305	Antisense	HVO_RS07815	NC_013967.1	579858	580351	493	-
STRG.2234.1	115.562	89.6595	Antisense	HVO_RS07820	NC_013967.1	582166	582519	353	-
STRG.2242.1	59.1203	36.1554	Antisense	HVO_RS07900	NC_013967.1	593305	593943	638	+
STRG.2250.1	48.2986	34.0109	Antisense	HVO_RS07925	NC_013967.1	599131	599489	358	-
STRG.2254.1	75.4489	53.7662	Antisense	HVO_RS07935	NC_013967.1	601341	601697	356	+
STRG.2258.1	77.0724	64.5722	Antisense	HVO_RS07950	NC_013967.1	603732	603937	205	+
STRG.2259.1	49.3598	41.287	Antisense	HVO_RS07955	NC_013967.1	604367	604429	62	+
STRG.2264.1	474.506	202.589	Antisense	HVO_RS07975	NC_013967.1	608363	608475	112	-
STRG.2269.1	44.8996	10.9727	Antisense	HVO_RS07990	NC_013967.1	613335	614041	706	+
STRG.2272.7	169.175	84.1264	Antisense	HVO_RS08030	NC_013967.1	623106	623287	181	+
STRG.2273.1	47.8537	59.4721	Antisense	HVO_RS08005	NC_013967.1	615315	615788	473	-
STRG.2274.1	172.937	60.312	Antisense	HVO_RS08005	NC_013967.1	615823	616224	401	-
STRG.2277.1	90.4144	24.5098	Antisense	HVO_RS08015	NC_013967.1	617346	617596	250	-
STRG.2278.1	630.021	202.181	Antisense	HVO_RS08015	NC_013967.1	617787	617977	190	-
STRG.2279.1	43.2526	33.4693	Antisense	HVO_RS08015	NC_013967.1	618182	618580	398	-
STRG.2280.1	70.9487	26.8505	Antisense	HVO_RS08015	NC_013967.1	619151	619670	519	-
STRG.2282.1	267.052	88.8828	Antisense	HVO_RS08015	NC_013967.1	620535	620709	174	-
STRG.2293.1	54.4579	38.8505	Antisense	HVO_RS08060	NC_013967.1	628074	628660	586	+
STRG.2301.1	390.924	95.9601	Antisense	HVO_RS08125	NC_013967.1	638451	638611	160	+
STRG.2303.1	101.937	24.209	Antisense	HVO_RS08135	NC_013967.1	640305	641163	858	-
STRG.2304.1	510.638	198.219	Antisense	HVO_RS08135	NC_013967.1	641414	641544	130	-
STRG.2310.1	55.5493	14.1563	Antisense	HVO_RS08185	NC_013967.1	649569	650344	775	+
STRG.2311.1	63.1656	14.6331	Antisense	HVO_RS08195	NC_013967.1	651556	651699	143	+
STRG.2317.1	57.5649	48.2527	Antisense	HVO_RS08255	NC_013967.1	661114	661292	178	+
STRG.2325.1	52.7582	31.5482	Antisense	HVO_RS08265	NC_013967.1	663365	663703	338	-
STRG.2333.1	288.745	139.978	Antisense	HVO_RS08285	NC_013967.1	668013	668255	242	-
STRG.2335.1	44.7436	33.0019	Antisense	HVO_RS08290	NC_013967.1	669935	670141	206	-
STRG.2344.1	197.89	380.264	Antisense	HVO_RS08310	NC_013967.1	672957	673058	101	-
STRG.2356.1	839.478	225.942	Antisense	HVO_RS08330	NC_013967.1	678671	678818	147	-
STRG.2357.1	319.816	116.36	Antisense	HVO_RS08335	NC_013967.1	679992	680915	923	-
STRG.2358.1	100.726	36.8285	Antisense	HVO_RS08340	NC_013967.1	681623	682036	413	-
STRG.2364.1	91.5137	39.6236	Antisense	HVO_RS08365	NC_013967.1	685459	686036	577	-
STRG.2379.1	111.956	38.7526	Antisense	HVO_RS08455	NC_013967.1	704008	704463	455	-
STRG.2380.1	45.6959	26.2413	Antisense	HVO_RS08460	NC_013967.1	704629	705240	611	-
STRG.2385.1	152.611	89.3664	Antisense	HVO_RS08490	NC_013967.1	710278	710422	144	-
STRG.2399.1	126.384	43.9249	Antisense	HVO_RS08550	NC_013967.1	722041	722584	543	+
STRG.2400.1	212.59	84.4784	Antisense	HVO_RS08555	NC_013967.1	722991	723335	344	+
STRG.2401.1	116.381	27.6556	Antisense	HVO_RS08565	NC_013967.1	723662	723808	146	+
STRG.2402.1	72.1178	31.631	Antisense	HVO_RS08565	NC_013967.1	725326	725746	420	+
STRG.2404.1	74.9735	57.9725	Antisense	HVO_RS08570	NC_013967.1	726382	726723	341	+
STRG.2405.1	53.1245	28.5255	Antisense	HVO_RS08580	NC_013967.1	727432	727644	212	+
STRG.2406.1	47.6865	13.025	Antisense	HVO_RS08580	NC_013967.1	727969	728853	884	+
STRG.2408.1	115.68	46.1539	Antisense	HVO_RS08580	NC_013967.1	729262	729979	717	+
STRG.2409.1	118.586	46.6376	Antisense	HVO_RS08585	NC_013967.1	730063	730333	270	+
STRG.2412.1	116.196	47.3594	Antisense	HVO_RS08590	NC_013967.1	731247	731466	219	+
STRG.2413.1	48.325	14.2493	Antisense	HVO_RS08595	NC_013967.1	732067	732959	892	+
STRG.2416.3	144.911	67.1019	Antisense	HVO_RS08620	NC_013967.1	737268	737683	415	+
STRG.2418.1	42.6949	26.9298	Antisense	HVO_RS08625	NC_013967.1	738856	739221	365	-
STRG.2420.1	81.7591	49.6729	Antisense	HVO_RS08635	NC_013967.1	741198	741510	312	-
STRG.2424.1	62.41	57.5941	Antisense	HVO_RS08650	NC_013967.1	742568	742940	372	-
STRG.2427.1	59.825	16.7943	Antisense	HVO_RS08665	NC_013967.1	746264	746661	397	+
STRG.2429.3	126.829	32.1633	Antisense	HVO_RS08675	NC_013967.1	747047	747545	498	-
STRG.2432.1	394.15	157.547	Antisense	HVO_RS08690	NC_013967.1	750389	750580	191	-
STRG.2438.1	88.0763	19.6643	Antisense	HVO_RS08740	NC_013967.1	757626	758536	910	+
STRG.2439.1	343.127	117.901	Antisense	HVO_RS08740	NC_013967.1	758622	758951	329	+
STRG.2441.1	58.7305	18.3406	Antisense	HVO_RS08755	NC_013967.1	760438	761046	608	+
STRG.2444.1	42.5839	29.5733	Antisense	HVO_RS08785	NC_013967.1	765930	766206	276	-
STRG.2451.1	44.8405	54.2187	Antisense	HVO_RS08810	NC_013967.1	771951	772392	441	-
STRG.2455.1	50.0336	24.6157	Antisense	HVO_RS08810	NC_013967.1	773576	774430	854	-
STRG.2456.1	48.98	34.1946	Antisense	HVO_RS08815	NC_013967.1	774617	775134	517	-
STRG.2457.1	41.3131	21.6616	Antisense	HVO_RS08820	NC_013967.1	775490	776007	517	-
STRG.2458.1	64.0084	34.0267	Antisense	HVO_RS08820	NC_013967.1	776097	776753	656	-
STRG.246.1	129.143	112.127	Antisense	HVO_RS00515	NC_013964.1	120272	120404	132	-
STRG.2461.1	54.3313	21.0309	Antisense	HVO_RS08825	NC_013967.1	778056	778824	768	-
STRG.2463.7	175.462	66.0222	Antisense	HVO_RS08840	NC_013967.1	779925	780193	268	+
STRG.2465.1	271.95	63.4468	Antisense	HVO_RS08845	NC_013967.1	780623	781512	889	-
STRG.2466.4	232.464	36.5005	Antisense	HVO_RS08870	NC_013967.1	786553	786657	104	+
STRG.2467.1	42.5551	16.246	Antisense	HVO_RS08870	NC_013967.1	786851	787101	250	+
STRG.2468.1	176.485	80.5321	Antisense	HVO_RS08870	NC_013967.1	787265	788111	846	+
STRG.2471.1	296.254	190.037	Antisense	HVO_RS08875	NC_013967.1	789575	789790	215	+
STRG.2474.1	168.815	111.266	Antisense	HVO_RS08890	NC_013967.1	792968	793442	474	-
STRG.2478.1	77.4275	37.7919	Antisense	HVO_RS08890	NC_013967.1	794463	794969	506	-
STRG.2483.1	41.6902	24.4376	Antisense	HVO_RS08950	NC_013967.1	803003	803401	398	+
STRG.2484.1	546.506	250.196	Antisense	HVO_RS08955	NC_013967.1	803467	803685	218	+
STRG.2486.1	191.937	71.0242	Antisense	HVO_RS08955	NC_013967.1	804682	804974	292	+
STRG.2488.1	77.5323	33.5701	Antisense	HVO_RS08965	NC_013967.1	806295	806872	577	+
STRG.2493.1	69.9084	57.4701	Antisense	HVO_RS08975	NC_013967.1	809453	809670	217	+
STRG.2496.1	65.5057	45.5862	Antisense	HVO_RS08980	NC_013967.1	810953	811567	614	-
STRG.25.2	551.848	48.535	Antisense	HVO_RS19435	NC_013968.1	32801	33509	708	-
STRG.2503.1	247.639	159.153	Antisense	HVO_RS08995	NC_013967.1	815094	815286	192	-
STRG.2506.1	195.004	118.17	Antisense	HVO_RS09005	NC_013967.1	817133	817551	418	-
STRG.2511.1	41.8414	16.1807	Antisense	HVO_RS09020	NC_013967.1	820343	821219	876	-
STRG.252.1	130.072	11.4056	Antisense	HVO_RS00545	NC_013964.1	127050	127334	284	-
STRG.2528.1	42.3497	14.3291	Antisense	HVO_RS09120	NC_013967.1	836087	836704	617	-
STRG.2538.1	44.8335	24.0097	Antisense	HVO_RS09175	NC_013967.1	847663	848527	864	-
STRG.2539.1	85.1985	22.4688	Antisense	HVO_RS09175	NC_013967.1	848581	848884	303	-
STRG.2544.1	53.4094	31.4688	Antisense	HVO_RS09200	NC_013967.1	852916	853152	236	+
STRG.2547.1	576.276	227.816	Antisense	HVO_RS09225	NC_013967.1	856999	857728	729	-
STRG.2557.1	51.8448	23.2171	Antisense	HVO_RS09265	NC_013967.1	863592	864047	455	+
STRG.2558.1	3813.54	482.386	Antisense	HVO_RS09275	NC_013967.1	864946	865092	146	+
STRG.2560.1	41.1131	14.3935	Antisense	HVO_RS09285	NC_013967.1	866946	867340	394	+
STRG.2569.1	84.6298	38.7898	Antisense	HVO_RS09325	NC_013967.1	873402	873524	122	-
STRG.2575.1	70.2123	39.4717	Antisense	HVO_RS09340	NC_013967.1	878275	878723	448	+
STRG.2577.1	520.731	105.778	Antisense	HVO_RS09350	NC_013967.1	880705	881646	941	+
STRG.258.3	644.648	286.539	Antisense	HVO_RS00575	NC_013964.1	133613	133809	196	+
STRG.2582.1	84.6691	41.3215	Antisense	HVO_RS09370	NC_013967.1	885359	885875	516	-
STRG.2583.1	62.5895	21.3847	Antisense	HVO_RS09370	NC_013967.1	886126	886680	554	-
STRG.2585.1	40.4805	37.9578	Antisense	HVO_RS09370	NC_013967.1	886836	887031	195	-
STRG.2588.1	664.179	274.017	Antisense	HVO_RS09380	NC_013967.1	888500	888705	205	-
STRG.2589.1	118.351	39.1524	Antisense	HVO_RS09380	NC_013967.1	888928	889523	595	-
STRG.2590.1	48.3383	7.12816	Antisense	HVO_RS09390	NC_013967.1	889613	890313	700	-
STRG.2591.1	174.325	47.986	Antisense	HVO_RS09395	NC_013967.1	891132	891589	457	-
STRG.2592.1	82.8057	17.8871	Antisense	HVO_RS09405	NC_013967.1	892826	893387	561	-
STRG.2594.1	83.8682	35.9276	Antisense	HVO_RS09425	NC_013967.1	894135	894573	438	-
STRG.2597.1	92.1413	63.0619	Antisense	HVO_RS09445	NC_013967.1	901376	902108	732	-
STRG.26.13	517.621	192.399	Antisense	HVO_RS20395	NC_013968.1	47771	48238	467	+
STRG.2600.1	49.0717	26.936	Antisense	HVO_RS09470	NC_013967.1	905441	906020	579	-
STRG.2602.4	365.472	61.2844	Antisense	HVO_RS09490	NC_013967.1	909373	909485	112	+
STRG.2603.1	44.2904	19.2423	Antisense	HVO_RS09475	NC_013967.1	906591	907409	818	-
STRG.2609.1	131.927	75.2507	Antisense	HVO_RS09500	NC_013967.1	911780	912328	548	-
STRG.2615.1	70.4405	7.43105	Antisense	HVO_RS09525	NC_013967.1	916426	917066	640	-
STRG.2619.1	47.7224	21.9204	Antisense	HVO_RS09540	NC_013967.1	918735	919017	282	-
STRG.2620.1	42.5342	8.55689	Antisense	HVO_RS09555	NC_013967.1	920509	921243	734	+
STRG.2625.1	43.3338	42.7831	Antisense	HVO_RS09585	NC_013967.1	925881	926174	293	-
STRG.2631.1	120.161	53.1113	Antisense	HVO_RS09595	NC_013967.1	930381	930830	449	+
STRG.2632.1	48.7247	13.3424	Antisense	HVO_RS09600	NC_013967.1	930927	931199	272	-
STRG.2634.4	1562.17	501.651	Antisense	HVO_RS09620	NC_013967.1	934661	934819	158	+
STRG.2635.1	95.661	72.9974	Antisense	HVO_RS09605	NC_013967.1	931726	932264	538	-
STRG.2637.1	43.3714	29.4516	Antisense	HVO_RS09610	NC_013967.1	933067	933174	107	-
STRG.2639.3	141.395	95.8323	Antisense	HVO_RS09645	NC_013967.1	937760	938197	437	+
STRG.2643.1	63.6572	33.0396	Antisense	HVO_RS09650	NC_013967.1	939506	939671	165	+
STRG.2646.1	110.286	17.0383	Antisense	HVO_RS09660	NC_013967.1	941300	942233	933	+
STRG.2647.1	41.8482	9.30717	Antisense	HVO_RS09660	NC_013967.1	942487	943153	666	+
STRG.2650.1	191.98	37.1547	Antisense	HVO_RS09670	NC_013967.1	945249	945892	643	+
STRG.2654.3	32774.7	12605.4	Antisense	HVO_RS09685	NC_013967.1	947846	948189	343	+
STRG.2661.1	52.2487	34.3976	Antisense	HVO_RS09735	NC_013967.1	957574	957798	224	-
STRG.2672.1	56.1201	32.5364	Antisense	HVO_RS09770	NC_013967.1	966029	966426	397	+
STRG.2680.1	61.384	23.693	Antisense	HVO_RS09790	NC_013967.1	970038	970274	236	-
STRG.2684.1	73.542	33.2979	Antisense	HVO_RS09830	NC_013967.1	976980	977770	790	+
STRG.2686.1	57.7533	27.671	Antisense	HVO_RS09835	NC_013967.1	977937	978243	306	-
STRG.2690.1	54.3429	28.9758	Antisense	HVO_RS09845	NC_013967.1	979202	979635	433	-
STRG.2697.1	126.565	32.431	Antisense	HVO_RS09885	NC_013967.1	986142	986864	722	+
STRG.27.1	550.987	201.624	Antisense	HVO_RS20385	NC_013968.1	34499	34815	316	-
STRG.2700.1	48.3169	66.0146	Antisense	HVO_RS09895	NC_013967.1	987179	987428	249	+
STRG.2701.1	297.211	164.277	Antisense	HVO_RS09900	NC_013967.1	987607	988193	586	+
STRG.2702.1	13180.4	8731.87	Antisense	N/A	NC_013967.1	988706	989251	545	+
STRG.2704.1	68.5122	31.7346	Antisense	HVO_RS09915	NC_013967.1	992566	992840	274	-
STRG.2706.1	97.5146	31.1126	Antisense	HVO_RS09925	NC_013967.1	994255	994594	339	-
STRG.2711.1	44.3257	27.7971	Antisense	HVO_RS09950	NC_013967.1	998484	998960	476	+
STRG.2713.1	54.0893	23.8365	Antisense	HVO_RS09955	NC_013967.1	999447	999992	545	+
STRG.2714.1	136.642	52.3251	Antisense	HVO_RS09960	NC_013967.1	1000495	1000796	301	+
STRG.2716.1	113.92	59.393	Antisense	HVO_RS09970	NC_013967.1	1001995	1002268	273	+
STRG.2718.1	100.552	52.3145	Antisense	HVO_RS09975	NC_013967.1	1002819	1003209	390	+
STRG.2720.1	93.8339	30.2452	Antisense	HVO_RS09980	NC_013967.1	1004179	1004807	628	+
STRG.2722.1	130.511	29.2776	Antisense	HVO_RS09985	NC_013967.1	1005088	1005407	319	+
STRG.2723.1	103.08	61.6667	Antisense	HVO_RS09990	NC_013967.1	1005832	1006191	359	+
STRG.273.1	132.498	25.0252	Antisense	HVO_RS00620	NC_013964.1	143327	143664	337	-
STRG.2731.1	57.2647	54.714	Antisense	HVO_RS10035	NC_013967.1	1013649	1013807	158	+
STRG.2736.10	1451.48	507.698	Antisense	HVO_RS10105	NC_013967.1	1025986	1026105	119	+
STRG.2743.1	71.5243	30.2489	Antisense	HVO_RS10140	NC_013967.1	1031379	1032079	700	+
STRG.2744.1	47.0251	33.6348	Antisense	HVO_RS10140	NC_013967.1	1032148	1032426	278	+
STRG.2765.1	60.6106	22.0288	Antisense	HVO_RS10235	NC_013967.1	1049597	1049761	164	-
STRG.2775.1	65.5131	36.1536	Antisense	HVO_RS10275	NC_013967.1	1060372	1060818	446	+
STRG.2777.1	512.855	148.707	Antisense	HVO_RS10280	NC_013967.1	1061428	1061626	198	+
STRG.2779.1	56.1193	30.7932	Antisense	HVO_RS10295	NC_013967.1	1062628	1062899	271	-
STRG.2780.4	1346.23	490.645	Antisense	HVO_RS10315	NC_013967.1	1065306	1065479	173	-
STRG.2783.4	523.024	206.546	Antisense	HVO_RS10340	NC_013967.1	1070408	1070571	163	-
STRG.2785.1	46.6932	14.9184	Antisense	HVO_RS10355	NC_013967.1	1071864	1072020	156	-
STRG.2787.1	67.6385	69.2261	Antisense	HVO_RS10360	NC_013967.1	1072897	1073502	605	-
STRG.2793.1	4269.63	400.792	Antisense	HVO_RS10390	NC_013967.1	1078473	1078698	225	+
STRG.28.1	151.516	52.9419	Antisense	HVO_RS20385	NC_013968.1	34895	35863	968	-
STRG.2802.1	43.1809	28.6608	Antisense	HVO_RS10455	NC_013967.1	1089444	1089651	207	+
STRG.2816.5	73.0742	33.874	Antisense	HVO_RS10520	NC_013967.1	1099910	1100845	935	-
STRG.2820.1	536.896	574.704	Antisense	HVO_RS10500	NC_013967.1	1098351	1098616	265	+
STRG.2826.1	429.35	162.615	Antisense	HVO_RS10540	NC_013967.1	1104521	1104639	118	-
STRG.2829.1	55.4919	16.7662	Antisense	HVO_RS10550	NC_013967.1	1106621	1107252	631	-
STRG.2830.1	466.151	106.119	Antisense	HVO_RS10555	NC_013967.1	1107626	1107768	142	-
STRG.2835.1	46.1915	32.9858	Antisense	HVO_RS10560	NC_013967.1	1110083	1110620	537	-
STRG.2837.1	41.0782	48.0344	Antisense	HVO_RS10570	NC_013967.1	1111085	1111654	569	+
STRG.2838.1	880.783	191.91	Antisense	HVO_RS10575	NC_013967.1	1112084	1112318	234	+
STRG.2840.1	73.6553	43.7591	Antisense	HVO_RS10585	NC_013967.1	1114958	1115169	211	+
STRG.2845.1	49.1861	13.9675	Antisense	HVO_RS10600	NC_013967.1	1117268	1117450	182	-
STRG.2849.1	86.5501	46.6319	Antisense	HVO_RS10600	NC_013967.1	1118388	1118912	524	-
STRG.2852.1	644.272	89.4847	Antisense	HVO_RS10605	NC_013967.1	1120007	1120279	272	-
STRG.2853.1	115.697	59.864	Antisense	HVO_RS10605	NC_013967.1	1120775	1121020	245	-
STRG.2854.1	120.938	52.9359	Antisense	HVO_RS10605	NC_013967.1	1121340	1121637	297	-
STRG.2856.1	47.2515	49.4544	Antisense	HVO_RS10620	NC_013967.1	1123387	1123689	302	-
STRG.286.1	49.9712	20.5122	Antisense	HVO_RS00670	NC_013964.1	153789	154210	421	+
STRG.2869.1	53.0639	32.3688	Antisense	HVO_RS10665	NC_013967.1	1132482	1133348	866	+
STRG.2873.1	64.4647	38.9512	Antisense	HVO_RS10690	NC_013967.1	1137488	1138015	527	+
STRG.2877.1	143.03	35.6548	Antisense	HVO_RS10750	NC_013967.1	1145701	1146326	625	+
STRG.2878.1	61.0543	39.1811	Antisense	HVO_RS10755	NC_013967.1	1146640	1147226	586	+
STRG.288.1	46.0841	16.2982	Antisense	HVO_RS00680	NC_013964.1	155722	156179	457	-
STRG.2880.1	47.3586	30.8659	Antisense	HVO_RS10760	NC_013967.1	1148443	1148704	261	+
STRG.289.1	42.2527	28.6162	Antisense	HVO_RS00680	NC_013964.1	156244	156469	225	-
STRG.2891.1	47.9191	10.4281	Antisense	HVO_RS10790	NC_013967.1	1156225	1156584	359	-
STRG.2892.1	190.356	121.133	Antisense	HVO_RS10800	NC_013967.1	1156619	1156759	140	-
STRG.2897.1	108.895	69.3207	Antisense	HVO_RS10805	NC_013967.1	1158052	1158348	296	-
STRG.2898.1	105.258	50.8994	Antisense	HVO_RS10805	NC_013967.1	1158403	1158598	195	-
STRG.29.1	95.2271	48.055	Antisense	HVO_RS20390	NC_013968.1	35896	36493	597	-
STRG.2903.1	45.4018	26.9616	Antisense	HVO_RS10820	NC_013967.1	1162219	1162779	560	+
STRG.2908.1	195.072	87.2084	Antisense	HVO_RS10830	NC_013967.1	1164896	1165521	625	-
STRG.2913.1	1679.15	700.15	Antisense	HVO_RS10875	NC_013967.1	1171327	1171490	163	+
STRG.2915.1	49.7391	15.726	Antisense	HVO_RS10885	NC_013967.1	1172225	1172923	698	-
STRG.292.1	40.0354	30.9332	Antisense	HVO_RS00685	NC_013964.1	157240	157916	676	-
STRG.2920.1	52.062	44.3856	Antisense	HVO_RS10915	NC_013967.1	1177095	1177262	167	-
STRG.2921.1	130.635	29.8312	Antisense	HVO_RS10920	NC_013967.1	1177596	1177910	314	-
STRG.2930.1	48.3553	44.4448	Antisense	HVO_RS10970	NC_013967.1	1187609	1188068	459	+
STRG.2932.1	296.355	146.611	Antisense	HVO_RS10980	NC_013967.1	1189187	1189336	149	+
STRG.2933.1	358.165	94.7985	Antisense	HVO_RS10985	NC_013967.1	1190499	1190661	162	+
STRG.2934.1	170.927	75.7063	Antisense	HVO_RS10985	NC_013967.1	1190968	1191337	369	+
STRG.2949.1	82.7527	19.8527	Antisense	HVO_RS11060	NC_013967.1	1203406	1204116	710	+
STRG.2952.4	531.128	345.939	Antisense	HVO_RS11080	NC_013967.1	1206412	1206650	238	-
STRG.2957.1	69.529	41.1324	Antisense	HVO_RS11105	NC_013967.1	1210545	1210881	336	+
STRG.2968.1	54.8453	22.0444	Antisense	HVO_RS11145	NC_013967.1	1218628	1219280	652	+
STRG.2976.1	178.364	73.3115	Antisense	HVO_RS11205	NC_013967.1	1228690	1228977	287	-
STRG.2979.1	54.6953	52.3602	Antisense	HVO_RS11210	NC_013967.1	1229728	1230057	329	-
STRG.299.1	277.889	214.331	Antisense	HVO_RS00710	NC_013964.1	163869	164365	496	+
STRG.2992.1	44.2595	23.4141	Antisense	HVO_RS11275	NC_013967.1	1242768	1243300	532	+
STRG.2994.1	1469.47	596.168	Antisense	HVO_RS11285	NC_013967.1	1244064	1244229	165	-
STRG.2998.1	151.509	84.0328	Antisense	HVO_RS11295	NC_013967.1	1245736	1246391	655	+
STRG.30.1	237.533	112.676	Antisense	HVO_RS20390	NC_013968.1	37463	37571	108	-
STRG.3000.1	52.2132	57.6274	Antisense	HVO_RS11300	NC_013967.1	1247630	1248098	468	+
STRG.3004.1	55.4357	30.2384	Antisense	HVO_RS11315	NC_013967.1	1249644	1249990	346	+
STRG.3006.1	49.4048	19.1091	Antisense	HVO_RS11315	NC_013967.1	1250697	1250882	185	+
STRG.3009.1	42.8006	26.2539	Antisense	HVO_RS11325	NC_013967.1	1252559	1253011	452	+
STRG.302.1	52.6524	51.9737	Antisense	HVO_RS00715	NC_013964.1	164897	165535	638	-
STRG.3020.1	80.4777	20.1504	Antisense	HVO_RS11385	NC_013967.1	1261775	1262295	520	+
STRG.3029.1	745.879	159.614	Antisense	HVO_RS11435	NC_013967.1	1271209	1271366	157	+
STRG.3031.1	66.6025	12.9357	Antisense	HVO_RS11435	NC_013967.1	1271779	1272205	426	+
STRG.3032.1	182.319	107.584	Antisense	HVO_RS11440	NC_013967.1	1272774	1272906	132	+
STRG.3037.1	515.866	70.831	Antisense	HVO_RS11450	NC_013967.1	1275535	1275847	312	+
STRG.3042.1	45.5992	23.3193	Antisense	HVO_RS11460	NC_013967.1	1278090	1278446	356	+
STRG.3052.1	174.786	95.9923	Antisense	HVO_RS11510	NC_013967.1	1285172	1285364	192	-
STRG.3059.1	40.7696	29.1104	Antisense	HVO_RS11530	NC_013967.1	1289897	1290304	407	-
STRG.306.1	255.207	98.8432	Antisense	HVO_RS00730	NC_013964.1	168942	169400	458	-
STRG.3062.1	41.0531	27.1476	Antisense	HVO_RS11540	NC_013967.1	1292399	1292946	547	+
STRG.3065.1	43.119	30.2812	Antisense	HVO_RS11555	NC_013967.1	1294225	1294770	545	-
STRG.3067.1	53.1073	27.1019	Antisense	HVO_RS20140	NC_013967.1	1296983	1297537	554	-
STRG.3068.1	584.048	181.53	Antisense	HVO_RS20140	NC_013967.1	1297608	1297819	211	-
STRG.3077.1	89.6056	25.1003	Antisense	HVO_RS11600	NC_013967.1	1302250	1302575	325	+
STRG.3081.1	157.43	61.2288	Antisense	HVO_RS11600	NC_013967.1	1303776	1304260	484	+
STRG.309.1	1927.61	503.32	Antisense	HVO_RS00735	NC_013964.1	171225	171512	287	+
STRG.3090.1	88.688	29.9417	Antisense	HVO_RS11660	NC_013967.1	1312494	1313189	695	+
STRG.3095.1	69.0509	46.311	Antisense	HVO_RS11675	NC_013967.1	1316477	1316843	366	-
STRG.31.1	589.845	146.609	Antisense	HVO_RS19450	NC_013968.1	41239	42009	770	-
STRG.31.2	316.165	162.327	Antisense	HVO_RS19450	NC_013968.1	37666	38567	901	-
STRG.3101.1	105.195	27.344	Antisense	HVO_RS11685	NC_013967.1	1318905	1319457	552	-
STRG.3105.1	57.4494	72.6824	Antisense	HVO_RS11705	NC_013967.1	1322333	1322630	297	-
STRG.3109.1	92.3132	103.102	Antisense	HVO_RS11715	NC_013967.1	1324654	1324939	285	-
STRG.3112.1	104.956	55.7716	Antisense	HVO_RS11715	NC_013967.1	1325578	1326021	443	-
STRG.3113.1	44.7563	14.7598	Antisense	HVO_RS11720	NC_013967.1	1326617	1326978	361	-
STRG.3115.1	61.2368	38.0689	Antisense	HVO_RS11730	NC_013967.1	1328329	1328556	227	+
STRG.3116.1	76.366	40.8118	Antisense	HVO_RS11730	NC_013967.1	1328875	1329134	259	+
STRG.312.1	124.689	101.57	Antisense	HVO_RS00750	NC_013964.1	173456	173949	493	+
STRG.3126.1	212.012	144.189	Antisense	HVO_RS11770	NC_013967.1	1337168	1337325	157	+
STRG.3130.1	43.2603	22.6528	Antisense	HVO_RS11790	NC_013967.1	1341076	1341362	286	+
STRG.3134.1	54.3853	26.7115	Antisense	HVO_RS11810	NC_013967.1	1343534	1344194	660	-
STRG.3138.4	4216.94	723.075	Antisense	HVO_RS11830	NC_013967.1	1347168	1347362	194	+
STRG.3138.4-2	3495.79	1024.76	Antisense	HVO_RS11830	NC_013967.1	1347399	1347586	187	+
STRG.314.1	387.022	169.912	Antisense	HVO_RS00750	NC_013964.1	174003	174465	462	+
STRG.3144.1	145.6	43.6585	Antisense	HVO_RS11875	NC_013967.1	1355987	1356273	286	-
STRG.3152.1	74.1036	55.1121	Antisense	HVO_RS11900	NC_013967.1	1360775	1361001	226	+
STRG.3153.1	70.7738	24.4951	Antisense	HVO_RS11900	NC_013967.1	1361061	1361864	803	+
STRG.3157.1	41.5896	45.5067	Antisense	HVO_RS11910	NC_013967.1	1363979	1364118	139	+
STRG.316.1	703.822	99.86	Antisense	HVO_RS00760	NC_013964.1	176031	176228	197	-
STRG.3160.1	114.783	36.935	Antisense	HVO_RS11925	NC_013967.1	1366435	1366697	262	+
STRG.3164.1	1345.55	442.912	Antisense	HVO_RS11940	NC_013967.1	1368470	1368638	168	+
STRG.3166.1	40.4676	17.6858	Antisense	HVO_RS11945	NC_013967.1	1369438	1370214	776	+
STRG.3171.1	52.9729	34.4198	Antisense	HVO_RS11980	NC_013967.1	1375569	1375951	382	+
STRG.3172.1	245.286	118.603	Antisense	HVO_RS11980	NC_013967.1	1376317	1376483	166	+
STRG.3173.1	139.354	45.8828	Antisense	HVO_RS11985	NC_013967.1	1377983	1378664	681	+
STRG.3175.3	8270.38	1094.43	Antisense	HVO_RS12020	NC_013967.1	1382772	1383057	285	-
STRG.318.1	65.2824	74.117	Antisense	HVO_RS00760	NC_013964.1	176602	176971	369	-
STRG.3180.1	25731.6	5053.26	Antisense	HVO_RS20160	NC_013967.1	1388813	1389042	229	+
STRG.3188.1	114.349	35.516	Antisense	HVO_RS12060	NC_013967.1	1400505	1401253	748	-
STRG.3191.2	146.518	25.0513	Antisense	HVO_RS12080	NC_013967.1	1403096	1403710	614	+
STRG.3194.1	791.268	373.553	Antisense	HVO_RS12090	NC_013967.1	1407030	1407123	93	-
STRG.3199.1	102.378	93.4139	Antisense	HVO_RS12130	NC_013967.1	1415152	1415434	282	+
STRG.32.1	63.7465	41.8592	Antisense	HVO_RS19450	NC_013968.1	42122	42873	751	-
STRG.3207.1	41.9234	25.6481	Antisense	HVO_RS12160	NC_013967.1	1421654	1422060	406	+
STRG.3210.1	54.4524	28.3748	Antisense	HVO_RS12180	NC_013967.1	1426818	1427233	415	-
STRG.3216.1	49.5584	29.0263	Antisense	HVO_RS12210	NC_013967.1	1432349	1432795	446	+
STRG.322.1	279.859	443.678	Antisense	HVO_RS00765	NC_013964.1	180572	180724	152	+
STRG.3221.1	65.7843	35.5807	Antisense	HVO_RS12245	NC_013967.1	1438772	1439172	400	+
STRG.3225.1	52.092	94.7624	Antisense	HVO_RS12245	NC_013967.1	1440107	1440349	242	+
STRG.3231.1	52.7574	35.9931	Antisense	HVO_RS12250	NC_013967.1	1441686	1442443	757	-
STRG.3232.1	307.718	148.452	Antisense	HVO_RS12255	NC_013967.1	1443811	1444075	264	-
STRG.3236.1	55.9349	68.0241	Antisense	HVO_RS12275	NC_013967.1	1447868	1448027	159	+
STRG.3237.1	383.866	81.1998	Antisense	HVO_RS12275	NC_013967.1	1448360	1448487	127	+
STRG.3243.1	124.942	124.4	Antisense	HVO_RS12320	NC_013967.1	1455988	1456325	337	-
STRG.3250.1	58.5128	37.2487	Antisense	HVO_RS12340	NC_013967.1	1459571	1460217	646	+
STRG.3251.1	40.9415	44.7287	Antisense	HVO_RS12345	NC_013967.1	1460884	1461074	190	+
STRG.3252.1	181.66	58.4716	Antisense	HVO_RS12345	NC_013967.1	1461485	1461652	167	+
STRG.3262.2	5295.01	2932.99	Antisense	HVO_RS12385	NC_013967.1	1469531	1469680	149	+
STRG.3265.1	204.276	103.46	Antisense	HVO_RS12400	NC_013967.1	1470778	1471277	499	+
STRG.3266.1	153.857	58.2779	Antisense	HVO_RS12405	NC_013967.1	1473812	1474215	403	+
STRG.3270.1	66.4393	32.1521	Antisense	HVO_RS12425	NC_013967.1	1477869	1478081	212	-
STRG.3272.1	43.2524	44.5851	Antisense	ychF	NC_013967.1	1479149	1479480	331	+
STRG.3275.1	83.4597	23.0192	Antisense	HVO_RS12460	NC_013967.1	1483076	1483254	178	+
STRG.3278.1	40.9456	47.2046	Antisense	HVO_RS12470	NC_013967.1	1485005	1485225	220	-
STRG.3286.1	443.258	123.889	Antisense	HVO_RS12505	NC_013967.1	1492230	1492488	258	+
STRG.3293.1	176.8	73.3059	Antisense	HVO_RS12530	NC_013967.1	1497913	1498259	346	+
STRG.330.1	99.8075	32.656	Antisense	HVO_RS00775	NC_013964.1	182572	183064	492	+
STRG.3300.1	70.4759	49.4106	Antisense	HVO_RS12565	NC_013967.1	1502952	1503251	299	-
STRG.3302.1	46.8248	39.045	Antisense	HVO_RS12575	NC_013967.1	1504138	1504649	511	-
STRG.3304.1	136.442	32.7267	Antisense	HVO_RS12605	NC_013967.1	1505441	1505875	434	+
STRG.3309.1	295.296	124.632	Antisense	HVO_RS12615	NC_013967.1	1510547	1510747	200	+
STRG.331.1	98.3955	42.7648	Antisense	HVO_RS00775	NC_013964.1	183117	183493	376	+
STRG.3317.1	51.5666	39.1695	Antisense	HVO_RS12665	NC_013967.1	1521829	1522784	955	-
STRG.3320.3	70.3531	20.5356	Antisense	HVO_RS12720	NC_013967.1	1528139	1528892	753	+
STRG.3328.1	87.9713	16.3311	Antisense	HVO_RS12755	NC_013967.1	1534053	1534451	398	-
STRG.333.1	501.341	311.178	Antisense	HVO_RS00775	NC_013964.1	183928	184340	412	+
STRG.3331.1	72.4552	39.986	Antisense	HVO_RS12790	NC_013967.1	1539594	1539917	323	+
STRG.3336.10	614.269	307.184	Antisense	HVO_RS12855	NC_013967.1	1554083	1554226	143	-
STRG.3341.1	80.7792	88.6296	Antisense	HVO_RS12845	NC_013967.1	1551376	1551690	314	+
STRG.3347.1	70.5965	36.0491	Antisense	HVO_RS12860	NC_013967.1	1556094	1556850	756	-
STRG.335.1	62.4975	35.3609	Antisense	HVO_RS00780	NC_013964.1	184725	185652	927	+
STRG.3350.1	73.0962	23.2372	Antisense	HVO_RS12860	NC_013967.1	1558588	1559465	877	-
STRG.3355.1	57.7143	37.7019	Antisense	HVO_RS12875	NC_013967.1	1561673	1562068	395	+
STRG.3364.1	43.3135	21.0508	Antisense	HVO_RS12900	NC_013967.1	1567753	1568091	338	-
STRG.3365.1	41.572	36.4176	Antisense	HVO_RS12905	NC_013967.1	1568237	1568836	599	-
STRG.3366.1	78.4988	30.6108	Antisense	HVO_RS12905	NC_013967.1	1569019	1569770	751	-
STRG.3370.1	47.7524	17.1849	Antisense	HVO_RS12920	NC_013967.1	1574395	1574996	601	+
STRG.3373.1	163.068	49.5444	Antisense	HVO_RS12925	NC_013967.1	1576875	1577052	177	+
STRG.3391.1	154.142	130.298	Antisense	HVO_RS12990	NC_013967.1	1591288	1591450	162	+
STRG.3398.3	141311	62373.8	Antisense	HVO_RS13015	NC_013967.1	1598237	1598482	245	-
STRG.340.1	79.2315	38.5515	Antisense	HVO_RS00795	NC_013964.1	188056	188324	268	-
STRG.3402.8	1250.59	413.577	Antisense	HVO_RS13105	NC_013967.1	1618496	1618690	194	-
STRG.3404.1	377.294	110.614	Antisense	HVO_RS13075	NC_013967.1	1611361	1611609	248	+
STRG.3407.1	429.002	109.76	Antisense	HVO_RS13095	NC_013967.1	1615595	1616050	455	+
STRG.3408.1	66.721	29.3538	Antisense	HVO_RS13095	NC_013967.1	1616282	1616808	526	+
STRG.3412.1	107.615	65.17	Antisense	HVO_RS13125	NC_013967.1	1622338	1622884	546	+
STRG.3414.1	531.708	116.367	Antisense	HVO_RS13125	NC_013967.1	1623261	1623415	154	+
STRG.3420.1	49.8428	25.8952	Antisense	HVO_RS13160	NC_013967.1	1626741	1626962	221	-
STRG.3421.1	45.9932	20.807	Antisense	HVO_RS13165	NC_013967.1	1627758	1628061	303	-
STRG.3428.1	95.9008	43.3824	Antisense	HVO_RS13205	NC_013967.1	1634218	1634442	224	-
STRG.3438.1	201.039	143.717	Antisense	HVO_RS13240	NC_013967.1	1641196	1641351	155	-
STRG.3440.1	123.76	59.8998	Antisense	HVO_RS13245	NC_013967.1	1642363	1642678	315	-
STRG.3441.1	142.049	60.3181	Antisense	HVO_RS13250	NC_013967.1	1643167	1643419	252	-
STRG.3444.1	156.009	95.9007	Antisense	HVO_RS13255	NC_013967.1	1646417	1646969	552	+
STRG.3447.1	827.806	225.959	Antisense	HVO_RS13260	NC_013967.1	1647725	1647952	227	-
STRG.345.1	75.4664	34.4439	Antisense	HVO_RS00810	NC_013964.1	192383	192732	349	-
STRG.3453.1	40.5403	33.2112	Antisense	HVO_RS13290	NC_013967.1	1653230	1653598	368	-
STRG.3454.1	444.258	172.229	Antisense	HVO_RS13290	NC_013967.1	1653715	1653842	127	-
STRG.3461.3	94.045	58.5084	Antisense	HVO_RS13340	NC_013967.1	1663343	1663623	280	+
STRG.3465.1	50.3902	27.2002	Antisense	HVO_RS13350	NC_013967.1	1664380	1664848	468	+
STRG.3466.1	2155.68	1342.29	Antisense	rnpB	NC_013967.1	1665480	1665928	448	+
STRG.3469.2	835.142	346.829	Antisense	HVO_RS13365	NC_013967.1	1668130	1668301	171	+
STRG.3471.1	41.5236	37.106	Antisense	HVO_RS13380	NC_013967.1	1669891	1670651	760	+
STRG.3472.1	40.8727	13.1449	Antisense	HVO_RS13380	NC_013967.1	1670735	1671291	556	+
STRG.3485.1	47.3135	58.4141	Antisense	HVO_RS13490	NC_013967.1	1689352	1689514	162	-
STRG.3491.1	56.5186	26.544	Antisense	HVO_RS13495	NC_013967.1	1690929	1691160	231	-
STRG.3492.1	600.408	115.404	Antisense	HVO_RS13510	NC_013967.1	1694303	1694586	283	-
STRG.3494.1	63.5561	47.5876	Antisense	HVO_RS13530	NC_013967.1	1698448	1698831	383	-
STRG.3496.2	279.646	86.3534	Antisense	HVO_RS20205	NC_013967.1	1699820	1700278	458	+
STRG.3497.1	48.4142	32.1749	Antisense	HVO_RS20205	NC_013967.1	1700310	1700840	530	+
STRG.350.1	105.26	94.2567	Antisense	HVO_RS00815	NC_013964.1	193579	193690	111	-
STRG.3508.2	447.61	64.6028	Antisense	HVO_RS13570	NC_013967.1	1707443	1707765	322	+
STRG.3509.1	212.595	180.327	Antisense	HVO_RS13570	NC_013967.1	1707826	1707886	60	+
STRG.3517.1	41.5237	30.3729	Antisense	HVO_RS13600	NC_013967.1	1712686	1713240	554	+
STRG.3519.1	44.3086	17.6707	Antisense	HVO_RS13605	NC_013967.1	1714498	1715012	514	+
STRG.3520.1	102.007	70.7187	Antisense	HVO_RS13620	NC_013967.1	1715765	1716236	471	+
STRG.3521.1	96.4585	60.1141	Antisense	HVO_RS13625	NC_013967.1	1716697	1717483	786	+
STRG.3522.1	45.2847	34.923	Antisense	HVO_RS13625	NC_013967.1	1717527	1717934	407	+
STRG.3532.1	51.8655	38.0466	Antisense	HVO_RS13675	NC_013967.1	1725992	1726576	584	-
STRG.3542.3	147.428	53.971	Antisense	HVO_RS13755	NC_013967.1	1740502	1740644	142	+
STRG.3544.1	60.3644	75.9421	Antisense	HVO_RS13765	NC_013967.1	1742445	1742607	162	+
STRG.3546.1	45.5996	24.2519	Antisense	HVO_RS13790	NC_013967.1	1744813	1745598	785	+
STRG.355.1	132.052	110.71	Antisense	HVO_RS00825	NC_013964.1	195522	195844	322	-
STRG.3551.1	78.2869	31.9825	Antisense	HVO_RS13810	NC_013967.1	1748444	1748900	456	+
STRG.3554.1	81.6296	79.5911	Antisense	HVO_RS13825	NC_013967.1	1750923	1751195	272	+
STRG.3555.1	47.4081	38.051	Antisense	HVO_RS13825	NC_013967.1	1751236	1751402	166	+
STRG.3560.1	145.743	41.6459	Antisense	HVO_RS13850	NC_013967.1	1754977	1755223	246	+
STRG.3565.1	52.8964	11.1904	Antisense	HVO_RS13855	NC_013967.1	1758184	1758500	316	-
STRG.3570.1	65.3541	49.2822	Antisense	HVO_RS13865	NC_013967.1	1759709	1759951	242	-
STRG.3577.1	46.2816	58.8285	Antisense	HVO_RS13880	NC_013967.1	1762999	1763426	427	+
STRG.3580.1	113.65	69.5832	Antisense	HVO_RS13885	NC_013967.1	1764808	1765659	851	+
STRG.3581.1	44.1553	30.0357	Antisense	HVO_RS13885	NC_013967.1	1765976	1766265	289	+
STRG.3585.1	54.1502	36.2172	Antisense	HVO_RS13900	NC_013967.1	1768756	1769209	453	-
STRG.3589.1	101.982	9.964	Antisense	HVO_RS13930	NC_013967.1	1774658	1775393	735	+
STRG.3596.1	68.7902	16.0485	Antisense	HVO_RS13970	NC_013967.1	1781058	1781875	817	+
STRG.3599.1	40.2271	18.9084	Antisense	HVO_RS13980	NC_013967.1	1783178	1784043	865	-
STRG.36.1	46.146	23.3995	Antisense	HVO_RS19475	NC_013968.1	49332	49570	238	+
STRG.3605.1	66.4044	42.5819	Antisense	HVO_RS14005	NC_013967.1	1788367	1788639	272	+
STRG.3606.1	71.4565	43.0983	Antisense	HVO_RS14005	NC_013967.1	1788761	1789059	298	+
STRG.3607.3	308.358	107.182	Antisense	HVO_RS14010	NC_013967.1	1790567	1790770	203	-
STRG.3609.1	100.919	10.2423	Antisense	HVO_RS14015	NC_013967.1	1791012	1791720	708	-
STRG.3612.1	261.621	266.057	Antisense	HVO_RS14020	NC_013967.1	1793640	1793759	119	-
STRG.3613.1	130.347	36.2394	Antisense	HVO_RS14020	NC_013967.1	1793798	1794002	204	-
STRG.3627.1	164.236	98.5389	Antisense	HVO_RS14080	NC_013967.1	1805377	1805765	388	+
STRG.3628.1	87.3289	30.9958	Antisense	HVO_RS14080	NC_013967.1	1805801	1806129	328	+
STRG.3631.1	1302.95	639.863	Antisense	HVO_RS14090	NC_013967.1	1808091	1808193	102	-
STRG.3638.1	43.9561	33.6561	Antisense	HVO_RS14135	NC_013967.1	1816344	1816468	124	+
STRG.364.1	46.0446	20.1425	Antisense	HVO_RS00850	NC_013964.1	200309	200586	277	+
STRG.3641.1	105.553	29.03	Antisense	HVO_RS14155	NC_013967.1	1818300	1819247	947	+
STRG.3642.1	89.6261	39.9397	Antisense	HVO_RS14160	NC_013967.1	1819566	1820077	511	+
STRG.3645.1	228.313	63.9252	Antisense	HVO_RS14180	NC_013967.1	1822682	1822876	194	-
STRG.3649.1	69.1584	51.4938	Antisense	HVO_RS14215	NC_013967.1	1828954	1829198	244	+
STRG.3651.1	45.8126	55.0923	Antisense	HVO_RS14220	NC_013967.1	1830706	1830970	264	+
STRG.3661.1	71.407	40.7602	Antisense	HVO_RS14235	NC_013967.1	1833679	1833839	160	-
STRG.3664.1	41.7996	60.3351	Antisense	HVO_RS14245	NC_013967.1	1835046	1835254	208	-
STRG.3665.1	40.622	35.7093	Antisense	HVO_RS14245	NC_013967.1	1835291	1835752	461	-
STRG.3666.1	153.004	43.6222	Antisense	HVO_RS14250	NC_013967.1	1835958	1836589	631	-
STRG.3667.4	888.849	396.016	Antisense	HVO_RS14265	NC_013967.1	1838700	1838930	230	+
STRG.3673.1	44.4975	59.2578	Antisense	HVO_RS14285	NC_013967.1	1841696	1842016	320	-
STRG.3675.1	280.81	51.5571	Antisense	HVO_RS14295	NC_013967.1	1842486	1843126	640	-
STRG.3676.1	54.9959	43.5943	Antisense	HVO_RS14295	NC_013967.1	1843305	1843531	226	-
STRG.3678.1	108.207	49.0692	Antisense	HVO_RS14295	NC_013967.1	1844340	1844617	277	-
STRG.3686.1	376.224	71.2492	Antisense	HVO_RS14330	NC_013967.1	1851155	1851634	479	-
STRG.3691.1	158.668	25.838	Antisense	HVO_RS14345	NC_013967.1	1855207	1855749	542	-
STRG.3692.1	399.443	177.308	Antisense	HVO_RS14355	NC_013967.1	1855804	1856540	736	-
STRG.3701.1	54.6859	10.8221	Antisense	HVO_RS14390	NC_013967.1	1862706	1863204	498	+
STRG.3703.1	90.8758	64.2442	Antisense	HVO_RS14390	NC_013967.1	1864015	1864598	583	+
STRG.3704.1	132.664	20.8736	Antisense	HVO_RS14400	NC_013967.1	1864673	1865327	654	+
STRG.3707.1	41.5879	32.5859	Antisense	HVO_RS14420	NC_013967.1	1867598	1867910	312	+
STRG.3709.1	42.0364	18.0434	Antisense	HVO_RS14430	NC_013967.1	1868781	1869356	575	+
STRG.3716.1	97.0292	40.7158	Antisense	HVO_RS14470	NC_013967.1	1876612	1876939	327	-
STRG.3720.1	60.3049	18.9798	Antisense	HVO_RS14475	NC_013967.1	1878736	1879419	683	-
STRG.3721.1	70.6549	52.98	Antisense	HVO_RS14500	NC_013967.1	1882430	1883004	574	+
STRG.3730.1	1140.93	752.154	Antisense	HVO_RS14535	NC_013967.1	1891307	1891475	168	+
STRG.3733.1	22728	5551.72	Antisense	HVO_RS20230	NC_013967.1	1899358	1899612	254	-
STRG.3734.1	239.632	69.3055	Antisense	HVO_RS20230	NC_013967.1	1901054	1901730	676	-
STRG.3737.1	175.836	140.821	Antisense	HVO_RS14585	NC_013967.1	1905976	1906094	118	-
STRG.3741.1	231.226	37.4403	Antisense	HVO_RS14615	NC_013967.1	1911329	1912172	843	+
STRG.3746.1	46.687	36.6431	Antisense	HVO_RS14640	NC_013967.1	1916415	1916754	339	+
STRG.3749.1	76.1605	52.7728	Antisense	HVO_RS14645	NC_013967.1	1917712	1917991	279	+
STRG.3751.1	45.4733	23.2729	Antisense	HVO_RS14645	NC_013967.1	1918414	1918784	370	+
STRG.3755.1	47.013	15.3345	Antisense	HVO_RS14650	NC_013967.1	1920842	1921355	513	+
STRG.3758.1	58.673	22.8827	Antisense	HVO_RS14655	NC_013967.1	1922788	1923310	522	-
STRG.3759.1	272.97	51.9363	Antisense	HVO_RS14660	NC_013967.1	1923522	1923851	329	-
STRG.3761.1	211.264	137.134	Antisense	HVO_RS14670	NC_013967.1	1928562	1928716	154	-
STRG.3766.2	167.811	90.0831	Antisense	HVO_RS14680	NC_013967.1	1931203	1931654	451	+
STRG.3769.1	126.367	65.9591	Antisense	HVO_RS14690	NC_013967.1	1932984	1933390	406	-
STRG.3770.1	4380.13	2623.15	Antisense	HVO_RS14695	NC_013967.1	1935429	1935595	166	+
STRG.3775.1	50.3689	27.2887	Antisense	HVO_RS14705	NC_013967.1	1938971	1939244	273	-
STRG.3777.1	42.5783	9.11538	Antisense	HVO_RS14705	NC_013967.1	1940000	1940683	683	-
STRG.3778.1	144.355	118.611	Antisense	HVO_RS14705	NC_013967.1	1940728	1941233	505	-
STRG.3779.1	58.6399	33.1544	Antisense	HVO_RS14710	NC_013967.1	1941328	1941750	422	-
STRG.3782.1	41.4211	15.135	Antisense	HVO_RS14720	NC_013967.1	1943183	1943803	620	-
STRG.3787.2	772.103	370.042	Antisense	HVO_RS14730	NC_013967.1	1945595	1945949	354	-
STRG.3799.1	73.5477	17.2944	Antisense	HVO_RS14755	NC_013967.1	1955266	1955593	327	+
STRG.38.1	8900.18	2509.68	Antisense	HVO_RS19505	NC_013968.1	55180	55411	231	+
STRG.380.1	9760.67	2604.39	Antisense	HVO_RS00895	NC_013964.1	211874	212037	163	-
STRG.3801.1	95.2694	27.7735	Antisense	HVO_RS14760	NC_013967.1	1956046	1956424	378	+
STRG.382.1	64.278	63.7642	Antisense	HVO_RS00895	NC_013964.1	212558	212607	49	-
STRG.3823.1	206.248	119.568	Antisense	HVO_RS14830	NC_013967.1	1970220	1970900	680	-
STRG.3825.1	42.7995	16.3292	Antisense	HVO_RS14835	NC_013967.1	1971711	1972281	570	-
STRG.383.1	58.6797	37.2393	Antisense	HVO_RS00900	NC_013964.1	212977	213576	599	-
STRG.3841.1	65.0978	61.2904	Antisense	HVO_RS14885	NC_013967.1	1983996	1984140	144	-
STRG.3842.1	1191.29	500.373	Antisense	HVO_RS14895	NC_013967.1	1985833	1986019	186	+
STRG.3847.1	42.3229	44.4903	Antisense	HVO_RS14910	NC_013967.1	1988411	1988596	185	+
STRG.3860.1	66.6507	51.3866	Antisense	HVO_RS14940	NC_013967.1	1997475	1997851	376	+
STRG.388.1	2587.79	549.51	Antisense	HVO_RS00915	NC_013964.1	216954	217291	337	-
STRG.3882.1	52.1401	36.7391	Antisense	HVO_RS15010	NC_013967.1	2008390	2009146	756	-
STRG.3904.1	244.596	236.993	Antisense	HVO_RS15075	NC_013967.1	2023088	2023253	165	+
STRG.3907.1	672.875	171.446	Antisense	HVO_RS15090	NC_013967.1	2025149	2025395	246	-
STRG.3918.1	49.1467	5.00731	Antisense	HVO_RS15095	NC_013967.1	2032095	2032673	578	-
STRG.3926.1	43.0675	18.2647	Antisense	HVO_RS15145	NC_013967.1	2041139	2042114	975	+
STRG.3931.12	2161.78	506.176	Antisense	HVO_RS15205	NC_013967.1	2052934	2053058	124	+
STRG.3934.1	72.385	43.2367	Antisense	HVO_RS15160	NC_013967.1	2046365	2046746	381	-
STRG.3937.1	551.791	112.334	Antisense	HVO_RS15170	NC_013967.1	2049108	2049582	474	-
STRG.3939.1	66.0612	44.8467	Antisense	HVO_RS15190	NC_013967.1	2051200	2051519	319	-
STRG.3945.3	335.566	53.4887	Antisense	HVO_RS15225	NC_013967.1	2058041	2058364	323	+
STRG.3951.1	57.5194	32.0367	Antisense	HVO_RS15235	NC_013967.1	2058904	2059431	527	-
STRG.3955.1	64.5519	20.6859	Antisense	HVO_RS15250	NC_013967.1	2062228	2062547	319	+
STRG.3958.1	172.211	92.6444	Antisense	HVO_RS15260	NC_013967.1	2063668	2064035	367	-
STRG.3959.1	81.1796	20.1398	Antisense	HVO_RS15260	NC_013967.1	2064252	2064671	419	-
STRG.3962.1	414.917	334.925	Antisense	HVO_RS15275	NC_013967.1	2066996	2067096	100	-
STRG.3965.1	40.4895	27.773	Antisense	HVO_RS15285	NC_013967.1	2067982	2068419	437	-
STRG.3967.1	76.6925	39.2114	Antisense	HVO_RS15300	NC_013967.1	2070735	2071058	323	+
STRG.397.1	66.1402	28.85	Antisense	HVO_RS00940	NC_013964.1	221462	222457	995	-
STRG.3974.5	16143.6	2971.31	Antisense	HVO_RS15355	NC_013967.1	2078668	2078921	253	+
STRG.3976.1	44.9648	7.45358	Antisense	HVO_RS15355	NC_013967.1	2079576	2080464	888	+
STRG.3978.1	94.58	40.3653	Antisense	HVO_RS15365	NC_013967.1	2081630	2082577	947	+
STRG.398.2	232.965	64.4223	Antisense	HVO_RS00950	NC_013964.1	223751	224146	395	+
STRG.3982.1	117.315	79.3911	Antisense	HVO_RS15370	NC_013967.1	2084388	2084634	246	-
STRG.3985.1	100.711	44.7386	Antisense	HVO_RS15370	NC_013967.1	2085023	2085495	472	-
STRG.3991.6	228.86	29.5549	Antisense	HVO_RS15450	NC_013967.1	2098430	2098614	184	+
STRG.3993.1	1017.44	252.626	Antisense	HVO_RS15430	NC_013967.1	2096712	2096857	145	-
STRG.3993.2	124.326	65.9118	Antisense	HVO_RS15430	NC_013967.1	2096184	2096317	133	-
STRG.3994.1	108.963	52.1828	Antisense	HVO_RS15455	NC_013967.1	2098800	2099400	600	+
STRG.3996.1	53.9364	36.4066	Antisense	HVO_RS15465	NC_013967.1	2100128	2100389	261	+
STRG.400.1	54.6063	48.6772	Antisense	HVO_RS00955	NC_013964.1	224738	224883	145	+
STRG.4001.1	75.844	23.8946	Antisense	HVO_RS15505	NC_013967.1	2104844	2105470	626	+
STRG.4002.1	77.7859	27.8674	Antisense	HVO_RS15510	NC_013967.1	2105536	2106150	614	+
STRG.4003.1	57.2892	40.0645	Antisense	HVO_RS15510	NC_013967.1	2106262	2106526	264	+
STRG.4006.1	95.1781	38.6865	Antisense	HVO_RS15520	NC_013967.1	2107912	2108150	238	+
STRG.401.2	228.3	98.148	Antisense	HVO_RS00970	NC_013964.1	226752	227475	723	+
STRG.4016.1	41.0142	63.6574	Antisense	HVO_RS15545	NC_013967.1	2114955	2115462	507	-
STRG.4019.1	57.8412	27.9589	Antisense	HVO_RS15555	NC_013967.1	2117898	2118422	524	-
STRG.4020.1	47.1299	14.8361	Antisense	HVO_RS15555	NC_013967.1	2118580	2118782	202	-
STRG.4021.1	76.4529	58.5216	Antisense	HVO_RS15570	NC_013967.1	2118998	2119569	571	-
STRG.4022.1	184.729	118.882	Antisense	HVO_RS15575	NC_013967.1	2119784	2120107	323	-
STRG.4023.1	6969.79	3430.35	Antisense	HVO_RS15575	NC_013967.1	2120742	2120846	104	-
STRG.4025.1	1666.83	477.465	Antisense	HVO_RS15575	NC_013967.1	2121821	2121954	133	-
STRG.4027.1	82.5537	77.6867	Antisense	HVO_RS15590	NC_013967.1	2123891	2124177	286	-
STRG.4028.1	495.627	310.683	Antisense	HVO_RS15590	NC_013967.1	2124633	2124745	112	-
STRG.4034.1	122.541	109.524	Antisense	HVO_RS20260	NC_013967.1	2129029	2129732	703	-
STRG.4035.1	88.7124	85.9012	Antisense	HVO_RS20260	NC_013967.1	2129877	2130020	143	-
STRG.4036.1	398.131	277.076	Antisense	HVO_RS20265	NC_013967.1	2130481	2130774	293	-
STRG.4042.1	108.462	125.968	Antisense	HVO_RS15635	NC_013967.1	2134751	2134980	229	-
STRG.4047.1	117.373	83.5079	Antisense	HVO_RS15640	NC_013967.1	2137812	2138026	214	-
STRG.4049.1	128.158	55.896	Antisense	HVO_RS15640	NC_013967.1	2138307	2138497	190	-
STRG.4050.1	94.9967	22.3406	Antisense	HVO_RS15640	NC_013967.1	2138568	2139410	842	-
STRG.4051.1	78.453	28.2896	Antisense	HVO_RS15640	NC_013967.1	2139475	2140234	759	-
STRG.4052.1	191.132	57.4215	Antisense	HVO_RS15640	NC_013967.1	2140302	2140600	298	-
STRG.4056.1	45.3955	20.9928	Antisense	HVO_RS15650	NC_013967.1	2143210	2143377	167	+
STRG.4057.1	93.2585	73.6488	Antisense	HVO_RS15655	NC_013967.1	2143506	2143764	258	+
STRG.4061.1	83.9196	13.1785	Antisense	HVO_RS15670	NC_013967.1	2146367	2146585	218	+
STRG.4063.1	112.069	42.5749	Antisense	HVO_RS15675	NC_013967.1	2147075	2147452	377	+
STRG.4065.1	245.541	77.8222	Antisense	HVO_RS15680	NC_013967.1	2147713	2148111	398	+
STRG.4071.1	57.7701	22.583	Antisense	HVO_RS15710	NC_013967.1	2154111	2154942	831	-
STRG.4072.1	48.6906	12.0402	Antisense	HVO_RS15715	NC_013967.1	2155213	2155850	637	-
STRG.4073.1	286.198	11.6446	Antisense	HVO_RS15720	NC_013967.1	2157372	2158004	632	-
STRG.4076.1	64.4039	37.6124	Antisense	HVO_RS15725	NC_013967.1	2159913	2160539	626	-
STRG.4082.1-4	274.612	199.187	Antisense	HVO_RS20270	NC_013967.1	2162826	2162935	109	-
STRG.4084.1	1806.78	344.283	Antisense	HVO_RS15740	NC_013967.1	2163504	2163729	225	+
STRG.4092.1	45.0143	60.7237	Antisense	HVO_RS15765	NC_013967.1	2168483	2168852	369	+
STRG.4093.1	1422.57	873.606	Antisense	HVO_RS15780	NC_013967.1	2170474	2170537	63	+
STRG.41.1	167.924	50.6364	Antisense	HVO_RS19510	NC_013968.1	57221	57801	580	-
STRG.410.1	44.9143	44.8332	Antisense	HVO_RS00985	NC_013964.1	232589	232697	108	-
STRG.4107.1	40.0038	23.1514	Antisense	HVO_RS15850	NC_013967.1	2184005	2184071	66	+
STRG.4108.1	66.534	20.2107	Antisense	HVO_RS15850	NC_013967.1	2184123	2184345	222	+
STRG.4110.1	48.2582	44.6342	Antisense	HVO_RS15860	NC_013967.1	2184392	2184975	583	+
STRG.4121.1	104.972	35.2518	Antisense	HVO_RS15890	NC_013967.1	2191406	2191989	583	-
STRG.4124.1	47.2248	14.1259	Antisense	HVO_RS15925	NC_013967.1	2195832	2196129	297	-
STRG.4131.1	45.8969	20.5335	Antisense	HVO_RS15935	NC_013967.1	2199986	2200948	962	+
STRG.4139.1	445.64	154.858	Antisense	HVO_RS15985	NC_013967.1	2209959	2210232	273	-
STRG.4141.1	290.047	51.2031	Antisense	HVO_RS15990	NC_013967.1	2210343	2210895	552	-
STRG.4142.1	2674.32	151.221	Antisense	HVO_RS15990	NC_013967.1	2212424	2212605	181	-
STRG.4144.1	48.4494	17.7996	Antisense	HVO_RS16015	NC_013967.1	2215826	2216425	599	+
STRG.4152.1	45.6776	23.992	Antisense	HVO_RS16065	NC_013967.1	2224677	2225039	362	-
STRG.416.1	52.8996	26.5959	Antisense	HVO_RS01010	NC_013964.1	238867	239072	205	+
STRG.4163.1	65.0238	29.3911	Antisense	HVO_RS16090	NC_013967.1	2231265	2231587	322	+
STRG.4165.1	60.2212	38.7131	Antisense	HVO_RS16095	NC_013967.1	2231651	2232015	364	+
STRG.4167.1	76.0498	39.8701	Antisense	HVO_RS16095	NC_013967.1	2233243	2233791	548	+
STRG.4174.1	297.61	113.544	Antisense	HVO_RS16140	NC_013967.1	2240587	2240973	386	-
STRG.4177.1	60.9635	45.8961	Antisense	HVO_RS16150	NC_013967.1	2243263	2243599	336	-
STRG.4178.1	45.2336	35.3211	Antisense	HVO_RS16160	NC_013967.1	2245727	2246135	408	+
STRG.4179.1	187.729	30.513	Antisense	HVO_RS16160	NC_013967.1	2247125	2247389	264	+
STRG.4183.1	59.9251	55.5447	Antisense	HVO_RS16180	NC_013967.1	2251860	2252213	353	+
STRG.4185.1	62.8247	21.0906	Antisense	HVO_RS16185	NC_013967.1	2252388	2252645	257	-
STRG.4186.1	51.6831	29.8353	Antisense	HVO_RS16185	NC_013967.1	2252725	2252917	192	-
STRG.4189.1	47.8753	33.205	Antisense	HVO_RS16185	NC_013967.1	2254015	2254698	683	-
STRG.4190.1	51.2657	19.5689	Antisense	HVO_RS16190	NC_013967.1	2254803	2255478	675	-
STRG.4193.1	42.8419	45.6255	Antisense	HVO_RS16195	NC_013967.1	2256360	2256736	376	-
STRG.4195.1	42.5791	18.7824	Antisense	HVO_RS16195	NC_013967.1	2257844	2258309	465	-
STRG.4201.1	42.351	34.6922	Antisense	HVO_RS16205	NC_013967.1	2260834	2261182	348	-
STRG.4204.1	49.673	35.0137	Antisense	HVO_RS16215	NC_013967.1	2262894	2263297	403	+
STRG.4208.1	76.6541	24.1371	Antisense	HVO_RS16250	NC_013967.1	2266955	2267450	495	-
STRG.4217.1	90.8798	132.756	Antisense	HVO_RS16265	NC_013967.1	2271412	2271606	194	+
STRG.4221.1	51.9297	18.2604	Antisense	HVO_RS16280	NC_013967.1	2273399	2273861	462	+
STRG.4223.1	273.557	93.9641	Antisense	HVO_RS16290	NC_013967.1	2275203	2275329	126	+
STRG.4234.1	49.2301	36.395	Antisense	HVO_RS16320	NC_013967.1	2281547	2282059	512	-
STRG.4239.8	83.5264	17.1338	Antisense	HVO_RS16380	NC_013967.1	2293508	2294301	793	+
STRG.4241.1	91.4835	30.7383	Antisense	HVO_RS16335	NC_013967.1	2284669	2285411	742	-
STRG.4244.1	149.096	68.4562	Antisense	HVO_RS16345	NC_013967.1	2286287	2286532	245	-
STRG.4246.1	299.495	87.9333	Antisense	HVO_RS16345	NC_013967.1	2287495	2288141	646	-
STRG.4247.1	42.7606	23.0171	Antisense	HVO_RS16345	NC_013967.1	2288437	2289039	602	-
STRG.4248.1	67.8403	41.9075	Antisense	HVO_RS16350	NC_013967.1	2289465	2289699	234	-
STRG.4255.1	66.047	33.0293	Antisense	HVO_RS16390	NC_013967.1	2295506	2296071	565	-
STRG.4259.1	48.6131	4.00833	Antisense	glnQ	NC_013967.1	2298487	2298740	253	+
STRG.4260.1	434.762	124.166	Antisense	HVO_RS16415	NC_013967.1	2299646	2299792	146	+
STRG.4267.1	345.018	136.872	Antisense	HVO_RS16435	NC_013967.1	2304354	2304885	531	-
STRG.4275.1	759.62	157.814	Antisense	HVO_RS16460	NC_013967.1	2311937	2312118	181	-
STRG.4278.2	172.808	59.9832	Antisense	HVO_RS16495	NC_013967.1	2316362	2317053	691	-
STRG.4281.1	54.3306	21.6102	Antisense	HVO_RS16495	NC_013967.1	2317565	2318245	680	-
STRG.4285.1	46.6257	31.693	Antisense	HVO_RS16520	NC_013967.1	2321041	2321277	236	+
STRG.4287.1	51.2893	11.6979	Antisense	HVO_RS16520	NC_013967.1	2322135	2322905	770	+
STRG.4293.1	111.868	46.9911	Antisense	HVO_RS16545	NC_013967.1	2327486	2327681	195	+
STRG.4296.1	46.3714	30.6031	Antisense	HVO_RS16570	NC_013967.1	2330926	2331458	532	+
STRG.4300.1	114.984	35.6207	Antisense	HVO_RS16590	NC_013967.1	2335906	2336134	228	+
STRG.4303.1	55.8317	23.9246	Antisense	HVO_RS16600	NC_013967.1	2337707	2337968	261	-
STRG.4309.1	159.513	79.9049	Antisense	HVO_RS16610	NC_013967.1	2341263	2341582	319	-
STRG.4311.1	62.3528	25.658	Antisense	HVO_RS16615	NC_013967.1	2341623	2342345	722	-
STRG.4312.1	63.5628	25.8386	Antisense	HVO_RS16640	NC_013967.1	2344528	2345109	581	+
STRG.4319.1	40.7099	17.2477	Antisense	HVO_RS16665	NC_013967.1	2348804	2349183	379	-
STRG.4335.1	52.5864	28.1392	Antisense	HVO_RS16735	NC_013967.1	2360357	2361217	860	+
STRG.4345.1	55.7349	24.076	Antisense	HVO_RS16760	NC_013967.1	2365486	2365814	328	-
STRG.4347.1	109.401	39.1594	Antisense	HVO_RS16765	NC_013967.1	2368047	2368593	546	-
STRG.4348.1	46.4968	25.9273	Antisense	HVO_RS16770	NC_013967.1	2369762	2369951	189	-
STRG.4353.1	290.213	146.113	Antisense	HVO_RS16790	NC_013967.1	2372822	2372962	140	+
STRG.4356.1	749.934	438.805	Antisense	HVO_RS16810	NC_013967.1	2376754	2376846	92	+
STRG.4365.1	155.392	64.2227	Antisense	HVO_RS16865	NC_013967.1	2386729	2387602	873	+
STRG.4366.1	3329.96	935.076	Antisense	HVO_RS16870	NC_013967.1	2388468	2388631	163	-
STRG.4369.5	67.8719	23.0806	Antisense	HVO_RS16900	NC_013967.1	2394355	2394570	215	+
STRG.4373.1	54.3608	16.0933	Antisense	HVO_RS16915	NC_013967.1	2397609	2398231	622	+
STRG.4382.1	133.409	49.2454	Antisense	HVO_RS16950	NC_013967.1	2403690	2404392	702	+
STRG.4385.1	61.8442	19.8571	Antisense	HVO_RS16965	NC_013967.1	2406986	2407505	519	+
STRG.4387.1	191.565	86.6715	Antisense	HVO_RS16985	NC_013967.1	2409092	2409399	307	+
STRG.4392.1	87.5575	38.1844	Antisense	HVO_RS17015	NC_013967.1	2412079	2412560	481	+
STRG.4397.1	133.379	74.3952	Antisense	HVO_RS17040	NC_013967.1	2414363	2414702	339	+
STRG.4399.1	110.679	47.5771	Antisense	HVO_RS17050	NC_013967.1	2415859	2416053	194	+
STRG.4400.1	791.762	244.472	Antisense	HVO_RS17055	NC_013967.1	2416271	2416479	208	+
STRG.4404.1	44.7226	64.3423	Antisense	HVO_RS17080	NC_013967.1	2419091	2419594	503	+
STRG.4405.1	95.3804	31.4743	Antisense	HVO_RS17085	NC_013967.1	2419631	2420324	693	+
STRG.4410.1	50.2161	41.4843	Antisense	HVO_RS17115	NC_013967.1	2422953	2423482	529	+
STRG.4411.1	53.6643	32.0409	Antisense	HVO_RS17125	NC_013967.1	2424430	2425076	646	-
STRG.4416.1	231.281	113.893	Antisense	HVO_RS17145	NC_013967.1	2428114	2428459	345	+
STRG.4418.1	304.643	276.878	Antisense	HVO_RS17150	NC_013967.1	2429232	2429554	322	+
STRG.4419.1	57.7241	49.7611	Antisense	HVO_RS17150	NC_013967.1	2429620	2429958	338	+
STRG.4426.1	59.0638	28.5331	Antisense	HVO_RS17175	NC_013967.1	2435010	2435505	495	-
STRG.4434.1	58.9049	54.9859	Antisense	HVO_RS17235	NC_013967.1	2445298	2445764	466	-
STRG.4440.1	202.938	122.194	Antisense	HVO_RS17250	NC_013967.1	2449379	2449581	202	+
STRG.4442.1	106.156	57.8118	Antisense	HVO_RS17260	NC_013967.1	2450711	2451140	429	-
STRG.4446.1	50.157	39.2859	Antisense	HVO_RS17280	NC_013967.1	2454282	2454670	388	+
STRG.4459.1	47.8174	12.0083	Antisense	HVO_RS17320	NC_013967.1	2461360	2462037	677	-
STRG.4460.1	40.1423	49.0199	Antisense	HVO_RS17320	NC_013967.1	2462300	2462468	168	-
STRG.4472.1	61.8421	54.9863	Antisense	HVO_RS17365	NC_013967.1	2474074	2474518	444	-
STRG.4474.1	206.456	74.9665	Antisense	HVO_RS17370	NC_013967.1	2474610	2474805	195	-
STRG.4476.1	124.212	90.4905	Antisense	HVO_RS17370	NC_013967.1	2475745	2476232	487	-
STRG.4477.1	52.3477	78.725	Antisense	HVO_RS17375	NC_013967.1	2476356	2476718	362	-
STRG.4479.1	102.87	46.5078	Antisense	HVO_RS17385	NC_013967.1	2477743	2477972	229	-
STRG.4480.1	62.7924	25.9684	Antisense	HVO_RS17390	NC_013967.1	2478040	2478659	619	-
STRG.4484.1	226.81	39.3192	Antisense	HVO_RS17410	NC_013967.1	2481932	2482466	534	-
STRG.4487.1	250.001	104.043	Antisense	HVO_RS17425	NC_013967.1	2485824	2486048	224	-
STRG.4489.1	193.762	15.1287	Antisense	HVO_RS17440	NC_013967.1	2488301	2488647	346	+
STRG.4495.1	68.2347	31.3754	Antisense	HVO_RS17455	NC_013967.1	2490930	2491347	417	+
STRG.4499.1	121	47.4268	Antisense	HVO_RS17475	NC_013967.1	2494256	2495016	760	-
STRG.4508.1	68.0179	47.3951	Antisense	HVO_RS17515	NC_013967.1	2502635	2503590	955	+
STRG.4517.1	46.0557	25.2781	Antisense	HVO_RS17555	NC_013967.1	2511638	2511917	279	+
STRG.4521.1	1163.63	394.774	Antisense	HVO_RS17575	NC_013967.1	2514722	2514899	177	+
STRG.4525.1	100.29	17.6012	Antisense	HVO_RS17590	NC_013967.1	2517337	2517763	426	-
STRG.4527.1	1196.71	419.052	Antisense	HVO_RS17595	NC_013967.1	2519560	2519857	297	-
STRG.4532.1	83.7125	46.7271	Antisense	HVO_RS17600	NC_013967.1	2522460	2522840	380	-
STRG.4535.1	74.1501	32.3036	Antisense	HVO_RS17615	NC_013967.1	2523737	2524243	506	-
STRG.4550.1	81.4454	28.165	Antisense	HVO_RS17695	NC_013967.1	2537563	2537674	111	+
STRG.4553.1	836.027	429.281	Antisense	HVO_RS17705	NC_013967.1	2539399	2540024	625	+
STRG.4560.1	54.5298	18.3855	Antisense	HVO_RS17725	NC_013967.1	2544037	2544494	457	-
STRG.4564.4	70.6054	23.4218	Antisense	HVO_RS17740	NC_013967.1	2547708	2548409	701	+
STRG.4565.1	41.3144	20.5129	Antisense	HVO_RS17740	NC_013967.1	2548451	2548728	277	+
STRG.4569.1	132.697	44.4944	Antisense	HVO_RS17775	NC_013967.1	2553727	2553897	170	+
STRG.4575.1	48.4605	22.2378	Antisense	HVO_RS17815	NC_013967.1	2559810	2560467	657	+
STRG.4577.1	104.95	91.3421	Antisense	HVO_RS17825	NC_013967.1	2561858	2562077	219	+
STRG.4578.1	558.026	205.649	Antisense	HVO_RS17825	NC_013967.1	2562151	2562388	237	+
STRG.458.1	87.1241	41.2014	Antisense	HVO_RS01150	NC_013964.1	276615	277018	403	-
STRG.4586.1	54.0156	29.4995	Antisense	HVO_RS17860	NC_013967.1	2569272	2569461	189	-
STRG.4587.1	65.664	53.401	Antisense	HVO_RS17860	NC_013967.1	2569636	2569779	143	-
STRG.4588.1	53.9399	22.2315	Antisense	HVO_RS17865	NC_013967.1	2569929	2570245	316	-
STRG.4590.1	49.9777	52.1864	Antisense	HVO_RS17865	NC_013967.1	2570634	2570983	349	-
STRG.4591.1	52.3735	53.2483	Antisense	HVO_RS17870	NC_013967.1	2571251	2571756	505	-
STRG.4592.1	207.583	104.562	Antisense	HVO_RS17870	NC_013967.1	2571906	2572180	274	-
STRG.4594.1	44.9487	35.2506	Antisense	HVO_RS17885	NC_013967.1	2574349	2574511	162	-
STRG.4598.1	65.3178	48.3687	Antisense	HVO_RS17900	NC_013967.1	2577270	2577641	371	-
STRG.46.2	1688.31	490.66	Antisense	HVO_RS19535	NC_013968.1	61675	61862	187	-
STRG.4606.1	66.3716	14.9353	Antisense	HVO_RS17925	NC_013967.1	2583152	2583651	499	-
STRG.4612.1	46.2311	23.0209	Antisense	HVO_RS17960	NC_013967.1	2587283	2587756	473	+
STRG.4616.1	235.822	39.2532	Antisense	HVO_RS17975	NC_013967.1	2590135	2590255	120	+
STRG.4617.1	120.288	50.0089	Antisense	HVO_RS17980	NC_013967.1	2590440	2591106	666	+
STRG.4627.1	43.6053	12.2083	Antisense	HVO_RS18060	NC_013967.1	2602618	2602965	347	-
STRG.4633.1	49.6684	29.4528	Antisense	HVO_RS18070	NC_013967.1	2604742	2605114	372	-
STRG.4635.1	47.9063	19.9182	Antisense	HVO_RS18070	NC_013967.1	2606151	2606548	397	-
STRG.4645.1	106.526	39.612	Antisense	HVO_RS18145	NC_013967.1	2617313	2618044	731	+
STRG.4651.1	214.791	83.7525	Antisense	HVO_RS18200	NC_013967.1	2625540	2625610	70	-
STRG.4655.1	140.474	126.142	Antisense	HVO_RS18230	NC_013967.1	2628990	2629390	400	-
STRG.4656.1	918.038	150.829	Antisense	HVO_RS18230	NC_013967.1	2629772	2629908	136	-
STRG.4659.1	1153.66	600.125	Antisense	HVO_RS18240	NC_013967.1	2631816	2632000	184	+
STRG.4662.1	110.473	38.5893	Antisense	HVO_RS18250	NC_013967.1	2633132	2633830	698	+
STRG.4666.1	87.8379	68.4048	Antisense	HVO_RS18255	NC_013967.1	2635202	2635299	97	+
STRG.4668.3	1712.4	465.048	Antisense	HVO_RS18275	NC_013967.1	2636789	2637273	484	+
STRG.4670.1	42.7563	28.9704	Antisense	HVO_RS18280	NC_013967.1	2638418	2638899	481	+
STRG.4673.1	57.7629	32.7124	Antisense	HVO_RS18285	NC_013967.1	2639630	2640030	400	+
STRG.4674.1	98.0759	36.4364	Antisense	HVO_RS18285	NC_013967.1	2640113	2640403	290	+
STRG.4680.1	1196.94	240.887	Antisense	HVO_RS20310	NC_013967.1	2647268	2647466	198	-
STRG.4682.1	2920.02	1171.16	Antisense	HVO_RS18325	NC_013967.1	2648707	2648800	93	-
STRG.4682.1-2	639.389	296.574	Antisense	HVO_RS18325	NC_013967.1	2648864	2648960	96	-
STRG.4683.1	73.6744	13.9546	Antisense	HVO_RS18325	NC_013967.1	2650216	2650480	264	-
STRG.4685.1	2446.88	688.685	Antisense	HVO_RS18335	NC_013967.1	2651700	2651952	252	-
STRG.4690.1	78.1533	29.4556	Antisense	HVO_RS18355	NC_013967.1	2655993	2656564	571	-
STRG.4693.1	53.7582	11.6077	Antisense	HVO_RS18365	NC_013967.1	2658038	2658324	286	-
STRG.4694.1	42.2405	40.8604	Antisense	HVO_RS18370	NC_013967.1	2658718	2659030	312	-
STRG.4697.1	74.0335	37.8769	Antisense	HVO_RS18370	NC_013967.1	2660746	2661116	370	-
STRG.4698.1	87.924	36.8497	Antisense	HVO_RS18370	NC_013967.1	2661468	2662186	718	-
STRG.4700.1	89002.6	17200.2	Antisense	HVO_RS18385	NC_013967.1	2665981	2666134	153	+
STRG.4703.1	53.7632	63.1435	Antisense	HVO_RS18390	NC_013967.1	2667558	2667754	196	+
STRG.4705.1	71.4248	32.3263	Antisense	HVO_RS18395	NC_013967.1	2668368	2669103	735	+
STRG.4707.1	130.528	58.146	Antisense	HVO_RS18405	NC_013967.1	2670259	2670803	544	-
STRG.4708.1	45.9201	32.6338	Antisense	HVO_RS18405	NC_013967.1	2671022	2671170	148	-
STRG.4712.2	1111.71	406.568	Antisense	HVO_RS18430	NC_013967.1	2675445	2675642	197	-
STRG.4722.1	443.888	96.5086	Antisense	HVO_RS18465	NC_013967.1	2682706	2682998	292	+
STRG.4723.1	54.3175	18.7278	Antisense	HVO_RS18465	NC_013967.1	2683244	2683686	442	+
STRG.4730.1	45.7276	25.81	Antisense	HVO_RS18480	NC_013967.1	2688856	2689617	761	+
STRG.4745.1	304.217	86.7871	Antisense	HVO_RS18540	NC_013967.1	2700575	2701088	513	-
STRG.4747.1	45.0558	24.2681	Antisense	HVO_RS18540	NC_013967.1	2701349	2702175	826	-
STRG.4756.1	52.2395	21.4407	Antisense	HVO_RS18595	NC_013967.1	2711449	2712011	562	+
STRG.476.1	65.9217	15.6101	Antisense	HVO_RS01185	NC_013964.1	287439	288095	656	+
STRG.4760.2	116.542	45.1302	Antisense	HVO_RS18620	NC_013967.1	2714852	2715331	479	-
STRG.4765.1	109.975	36.895	Antisense	HVO_RS18645	NC_013967.1	2720293	2721096	803	+
STRG.4767.1	145.259	79.5533	Antisense	HVO_RS18650	NC_013967.1	2722669	2722929	260	-
STRG.4773.1	159.214	58.8378	Antisense	HVO_RS18670	NC_013967.1	2726441	2726634	193	+
STRG.478.1	234.267	180.669	Antisense	HVO_RS01190	NC_013964.1	289314	289459	145	+
STRG.4789.1	108.571	20.5133	Antisense	HVO_RS18745	NC_013967.1	2741850	2742159	309	+
STRG.4790.1	647.415	208.848	Antisense	HVO_RS18765	NC_013967.1	2745303	2745531	228	-
STRG.48.1	505.021	270.832	Antisense	HVO_RS19540	NC_013968.1	62668	62817	149	-
STRG.480.1	68.7337	39.7969	Antisense	HVO_RS01195	NC_013964.1	289514	289733	219	+
STRG.4801.1	134.337	105.874	Antisense	HVO_RS18815	NC_013967.1	2752910	2753152	242	-
STRG.4804.1	44.9644	27.2653	Antisense	HVO_RS18825	NC_013967.1	2754607	2754859	252	-
STRG.4807.1	99.8036	31.5896	Antisense	HVO_RS18830	NC_013967.1	2755193	2755877	684	-
STRG.4810.1	67.7968	47.9889	Antisense	HVO_RS18855	NC_013967.1	2757822	2758224	402	-
STRG.4815.1	86870	38357.7	Antisense	HVO_RS18920	NC_013967.1	2771345	2771744	399	+
STRG.4817.1	41.0859	22.3823	Antisense	HVO_RS18935	NC_013967.1	2773818	2773983	165	-
STRG.4825.1	1591.74	611.259	Antisense	HVO_RS18945	NC_013967.1	2778174	2778346	172	+
STRG.4827.1	69.782	8.26373	Antisense	HVO_RS18950	NC_013967.1	2778432	2779243	811	+
STRG.4829.1	177.657	112.215	Antisense	HVO_RS18955	NC_013967.1	2779983	2780166	183	+
STRG.4832.1	77.8843	30.87	Antisense	HVO_RS18955	NC_013967.1	2781381	2781630	249	+
STRG.4843.1	405.422	279.024	Antisense	HVO_RS18985	NC_013967.1	2788188	2788464	276	+
STRG.4850.1	83.065	71.4191	Antisense	HVO_RS19000	NC_013967.1	2792635	2793056	421	-
STRG.4851.1	312.542	209.705	Antisense	HVO_RS19000	NC_013967.1	2793535	2793633	98	-
STRG.4853.1	71.5448	19.3394	Antisense	HVO_RS19010	NC_013967.1	2795290	2796148	858	-
STRG.4861.1	109.945	50.4217	Antisense	HVO_RS19050	NC_013967.1	2801591	2802202	611	+
STRG.4868.1	143.154	45.3668	Antisense	HVO_RS19090	NC_013967.1	2807843	2808030	187	-
STRG.4871.1	109.466	75.4443	Antisense	HVO_RS19100	NC_013967.1	2810385	2810837	452	+
STRG.4872.1	141.214	61.4295	Antisense	HVO_RS19105	NC_013967.1	2810877	2811342	465	+
STRG.4874.1	44.8727	19.1649	Antisense	HVO_RS19115	NC_013967.1	2812248	2812497	249	-
STRG.488.2	235.267	153.338	Antisense	HVO_RS01220	NC_013964.1	296448	296748	300	+
STRG.4882.2	759.878	283.582	Antisense	HVO_RS19185	NC_013967.1	2821177	2821561	384	+
STRG.4883.1	5862.2	1697.64	Antisense	HVO_RS20325	NC_013967.1	2824321	2824581	260	+
STRG.4885.1	62.5462	34.1128	Antisense	HVO_RS19200	NC_013967.1	2826079	2826482	403	+
STRG.4886.1	589.377	203.781	Antisense	HVO_RS19205	NC_013967.1	2826861	2827296	435	+
STRG.4891.1	42.2666	25.3894	Antisense	HVO_RS19215	NC_013967.1	2830364	2830881	517	+
STRG.4896.1	102.417	29.812	Antisense	HVO_RS19230	NC_013967.1	2834840	2835421	581	+
STRG.4903.2	1672.65	858.427	Antisense	HVO_RS19255	NC_013967.1	2839749	2840032	283	+
STRG.4906.1	229.085	251.18	Antisense	HVO_RS19270	NC_013967.1	2843876	2843997	121	+
STRG.4911.1	103.901	81.4188	Antisense	HVO_RS19285	NC_013967.1	2846477	2846870	393	+
STRG.5.1	76.5256	39.2783	Antisense	HVO_RS19360	NC_013968.1	12959	13442	483	-
STRG.508.1	75.1936	25.9186	Antisense	HVO_RS01260	NC_013964.1	306801	307169	368	+
STRG.51.1	73.0883	31.6396	Antisense	HVO_RS19550	NC_013968.1	65566	65920	354	-
STRG.523.1	166.795	24.3839	Antisense	HVO_RS01290	NC_013964.1	314847	315072	225	-
STRG.524.1	62.7057	29.4587	Antisense	HVO_RS01290	NC_013964.1	315281	315678	397	-
STRG.529.1	111.303	40.0771	Antisense	HVO_RS01300	NC_013964.1	319134	319684	550	+
STRG.535.1	73.5994	27.85	Antisense	HVO_RS01315	NC_013964.1	323541	323872	331	+
STRG.540.1	216.057	101.18	Antisense	HVO_RS01330	NC_013964.1	326546	326670	124	-
STRG.547.1	397.326	99.9621	Antisense	HVO_RS01365	NC_013964.1	333457	333587	130	-
STRG.551.1	3764.04	1214.7	Antisense	HVO_RS01415	NC_013964.1	341651	341835	184	-
STRG.562.1	45.7263	70.3582	Antisense	HVO_RS01450	NC_013964.1	347374	347518	144	+
STRG.566.1	73.5138	14.3798	Antisense	HVO_RS01465	NC_013964.1	350474	350876	402	+
STRG.58.1	1109.11	258.846	Antisense	HVO_RS19560	NC_013968.1	68727	68921	194	+
STRG.584.1	71.6569	62.4511	Antisense	HVO_RS01525	NC_013964.1	367107	367301	194	-
STRG.593.1	92.8291	60.949	Antisense	HVO_RS01560	NC_013964.1	377015	377184	169	+
STRG.597.1	487.164	249.714	Antisense	HVO_RS01570	NC_013964.1	378553	379163	610	+
STRG.6.1	8437.08	1941.17	Antisense	HVO_RS19370	NC_013968.1	15023	15217	194	-
STRG.60.1	110.205	23.5573	Antisense	HVO_RS19565	NC_013968.1	70151	70208	57	+
STRG.600.1	101.149	48.6667	Antisense	HVO_RS01580	NC_013964.1	381932	382176	244	-
STRG.603.1	663.287	118.421	Antisense	HVO_RS01585	NC_013964.1	383899	384150	251	+
STRG.627.1	47.0574	36.7979	Antisense	HVO_RS01680	NC_013964.1	401945	402037	92	-
STRG.632.3	1275.57	135.269	Antisense	HVO_RS01710	NC_013964.1	408344	408480	136	+
STRG.638.1	66.5507	21.0975	Antisense	HVO_RS01710	NC_013964.1	409838	410335	497	+
STRG.642.1	135.99	28.3261	Antisense	HVO_RS01725	NC_013964.1	411846	412606	760	+
STRG.643.1	48.9128	38.7098	Antisense	HVO_RS01725	NC_013964.1	412746	412933	187	+
STRG.647.1	55.3214	28.9078	Antisense	HVO_RS01730	NC_013964.1	414634	414723	89	+
STRG.649.1	57.0983	18.2562	Antisense	HVO_RS01740	NC_013964.1	416174	417115	941	+
STRG.657.1	41.3238	59.5377	Antisense	HVO_RS01755	NC_013964.1	420797	420975	178	-
STRG.659.1	70.0721	7.42778	Antisense	HVO_RS01765	NC_013964.1	422059	422836	777	-
STRG.66.1	399.82	170.714	Antisense	HVO_RS19580	NC_013968.1	73985	74118	133	-
STRG.670.1	49.7203	45.0121	Antisense	HVO_RS01805	NC_013964.1	430292	430702	410	-
STRG.687.7	165.347	66.4375	Antisense	HVO_RS01910	NC_013966.1	11081	11225	144	+
STRG.688.1	3029.64	1484.87	Antisense	HVO_RS01885	NC_013966.1	5406	5684	278	-
STRG.689.1	177.093	45.4725	Antisense	HVO_RS01895	NC_013966.1	6155	6602	447	-
STRG.692.1	80.066	48.8214	Antisense	HVO_RS01915	NC_013966.1	12383	12843	460	+
STRG.696.1	1824.51	341.864	Antisense	HVO_RS19735	NC_013966.1	20311	20840	529	-
STRG.704.1	99.5429	54.0719	Antisense	HVO_RS01990	NC_013966.1	26978	27627	649	+
STRG.707.1	105.754	43.9344	Antisense	HVO_RS01995	NC_013966.1	28344	28669	325	-
STRG.709.1	74.923	52.6711	Antisense	HVO_RS02010	NC_013966.1	29379	29751	372	-
STRG.710.1	292.996	177.084	Antisense	HVO_RS02010	NC_013966.1	29853	30319	466	-
STRG.717.3	754.415	244.513	Antisense	HVO_RS19745	NC_013966.1	35372	35680	308	+
STRG.720.1	93.3776	37.2305	Antisense	HVO_RS02060	NC_013966.1	37063	37860	797	+
STRG.721.1	225.311	107.134	Antisense	HVO_RS02060	NC_013966.1	37950	38223	273	+
STRG.728.1	62.2073	19.4046	Antisense	HVO_RS02095	NC_013966.1	43994	44520	526	-
STRG.73.1	173.48	60.8474	Antisense	HVO_RS19595	NC_013968.1	78391	78900	509	-
STRG.731.1	45.3357	28.3391	Antisense	HVO_RS02120	NC_013966.1	46868	47252	384	-
STRG.732.1	671.708	389.515	Antisense	HVO_RS19755	NC_013966.1	47792	47933	141	-
STRG.735.1	199.749	82.9993	Antisense	HVO_RS02130	NC_013966.1	48489	49107	618	-
STRG.736.1	728.817	607.851	Antisense	HVO_RS02130	NC_013966.1	49504	50080	576	-
STRG.741.1	109.886	63.9822	Antisense	HVO_RS02135	NC_013966.1	51182	52037	855	-
STRG.742.1	85.3793	118.959	Antisense	HVO_RS02145	NC_013966.1	52301	52461	160	-
STRG.747.1	43.5724	21.469	Antisense	HVO_RS02165	NC_013966.1	55627	56451	824	+
STRG.751.1	1573.47	540.896	Antisense	HVO_RS02170	NC_013966.1	57580	58517	937	+
STRG.757.1	206.103	108.69	Antisense	HVO_RS02185	NC_013966.1	62311	62457	146	+
STRG.759.1	52.3282	46.1493	Antisense	HVO_RS02195	NC_013966.1	63769	64317	548	+
STRG.76.1	2566.88	827.397	Antisense	HVO_RS20420	NC_013968.1	81887	82170	283	+
STRG.764.1	53.3153	57.0808	Antisense	HVO_RS02210	NC_013966.1	67946	68199	253	-
STRG.768.1	40.5005	31.8441	Antisense	HVO_RS02210	NC_013966.1	69746	70308	562	-
STRG.771.1	547.696	116.92	Antisense	HVO_RS02225	NC_013966.1	72998	73382	384	+
STRG.776.1	71.082	40.5486	Antisense	HVO_RS02230	NC_013966.1	75967	76083	116	+
STRG.777.1	50.1486	43.0543	Antisense	HVO_RS02230	NC_013966.1	76693	77215	522	+
STRG.778.1	67.6567	55.0212	Antisense	HVO_RS02230	NC_013966.1	77941	78380	439	+
STRG.786.1	110.833	41.4141	Antisense	HVO_RS02250	NC_013966.1	83358	83627	269	+
STRG.796.1	56.4401	51.2081	Antisense	HVO_RS02275	NC_013966.1	90240	90495	255	+
STRG.8.6	70724.7	24763.4	Antisense	HVO_RS20365	NC_013968.1	18724	18839	115	-
STRG.80.2	296.801	76.6819	Antisense	HVO_RS19615	NC_013968.1	83399	83645	246	+
STRG.807.1	152.818	59.0864	Antisense	HVO_RS02305	NC_013966.1	98543	98653	110	-
STRG.821.1	84.8984	47.6129	Antisense	HVO_RS02325	NC_013966.1	104552	104767	215	-
STRG.823.1	100.995	57.3143	Antisense	HVO_RS02330	NC_013966.1	104931	105407	476	+
STRG.824.1	5607.38	919.893	Antisense	HVO_RS19775	NC_013966.1	105827	105918	91	+
STRG.825.1	60.5006	35.1175	Antisense	HVO_RS19775	NC_013966.1	106521	106757	236	+
STRG.828.1	41.3466	29.1462	Antisense	HVO_RS02355	NC_013966.1	108129	108317	188	+
STRG.832.1	73.4457	63.893	Antisense	HVO_RS02365	NC_013966.1	108913	109302	389	+
STRG.839.1	48.1625	34.2542	Antisense	HVO_RS02390	NC_013966.1	113953	114236	283	+
STRG.855.1	192.153	70.8466	Antisense	HVO_RS02450	NC_013966.1	127667	127938	271	-
STRG.858.1	645.38	219.857	Antisense	HVO_RS02455	NC_013966.1	129484	130163	679	+
STRG.859.1	129.827	33.316	Antisense	HVO_RS02455	NC_013966.1	131351	131843	492	+
STRG.86.1	67.5283	39.2491	Antisense	HVO_RS00005	NC_013964.1	8	660	652	-
STRG.860.3	2299.45	785.598	Antisense	HVO_RS19810	NC_013966.1	131814	131960	146	-
STRG.870.1	129.563	58.9424	Antisense	HVO_RS02505	NC_013966.1	141601	142245	644	+
STRG.872.1	97.5402	105.701	Antisense	HVO_RS02515	NC_013966.1	143775	144266	491	+
STRG.873.1	163.276	83.4848	Antisense	HVO_RS02520	NC_013966.1	145001	145529	528	+
STRG.875.1	57.2493	30.1224	Antisense	HVO_RS02525	NC_013966.1	145958	146754	796	-
STRG.876.1	1035.91	508.854	Antisense	HVO_RS02525	NC_013966.1	147586	147968	382	-
STRG.877.2	64.9786	33.2483	Antisense	HVO_RS02535	NC_013966.1	149528	149833	305	-
STRG.880.1	105.819	81.2549	Antisense	HVO_RS02540	NC_013966.1	150698	151268	570	+
STRG.881.1	95.5943	22.1922	Antisense	HVO_RS02545	NC_013966.1	151369	151789	420	+
STRG.883.1	43.9646	19.463	Antisense	HVO_RS02550	NC_013966.1	152678	153358	680	+
STRG.885.1	106.961	62.102	Antisense	HVO_RS02560	NC_013966.1	153712	154055	343	+
STRG.887.1	53.5888	29.576	Antisense	HVO_RS02565	NC_013966.1	157063	157893	830	+
STRG.888.1	87.5903	20.9598	Antisense	HVO_RS02570	NC_013966.1	158182	158502	320	+
STRG.89.1	60.8435	39.7699	Antisense	HVO_RS00005	NC_013964.1	1209	1522	313	-
STRG.890.1	78.2356	22.2672	Antisense	HVO_RS02570	NC_013966.1	159148	159449	301	+
STRG.895.1	258.069	186.07	Antisense	HVO_RS02580	NC_013966.1	162439	162621	182	+
STRG.898.1	124.754	29.7054	Antisense	HVO_RS02590	NC_013966.1	164149	164741	592	-
STRG.90.1	81	71.4531	Antisense	HVO_RS00010	NC_013964.1	1613	1781	168	-
STRG.908.1	76.2746	26.7602	Antisense	HVO_RS02615	NC_013966.1	169623	169774	151	+
STRG.91.1	74.4794	53.2032	Antisense	HVO_RS00010	NC_013964.1	2101	2249	148	-
STRG.916.1	83.3846	56.0395	Antisense	HVO_RS02635	NC_013966.1	174083	174404	321	+
STRG.925.2	1166.71	338.613	Antisense	HVO_RS02655	NC_013966.1	180070	180207	137	+
STRG.928.1	74.6104	74.93	Antisense	HVO_RS02670	NC_013966.1	182170	182327	157	-
STRG.93.1	408.683	207.195	Antisense	HVO_RS00020	NC_013964.1	3327	3501	174	+
STRG.933.2	67.1795	26.3935	Antisense	HVO_RS02695	NC_013966.1	187130	187752	622	-
STRG.939.1	239.064	369.124	Antisense	HVO_RS02715	NC_013966.1	190406	190590	184	+
STRG.94.1	54.3987	18.1362	Antisense	HVO_RS00020	NC_013964.1	3741	4363	622	+
STRG.940.1	70.9595	21.3887	Antisense	HVO_RS02715	NC_013966.1	190876	191773	897	+
STRG.947.1	154.384	49.7806	Antisense	HVO_RS02730	NC_013966.1	194681	194828	147	-
STRG.950.1	124.361	80.6241	Antisense	HVO_RS02735	NC_013966.1	196948	197260	312	+
STRG.952.1	45.0645	37.4785	Antisense	HVO_RS02735	NC_013966.1	197580	197692	112	+
STRG.955.1	62.5939	25.1614	Antisense	HVO_RS02740	NC_013966.1	199593	199819	226	+
STRG.956.1	115.579	42.6964	Antisense	HVO_RS02740	NC_013966.1	200060	200496	436	+
STRG.960.1	79.0402	48.51	Antisense	HVO_RS02745	NC_013966.1	201917	202200	283	+
STRG.964.1	61.7488	60.6345	Antisense	HVO_RS02750	NC_013966.1	204168	204334	166	-
STRG.969.1	886.343	228.458	Antisense	HVO_RS02755	NC_013966.1	208510	208659	149	-
STRG.972.1	242.697	79.3172	Antisense	HVO_RS02760	NC_013966.1	210156	210403	247	-
STRG.973.1	96.1046	27.3821	Antisense	HVO_RS02760	NC_013966.1	210745	211108	363	-
STRG.977.1	84.3811	37.4131	Antisense	HVO_RS02770	NC_013966.1	212144	212458	314	-
STRG.979.1	53.113	23.2489	Antisense	HVO_RS02775	NC_013966.1	213310	213768	458	-
STRG.982.1	147.889	80.0462	Antisense	HVO_RS02775	NC_013966.1	214618	215247	629	-
STRG.983.1	110.792	53.4726	Antisense	HVO_RS02785	NC_013966.1	216384	216758	374	-
STRG.989.1	95.5382	42.6469	Antisense	HVO_RS02805	NC_013966.1	221487	222090	603	-
STRG.999.1	1513.24	396.118	Antisense	HVO_RS02835	NC_013966.1	228328	228427	99	-
STRG.1029.1	26.3969	28.3635	Intergenic	NA	NC_013966.1	248867	249110	243	+
STRG.1032.3	5019.03	2820.85	Intergenic	NA	NC_013966.1	251078	251267	189	-
STRG.1033.1	145.275	71.7707	Intergenic	NA	NC_013966.1	250073	250234	161	+
STRG.1042.1	20.4321	12.7216	Intergenic	NA	NC_013966.1	258927	259157	230	-
STRG.1044.1	897.316	325.583	Intergenic	NA	NC_013966.1	258766	259342	576	+
STRG.1058.1	50.8908	24.3059	Intergenic	NA	NC_013966.1	269783	270377	594	+
STRG.1071.1	30.8702	21.9005	Intergenic	NA	NC_013966.1	283903	284103	200	+
STRG.1078.1	110.186	73.5387	Intergenic	NA	NC_013966.1	288338	288440	102	-
STRG.1079.1	128.909	55.9708	Intergenic	NA	NC_013966.1	288317	288540	223	+
STRG.1082.1	26.476	19.4473	Intergenic	NA	NC_013966.1	289528	289658	130	+
STRG.1083.1	24.8945	19.4314	Intergenic	NA	NC_013966.1	289456	289620	164	-
STRG.1147.1	19.3703	10.7326	Intergenic	NA	NC_013966.1	334790	335473	683	+
STRG.1194.1	190.707	91.2559	Intergenic	NA	NC_013966.1	370814	371076	262	+
STRG.1255.1	17.4827	11.6379	Intergenic	NA	NC_013966.1	414930	415192	262	+
STRG.1502.1	127.87	59.0598	Intergenic	NA	NC_013966.1	602579	602674	95	+
STRG.1522.1	72.4263	77.5496	Intergenic	NA	NC_013966.1	613468	613524	56	+
STRG.1530.1	61.6065	34.0842	Intergenic	NA	NC_013966.1	617372	617429	57	+
STRG.183.1	52.044	35.5203	Intergenic	NA	NC_013964.1	78370	78495	125	+
STRG.1903.3	1643.44	676.231	Intergenic	NA	NC_013967.1	311962	312092	130	-
STRG.205.1	50.5493	56.1103	Intergenic	NA	NC_013964.1	93438	93710	272	+
STRG.2073.1	14.9182	11.417	Intergenic	NA	NC_013967.1	459938	460186	248	+
STRG.230.1	41.2321	13.7122	Intergenic	NA	NC_013964.1	110029	110117	88	-
STRG.2323.1	34.4724	29.5877	Intergenic	NA	NC_013967.1	663042	663185	143	+
STRG.2386.1	33.2486	23.7653	Intergenic	NA	NC_013967.1	710933	711205	272	-
STRG.2531.1	397.879	121.918	Intergenic	NA	NC_013967.1	842110	842326	216	+
STRG.257.1	70.4775	41.7229	Intergenic	NA	NC_013964.1	130488	130788	300	-
STRG.2702.1	11600.7	4690.53	Intergenic	NA	NC_013967.1	988706	989251	545	+
STRG.277.2	20150.9	14556	Intergenic	NA	NC_013964.1	145079	145333	254	-
STRG.2909.1	220.206	133.406	Intergenic	NA	NC_013967.1	1165891	1166079	188	-
STRG.295.2	1032.55	301.583	Intergenic	NA	NC_013964.1	160920	161026	106	-
STRG.2983.4	810120	92332.7	Intergenic	NA	NC_013967.1	1234605	1234716	111	-
STRG.305.1	228.54	110.465	Intergenic	NA	NC_013964.1	168742	169114	372	+
STRG.3051.1	384.055	120.448	Intergenic	NA	NC_013967.1	1284786	1285185	399	+
STRG.3072.1	55612	33267.8	Intergenic	NA	NC_013967.1	1299138	1299290	152	+
STRG.3394.1	28.8127	30.5227	Intergenic	NA	NC_013967.1	1593824	1594008	184	-
STRG.3445.1	44.3731	41.9486	Intergenic	NA	NC_013967.1	1647104	1647332	228	+
STRG.3630.1	1412.1	563.299	Intergenic	NA	NC_013967.1	1807356	1807532	176	-
STRG.3693.5	551.499	278.494	Intergenic	NA	NC_013967.1	1857295	1857749	454	+
STRG.3708.1	90.3016	25.2755	Intergenic	NA	NC_013967.1	1868259	1868724	465	+
STRG.376.1	51.4628	36.8132	Intergenic	NA	NC_013964.1	210550	210945	395	-
STRG.3765.1	80.889	28.8922	Intergenic	NA	NC_013967.1	1929935	1930321	386	+
STRG.3817.1	141.082	45.5685	Intergenic	NA	NC_013967.1	1965126	1965235	109	+
STRG.3906.1	98.6046	47.4285	Intergenic	NA	NC_013967.1	2024790	2025113	323	+
STRG.3936.1	26.9532	22.0127	Intergenic	NA	NC_013967.1	2048874	2049062	188	-
STRG.3950.1	49.0457	34.6548	Intergenic	NA	NC_013967.1	2058596	2058724	128	+
STRG.4008.1	960.881	428.272	Intergenic	NA	NC_013967.1	2109815	2110003	188	+
STRG.406.1	26.1858	8.91512	Intergenic	NA	NC_013964.1	229033	229689	656	+
STRG.407.7	1617.8	1310.16	Intergenic	NA	NC_013964.1	229296	229456	160	-
STRG.4070.1	44.0698	15.0242	Intergenic	NA	NC_013967.1	2153307	2153993	686	-
STRG.4082.1-2	2009.92	552.208	Intergenic	NA	NC_013967.1	2163202	2163405	203	-
STRG.4082.1-3	580.733	244.97	Intergenic	NA	NC_013967.1	2162953	2163185	232	-
STRG.4082.1	7159.09	2105.02	Intergenic	NA	NC_013967.1	2163489	2163625	136	-
STRG.42.2-2	952.942	534.111	Intergenic	NA	NC_013968.1	58690	59160	470	+
STRG.42.2	1805.3	1119.16	Intergenic	NA	NC_013968.1	57816	58580	764	+
STRG.4213.4	2360.75	1494.22	Intergenic	NA	NC_013967.1	2268758	2268933	175	+
STRG.4236.2	23200.3	14472	Intergenic	NA	NC_013967.1	2283582	2283746	164	-
STRG.4299.1	1892.28	462.883	Intergenic	NA	NC_013967.1	2334874	2335076	202	+
STRG.4338.1	381.655	191.693	Intergenic	NA	NC_013967.1	2362713	2362852	139	+
STRG.4447.1	152.155	38.3933	Intergenic	NA	NC_013967.1	2454918	2455061	143	-
STRG.449.1	14.6387	9.96881	Intergenic	NA	NC_013964.1	267358	267718	360	+
STRG.4516.1	99.1322	60.8001	Intergenic	NA	NC_013967.1	2510934	2511029	95	+
STRG.460.1	423.463	107.906	Intergenic	NA	NC_013964.1	278876	279054	178	+
STRG.4701.1	79.8297	19.5323	Intergenic	NA	NC_013967.1	2667039	2667204	165	+
STRG.4849.3	39777.4	34824.6	Intergenic	NA	NC_013967.1	2792360	2792570	210	-
STRG.4909.6	1693.81	255.921	Intergenic	NA	NC_013967.1	2846909	2847221	312	-
STRG.494.1	1330.34	871.092	Intergenic	NA	NC_013964.1	300027	300191	164	-
STRG.511.1	89.5585	52.2746	Intergenic	NA	NC_013964.1	307487	307619	132	+
STRG.537.1	65.8497	35.7183	Intergenic	NA	NC_013964.1	324447	324673	226	+
STRG.589.1	25.969	17.9781	Intergenic	NA	NC_013964.1	372798	372995	197	-
STRG.677.2	261.514	119.12	Intergenic	NA	NC_013964.1	437677	437882	205	-
STRG.683.1	87.259	36.7224	Intergenic	NA	NC_013966.1	3448	3563	115	+
STRG.70.1	324.018	120.238	Intergenic	NA	NC_013968.1	76445	76660	215	+
STRG.715.2	260.775	165.565	Intergenic	NA	NC_013966.1	33205	33359	154	-
STRG.749.1	70.1623	51.8994	Intergenic	NA	NC_013966.1	57244	57418	174	+
STRG.81.1	55.8161	40.689	Intergenic	NA	NC_013968.1	84662	85077	415	-
STRG.857.1	76.6111	42.8313	Intergenic	NA	NC_013966.1	129045	129430	385	+
STRG.874.1	33.1474	52.1964	Intergenic	NA	NC_013966.1	145814	145992	178	+
STRG.967.1	214.971	109.044	Intergenic	NA	NC_013966.1	204888	205332	444	-

## Sheet: no-challenge_mRNAs
Gene_ID	Average_TPM	Std-dev
HVO_RS10595	1.00036	0.866375
HVO_RS02830	1.00141	0.895871
HVO_RS09245	1.00425	1.06957
HVO_RS04500	1.00833	0.567973
HVO_RS10555	1.01374	1.04909
HVO_RS04200	1.02714	0.846885
HVO_RS03310	1.02716	0.92143
HVO_RS05395	1.03172	0.907817
HVO_RS01490	1.03419	0.719277
HVO_RS05340	1.03452	0.767162
HVO_RS00360	1.0378	0.648416
HVO_RS00610	1.0405	0.279416
HVO_RS00590	1.04222	0.91054
HVO_RS00820	1.04359	0.408388
HVO_RS10435	1.0443	0.932941
HVO_RS11285	1.04659	0.745927
HVO_RS09500	1.0612	0.708928
HVO_RS06000	1.06609	1.10172
HVO_RS02010	1.06747	1.84891
HVO_RS02305	1.06923	1.85195
HVO_RS16710	1.07126	0.450344
HVO_RS17820	1.07228	0.37284
HVO_RS12595	1.07352	0.509009
HVO_RS00860	1.07778	0.943717
HVO_RS04440	1.08951	0.883507
HVO_RS15200	1.09713	1.02954
HVO_RS01095	1.09764	0.616037
HVO_RS19630	1.09864	0.265719
HVO_RS01060	1.10052	0.693506
HVO_RS02120	1.10103	1.90704
HVO_RS06020	1.10872	0.560419
HVO_RS07060	1.10968	0.743762
HVO_RS01595	1.11392	0.964686
HVO_RS05805	1.12414	0.594385
HVO_RS00585	1.13095	1.19212
HVO_RS14815	1.13844	1.37592
HVO_RS16475	1.14015	1.07008
HVO_RS01545	1.14175	0.727397
HVO_RS02425	1.14381	1.44172
HVO_RS07420	1.14445	0.474143
HVO_RS01655	1.14796	0.757563
HVO_RS01125	1.14821	1.21398
HVO_RS02655	1.14852	1.9893
HVO_RS10245	1.16178	0.769341
HVO_RS16195	1.1632	1.45175
HVO_RS02000	1.16386	2.01586
HVO_RS01480	1.1704	1.0282
HVO_RS01980	1.17237	2.0306
HVO_RS16680	1.17629	1.01873
HVO_RS00835	1.18337	0.985851
HVO_RS05440	1.18742	0.753182
HVO_RS16460	1.18882	0.512081
HVO_RS09535	1.18993	1.19775
HVO_RS06975	1.19691	0.642274
HVO_RS07965	1.19892	1.0334
HVO_RS01685	1.199	1.09678
HVO_RS16385	1.19925	1.55269
HVO_RS08440	1.20385	0.511393
HVO_RS15740	1.20494	0.659096
HVO_RS02820	1.20686	1.25842
HVO_RS00105	1.21383	1.88651
HVO_RS02005	1.21389	2.10253
HVO_RS18775	1.21524	0.641718
HVO_RS00530	1.21641	1.25676
HVO_RS00180	1.22367	0.702027
HVO_RS02660	1.22483	0.668898
HVO_RS14015	1.23102	1.04462
HVO_RS00930	1.23168	2.12783
HVO_RS16355	1.2332	0.948273
HVO_RS04555	1.23448	0.607964
HVO_RS06745	1.23653	0.874905
HVO_RS16650	1.23773	1.05452
HVO_RS09015	1.23789	0.957794
HVO_RS01670	1.24172	0.845335
HVO_RS04390	1.2425	0.566269
HVO_RS01580	1.24486	1.14017
HVO_RS10770	1.24764	0.63435
HVO_RS01255	1.25203	0.840881
HVO_RS01825	1.25232	1.09433
HVO_RS16545	1.25238	1.04739
HVO_RS11585	1.25449	1.35929
HVO_RS01540	1.25659	2.17647
HVO_RS00850	1.25659	1.33599
HVO_RS09280	1.25972	1.18484
HVO_RS01995	1.26064	2.18349
HVO_RS14835	1.26568	0.921993
HVO_RS07685	1.26857	0.687519
HVO_RS01010	1.26994	0.618709
HVO_RS01515	1.27278	0.818274
HVO_RS00470	1.27319	0.984875
HVO_RS04430	1.28365	0.996329
HVO_RS04115	1.28449	1.36677
HVO_RS04425	1.28831	1.3754
HVO_RS11100	1.29499	0.712039
HVO_RS09590	1.29745	1.18281
HVO_RS16185	1.2979	1.14534
HVO_RS03175	1.29852	0.901205
HVO_RS16200	1.29934	0.87949
HVO_RS10855	1.30036	1.00309
HVO_RS06005	1.30296	2.16194
HVO_RS07695	1.31145	0.468042
HVO_RS04170	1.31156	0.914529
HVO_RS08315	1.3129	2.06068
HVO_RS16610	1.31721	0.583952
HVO_RS11890	1.32528	1.24136
HVO_RS04565	1.33033	0.603268
HVO_RS02645	1.33652	0.913761
HVO_RS00825	1.33679	1.52948
HVO_RS09000	1.33728	1.12751
HVO_RS06525	1.33827	0.903152
HVO_RS01205	1.33966	0.685611
HVO_RS14970	1.34012	1.16158
HVO_RS00140	1.34288	1.05139
HVO_RS17110	1.3464	0.447021
HVO_RS14805	1.35259	0.895027
HVO_RS01035	1.36166	0.785968
HVO_RS00935	1.36414	0.701655
HVO_RS10260	1.36488	0.309409
HVO_RS04260	1.36824	0.9531
HVO_RS02720	1.36911	0.858444
HVO_RS03205	1.36991	0.685755
HVO_RS15670	1.37069	1.2341
HVO_RS00810	1.37177	0.846863
HVO_RS11595	1.37378	1.20139
HVO_RS12785	1.37481	1.19177
HVO_RS15280	1.38104	0.355331
HVO_RS00625	1.38113	1.31104
HVO_RS06080	1.38172	0.903541
HVO_RS16890	1.3842	1.50612
HVO_RS04815	1.38833	0.943492
HVO_RS06450	1.39749	2.04228
HVO_RS06340	1.40111	1.21703
HVO_RS00815	1.40767	0.465703
HVO_RS03140	1.41723	1.68885
HVO_RS17385	1.42056	0.898982
HVO_RS10060	1.42138	1.14568
HVO_RS00660	1.42399	0.719635
HVO_RS12600	1.42861	1.10633
HVO_RS01140	1.42963	0.880723
HVO_RS14065	1.43493	1.12283
HVO_RS05570	1.43791	1.06544
HVO_RS00445	1.439	0.859219
HVO_RS03915	1.45193	0.629038
HVO_RS07180	1.45583	1.37226
HVO_RS03025	1.46345	0.966928
HVO_RS04860	1.46348	1.61692
HVO_RS09030	1.4655	0.612613
HVO_RS07670	1.47017	1.61695
HVO_RS08615	1.47443	0.801211
HVO_RS13210	1.47525	1.4172
HVO_RS14870	1.47954	0.493906
HVO_RS01680	1.48129	1.18772
HVO_RS08310	1.48147	0.0623103
HVO_RS01000	1.48346	0.978803
HVO_RS13315	1.48517	0.568179
HVO_RS01835	1.48975	1.44711
HVO_RS11345	1.49335	1.29993
HVO_RS13230	1.49908	1.30213
HVO_RS13200	1.501	1.29556
HVO_RS10570	1.50161	0.693458
HVO_RS16895	1.50392	2.60486
HVO_RS17510	1.50512	0.469062
HVO_RS02020	1.50571	2.60346
HVO_RS14790	1.50906	1.27753
HVO_RS07605	1.51135	0.919614
HVO_RS14885	1.5125	0.583419
HVO_RS13235	1.51759	1.70837
HVO_RS10910	1.51803	1.52993
HVO_RS17225	1.51837	1.29041
HVO_RS14750	1.51974	0.672502
HVO_RS15370	1.52243	0.745019
HVO_RS10450	1.52971	1.67721
HVO_RS12265	1.53642	0.732753
HVO_RS03165	1.54272	0.833227
HVO_RS07860	1.54404	1.37155
HVO_RS08420	1.54668	0.52773
HVO_RS02025	1.5565	2.69594
HVO_RS17580	1.55675	0.929734
HVO_RS11265	1.55719	0.509107
HVO_RS02850	1.56233	1.44226
HVO_RS04235	1.564	0.745905
HVO_RS02625	1.56593	0.498991
HVO_RS04415	1.56721	0.785372
HVO_RS02185	1.56761	2.6727
HVO_RS17150	1.5683	0.891116
HVO_RS16365	1.57207	0.894805
HVO_RS00040	1.57261	0.441006
HVO_RS16190	1.57431	1.12347
HVO_RS04130	1.57647	1.4873
HVO_RS12685	1.58316	1.16011
HVO_RS14890	1.59365	0.889225
HVO_RS00535	1.60657	0.862367
HVO_RS14820	1.61052	1.19931
HVO_RS06025	1.61295	1.13872
HVO_RS14860	1.61494	1.09543
HVO_RS04250	1.61614	2.25111
HVO_RS04180	1.61981	1.54747
HVO_RS11055	1.62396	0.323972
HVO_RS00150	1.6264	1.41766
HVO_RS04510	1.62747	0.946031
HVO_RS10255	1.6286	0.547888
HVO_RS14740	1.63305	0.865443
HVO_RS12940	1.63337	0.71576
HVO_RS10765	1.65603	1.03221
HVO_RS03635	1.65676	1.41898
HVO_RS02800	1.65697	1.31952
HVO_RS00805	1.66061	1.39617
HVO_RS11580	1.66376	0.856808
HVO_RS16525	1.66547	1.98602
HVO_RS09095	1.66621	1.48937
HVO_RS04220	1.6732	1.66031
HVO_RS18810	1.68058	1.70325
HVO_RS04030	1.68146	1.13581
HVO_RS19240	1.68224	1.24157
HVO_RS01815	1.6845	1.42136
HVO_RS01110	1.69007	1.03311
HVO_RS04895	1.6956	1.40388
HVO_RS02275	1.69679	2.93173
HVO_RS03155	1.69739	1.043
HVO_RS13205	1.7012	1.80606
HVO_RS02315	1.70338	2.95034
HVO_RS04040	1.70404	0.951952
HVO_RS00925	1.70932	1.52237
HVO_RS03720	1.72391	0.691361
HVO_RS02750	1.72422	1.21907
HVO_RS16470	1.72657	1.80153
HVO_RS10055	1.72737	1.10321
HVO_RS07220	1.72952	1.03164
HVO_RS16060	1.73157	1.02096
HVO_RS01570	1.74103	3.01555
HVO_RS13970	1.75573	1.36385
HVO_RS10480	1.76029	0.802711
HVO_RS15270	1.7604	0.522034
HVO_RS15520	1.76249	1.21874
HVO_RS03530	1.76289	1.33929
HVO_RS04405	1.7705	1.81443
HVO_RS06085	1.77264	1.268
HVO_RS03370	1.77727	0.891936
HVO_RS15335	1.78313	1.06251
HVO_RS03190	1.78384	1.29228
HVO_RS13870	1.7851	3.09189
HVO_RS01070	1.79047	0.899201
HVO_RS08035	1.80669	1.06874
HVO_RS00430	1.80799	0.804988
HVO_RS02460	1.81122	1.26045
HVO_RS12605	1.81202	1.49039
HVO_RS02815	1.81312	0.263706
HVO_RS15890	1.82076	1.66898
HVO_RS13245	1.82289	0.739443
HVO_RS07480	1.82715	0.618243
HVO_RS04580	1.82775	0.482851
HVO_RS01690	1.83005	0.838064
HVO_RS02605	1.83007	1.27671
HVO_RS01130	1.83313	1.2732
HVO_RS00990	1.83833	1.84977
HVO_RS07665	1.84012	2.16423
HVO_RS13220	1.84815	1.29023
HVO_RS15485	1.84844	1.53664
HVO_RS06045	1.86063	1.50103
HVO_RS02260	1.86263	3.16211
HVO_RS17305	1.86284	1.17266
HVO_RS01180	1.87023	1.22794
HVO_RS16070	1.8721	1.14391
HVO_RS02135	1.88335	3.26206
HVO_RS01505	1.88427	1.83401
HVO_RS01360	1.88578	1.39594
HVO_RS06750	1.88827	2.35257
HVO_RS02200	1.88829	3.27061
HVO_RS01005	1.89458	2.40183
HVO_RS06520	1.89652	2.28677
HVO_RS15375	1.89941	1.10937
HVO_RS01065	1.90077	1.52589
HVO_RS18060	1.90571	0.374178
HVO_RS03520	1.90713	1.51608
HVO_RS03555	1.91029	0.715955
HVO_RS01045	1.91442	2.4062
HVO_RS01660	1.91855	1.22633
HVO_RS16885	1.91887	1.06676
HVO_RS09125	1.9223	1.93607
HVO_RS07630	1.92367	0.889409
HVO_RS09785	1.92767	1.39537
HVO_RS16210	1.93481	0.315896
HVO_RS06030	1.94379	1.61448
HVO_RS13215	1.94586	1.60759
HVO_RS06480	1.94739	1.27694
HVO_RS03210	1.95267	1.33945
HVO_RS01535	1.95506	1.34812
HVO_RS15105	1.95696	2.95475
HVO_RS12580	1.95814	1.69594
HVO_RS02540	1.96034	1.45041
HVO_RS04380	1.96268	1.14732
HVO_RS05485	1.96482	1.25859
HVO_RS08885	1.96685	1.08625
HVO_RS18250	1.97182	1.3434
HVO_RS06280	1.97376	1.2635
HVO_RS17605	1.97694	2.0342
HVO_RS06065	1.97775	1.37056
HVO_RS10995	1.97872	1.40221
HVO_RS15490	1.98171	0.941802
HVO_RS01780	1.99294	0.970738
HVO_RS11540	2.00109	1.11545
HVO_RS06460	2.00391	0.762644
HVO_RS14785	2.00405	1.09471
HVO_RS01210	2.00604	1.6847
HVO_RS09010	2.0089	1.47428
HVO_RS17115	2.01599	0.596961
HVO_RS03220	2.01748	0.922609
HVO_RS02015	2.02013	3.49896
HVO_RS16535	2.02906	1.18763
HVO_RS06490	2.03016	2.09352
HVO_RS01345	2.04154	1.27777
HVO_RS09020	2.05409	1.43852
HVO_RS04285	2.05505	1.58203
HVO_RS11505	2.05721	1.28602
HVO_RS01600	2.05966	1.03892
HVO_RS03000	2.06001	2.00648
HVO_RS07185	2.06695	0.758321
HVO_RS05945	2.07399	1.81533
HVO_RS06680	2.07527	0.780478
HVO_RS04175	2.08082	1.84394
HVO_RS16530	2.09061	2.97177
HVO_RS17490	2.09477	1.99871
HVO_RS14155	2.10679	1.88525
HVO_RS13845	2.11683	1.74318
HVO_RS01770	2.11692	0.992252
HVO_RS04560	2.12675	1.9972
HVO_RS10610	2.1354	1.69586
HVO_RS00435	2.13612	1.3032
HVO_RS04395	2.14	1.96212
HVO_RS15005	2.14204	2.24076
HVO_RS03460	2.14246	2.46534
HVO_RS07300	2.14835	1.24752
HVO_RS05300	2.14936	2.28494
HVO_RS03715	2.15834	1.34547
HVO_RS02150	2.15955	3.74045
HVO_RS14930	2.16328	1.53041
HVO_RS02715	2.17493	0.87736
HVO_RS08395	2.18754	0.774379
HVO_RS01940	2.18872	3.79098
HVO_RS00615	2.19627	1.76362
HVO_RS03980	2.19869	2.66614
HVO_RS05760	2.19909	1.57111
HVO_RS10950	2.20235	1.60418
HVO_RS12980	2.2055	2.94736
HVO_RS09530	2.21754	1.14508
HVO_RS16570	2.22149	1.71576
HVO_RS02650	2.22324	1.20475
HVO_RS03680	2.22345	0.828471
HVO_RS02145	2.22545	3.85459
HVO_RS00620	2.23199	1.46434
HVO_RS06945	2.2326	1.17752
HVO_RS11880	2.23621	0.68339
HVO_RS03895	2.23689	0.238927
HVO_RS05105	2.23793	1.68738
HVO_RS01765	2.23904	1.194
HVO_RS14440	2.24047	2.21183
HVO_RS00830	2.24943	1.07004
HVO_RS00170	2.25636	1.71728
HVO_RS08880	2.2611	0.934808
HVO_RS12800	2.26536	1.04508
HVO_RS12030	2.2661	0.353781
HVO_RS02595	2.26902	1.42017
HVO_RS10040	2.27132	2.30219
HVO_RS10735	2.27315	0.819507
HVO_RS18445	2.27804	1.0432
HVO_RS16655	2.28913	2.05052
HVO_RS04245	2.29082	1.8236
HVO_RS18420	2.29509	2.33025
HVO_RS07890	2.30344	1.05839
HVO_RS15190	2.30454	1.44197
HVO_RS03360	2.3089	2.09969
HVO_RS13985	2.31109	0.451279
HVO_RS17905	2.31701	1.06356
HVO_RS02495	2.31937	2.63931
HVO_RS19500	2.34191	2.19375
HVO_RS00960	2.34234	0.962136
HVO_RS07425	2.34305	1.16285
HVO_RS17890	2.34365	2.45427
HVO_RS06485	2.3534	0.799286
HVO_RS16325	2.35809	2.17256
HVO_RS17795	2.36831	1.02848
HVO_RS17595	2.37995	1.68334
HVO_RS11270	2.38617	1.34536
HVO_RS00495	2.38977	1.3921
HVO_RS19185	2.39031	0.534238
HVO_RS00920	2.39064	0.799355
HVO_RS16205	2.39078	0.446924
HVO_RS02395	2.40739	2.40162
HVO_RS01605	2.40752	1.48821
HVO_RS01495	2.41554	1.86471
HVO_RS00115	2.41697	1.32146
HVO_RS17195	2.41748	2.38564
HVO_RS11200	2.43852	0.935023
HVO_RS08435	2.44581	1.09265
HVO_RS14850	2.44723	2.03836
HVO_RS11695	2.45054	1.24063
HVO_RS02415	2.45187	2.20413
HVO_RS01265	2.45999	2.29791
HVO_RS11500	2.46608	1.292
HVO_RS01485	2.47608	1.54476
HVO_RS19540	2.47622	1.94777
HVO_RS02065	2.48762	4.30869
HVO_RS10535	2.48879	2.57453
HVO_RS09675	2.49073	3.20087
HVO_RS10430	2.49172	0.838727
HVO_RS11660	2.49309	1.33792
HVO_RS13365	2.49355	2.19579
HVO_RS00060	2.49527	1.78633
HVO_RS06675	2.49622	1.56195
HVO_RS08775	2.49979	2.27743
HVO_RS02510	2.50129	3.66899
HVO_RS13735	2.50939	1.12786
HVO_RS05150	2.52942	1.91664
HVO_RS05450	2.53623	2.07139
HVO_RS01120	2.54235	1.49283
HVO_RS17215	2.5432	1.85281
HVO_RS14765	2.54687	1.60816
HVO_RS13860	2.55451	1.58566
HVO_RS17575	2.55454	1.6216
HVO_RS15245	2.55853	1.41098
HVO_RS01040	2.56159	1.41822
HVO_RS06190	2.56313	1.73468
HVO_RS03860	2.56635	1.28894
HVO_RS16285	2.57366	2.03408
HVO_RS07700	2.591	1.41217
HVO_RS05800	2.59711	2.11795
HVO_RS01790	2.59889	1.98545
HVO_RS14895	2.59936	0.689607
HVO_RS09175	2.62447	2.11078
HVO_RS03690	2.62885	2.29942
HVO_RS02840	2.63009	1.65093
HVO_RS04120	2.63533	2.24072
HVO_RS18180	2.64011	1.53676
HVO_RS12490	2.64133	1.57428
HVO_RS06125	2.64191	1.93836
HVO_RS06995	2.64862	1.38833
HVO_RS01675	2.66179	2.09588
HVO_RS11895	2.66179	1.1984
HVO_RS18385	2.66249	0.953598
HVO_RS02795	2.66519	1.46695
HVO_RS02630	2.6654	2.46853
HVO_RS06145	2.66581	2.44312
HVO_RS04325	2.67356	2.28548
HVO_RS15995	2.6786	1.67111
HVO_RS06605	2.68339	1.92215
HVO_RS04110	2.68546	2.14771
HVO_RS14675	2.70273	1.60867
HVO_RS00155	2.71649	2.40793
HVO_RS07900	2.71672	2.0081
HVO_RS05795	2.71877	1.9511
HVO_RS16450	2.71919	1.9149
HVO_RS06040	2.72501	1.27459
HVO_RS03560	2.7334	1.93504
HVO_RS04225	2.74101	2.76547
HVO_RS04370	2.74399	1.94672
HVO_RS01160	2.75136	1.57922
HVO_RS05420	2.75648	1.74032
HVO_RS06815	2.76497	3.50727
HVO_RS17420	2.76853	1.16357
HVO_RS14225	2.77731	1.99823
HVO_RS12325	2.78506	1.67889
HVO_RS08905	2.78922	1.04542
HVO_RS18610	2.7915	1.34593
HVO_RS06785	2.79429	2.14579
HVO_RS09690	2.80079	1.60813
HVO_RS01590	2.81372	2.12155
HVO_RS02725	2.81799	1.05294
HVO_RS02205	2.82202	4.88788
HVO_RS01425	2.82597	1.93556
HVO_RS04575	2.82974	0.909094
HVO_RS06970	2.83018	0.774607
HVO_RS11130	2.83167	2.901
HVO_RS14530	2.83256	1.95824
HVO_RS00100	2.83405	2.43704
HVO_RS12880	2.83981	2.64306
HVO_RS08465	2.85082	1.52449
HVO_RS11095	2.85162	2.47172
HVO_RS16465	2.8537	1.12903
HVO_RS11105	2.86235	1.50677
HVO_RS00415	2.868	1.39513
HVO_RS17155	2.87072	3.00845
HVO_RS03990	2.87247	1.54144
HVO_RS02325	2.87295	4.93532
HVO_RS06120	2.88532	1.97102
HVO_RS02080	2.89412	5.01276
HVO_RS09580	2.89626	2.39201
HVO_RS03070	2.9024	1.91862
HVO_RS00025	2.90428	1.88169
HVO_RS03745	2.90875	2.2369
HVO_RS10445	2.91304	3.48511
HVO_RS02320	2.91667	5.03473
HVO_RS05765	2.925	0.894931
HVO_RS07575	2.92996	1.47371
HVO_RS14070	2.93365	1.66555
HVO_RS04165	2.93564	0.950065
HVO_RS03940	2.94628	1.68319
HVO_RS00135	2.96308	2.09843
HVO_RS16490	2.99513	0.859899
HVO_RS05585	3.00396	2.97745
HVO_RS10615	3.01004	2.2335
HVO_RS10760	3.01212	0.972135
HVO_RS14690	3.01246	2.14012
HVO_RS01525	3.01305	1.75899
HVO_RS04320	3.01338	0.889115
HVO_RS00890	3.01947	2.84006
HVO_RS11815	3.02404	1.7188
HVO_RS14210	3.0257	2.01197
HVO_RS10585	3.03321	1.4348
HVO_RS17845	3.03369	1.47757
HVO_RS04400	3.03428	2.05184
HVO_RS01165	3.041	2.14596
HVO_RS02875	3.04334	2.40532
HVO_RS14975	3.05556	2.40126
HVO_RS18065	3.05773	1.33927
HVO_RS15015	3.05815	1.48135
HVO_RS02695	3.05992	2.0582
HVO_RS06415	3.06464	2.18759
HVO_RS15045	3.06536	1.33157
HVO_RS03035	3.06653	2.48217
HVO_RS07995	3.06738	2.18079
HVO_RS14305	3.07021	3.04321
HVO_RS14900	3.07229	1.72223
HVO_RS05265	3.07384	4.66576
HVO_RS19355	3.07788	2.21454
HVO_RS18600	3.08145	1.23086
HVO_RS00325	3.08768	2.16372
HVO_RS14020	3.08812	1.79607
HVO_RS05410	3.09174	4.747
HVO_RS12495	3.092	1.22088
HVO_RS06600	3.09281	1.51282
HVO_RS17585	3.10599	1.11827
HVO_RS09025	3.10781	2.60313
HVO_RS06115	3.10856	2.44649
HVO_RS01945	3.11133	5.35181
HVO_RS02380	3.11771	0.368035
HVO_RS03950	3.12772	1.13156
HVO_RS09495	3.13366	2.74728
HVO_RS09160	3.15439	2.36481
HVO_RS11570	3.16266	1.49224
HVO_RS13325	3.16272	2.34487
HVO_RS09335	3.16412	1.33866
HVO_RS10945	3.16422	1.69574
HVO_RS14235	3.16703	3.5672
HVO_RS08990	3.17486	1.29108
HVO_RS11275	3.17576	1.67126
HVO_RS01320	3.17706	1.6029
HVO_RS06015	3.17734	2.35668
HVO_RS04125	3.1789	1.72798
HVO_RS10475	3.18347	2.1071
HVO_RS04305	3.18363	1.96765
HVO_RS00785	3.1903	1.35531
HVO_RS14575	3.19044	0.54019
HVO_RS09370	3.19084	1.68236
HVO_RS10495	3.19192	1.33134
HVO_RS10550	3.19443	1.71676
HVO_RS14945	3.20037	1.89434
HVO_RS03630	3.20803	1.54928
HVO_RS08000	3.20926	2.56783
HVO_RS09875	3.22045	2.98139
HVO_RS11605	3.22091	2.36053
HVO_RS03380	3.22989	1.65779
HVO_RS18965	3.23105	2.5564
HVO_RS10110	3.23905	2.00995
HVO_RS12810	3.25267	1.02786
HVO_RS10640	3.25803	1.84713
HVO_RS07405	3.26057	1.61731
HVO_RS14955	3.26136	3.24821
HVO_RS16565	3.26352	1.96341
HVO_RS11820	3.27863	0.641905
HVO_RS08945	3.27897	3.11255
HVO_RS12735	3.2816	1.94991
HVO_RS02435	3.28794	5.69488
HVO_RS00410	3.29262	2.33452
HVO_RS09970	3.29285	3.34583
HVO_RS07195	3.29755	2.12431
HVO_RS03065	3.30087	1.50345
HVO_RS16605	3.30154	1.70765
HVO_RS19505	3.30413	2.24246
HVO_RS18095	3.308	2.32659
HVO_RS18575	3.31029	2.22102
HVO_RS14910	3.31286	0.863822
HVO_RS08340	3.31402	2.03768
HVO_RS02105	3.31868	5.74812
HVO_RS16805	3.31887	1.09937
HVO_RS11875	3.33065	1.3568
HVO_RS01420	3.33183	1.96923
HVO_RS17165	3.33257	2.08365
HVO_RS10720	3.34289	1.68638
HVO_RS03040	3.34548	1.47989
HVO_RS05390	3.35153	1.38771
HVO_RS04100	3.35256	1.75854
HVO_RS09660	3.35604	2.12813
HVO_RS03250	3.35832	1.63096
HVO_RS05015	3.37369	2.10561
HVO_RS05920	3.37551	5.41645
HVO_RS18665	3.38017	1.86747
HVO_RS15525	3.38455	1.04874
HVO_RS05905	3.39284	1.74699
HVO_RS13770	3.39571	2.63651
HVO_RS16705	3.39871	3.39907
HVO_RS01300	3.41644	2.87325
HVO_RS19650	3.41692	2.57172
HVO_RS03565	3.43851	1.56996
HVO_RS18625	3.44118	3.3369
HVO_RS14965	3.44507	2.60357
HVO_RS15290	3.45205	2.12355
HVO_RS03985	3.45704	1.97193
HVO_RS18595	3.45883	2.61337
HVO_RS01435	3.46653	3.38488
HVO_RS06980	3.47481	1.68665
HVO_RS11615	3.47485	1.48449
HVO_RS11750	3.48735	1.31588
HVO_RS18455	3.48825	2.15505
HVO_RS02225	3.49514	6.05377
HVO_RS03640	3.50015	2.03258
HVO_RS11380	3.50036	1.26309
HVO_RS02035	3.50039	6.06286
HVO_RS15940	3.50099	1.95583
HVO_RS14725	3.50683	1.84978
HVO_RS02070	3.5201	6.09699
HVO_RS07985	3.56224	2.71883
HVO_RS05975	3.56668	0.199743
HVO_RS07555	3.57245	1.64127
HVO_RS00645	3.57944	1.50682
HVO_RS06455	3.57952	1.97383
HVO_RS17640	3.58722	3.23188
HVO_RS07775	3.59154	3.22698
HVO_RS03905	3.59199	1.66029
HVO_RS02240	3.61241	1.55814
HVO_RS07905	3.61736	1.38366
HVO_RS13110	3.62129	3.05829
HVO_RS13920	3.62562	2.89087
HVO_RS11620	3.6293	2.65761
HVO_RS04105	3.63063	1.91435
HVO_RS02440	3.63158	6.24311
HVO_RS04095	3.63216	3.28801
HVO_RS02805	3.63661	1.34673
HVO_RS00485	3.63872	1.92037
HVO_RS04525	3.63874	1.84469
HVO_RS00145	3.64061	2.64309
HVO_RS06500	3.64222	3.81374
HVO_RS01740	3.65333	2.16257
HVO_RS17900	3.66398	1.64652
HVO_RS15855	3.67843	3.65216
HVO_RS05910	3.68064	2.95872
HVO_RS07445	3.68302	2.06281
HVO_RS14150	3.70974	2.99917
HVO_RS14855	3.71372	2.59005
HVO_RS18335	3.72037	1.79242
HVO_RS01575	3.72241	2.45695
HVO_RS01665	3.72254	2.36442
HVO_RS00185	3.72568	2.31471
HVO_RS19205	3.72763	1.54008
HVO_RS16645	3.73354	2.71203
HVO_RS01230	3.73437	2.05663
HVO_RS02110	3.7348	6.46887
HVO_RS17105	3.73483	3.32851
HVO_RS14780	3.73619	2.43969
HVO_RS05025	3.74362	2.12186
HVO_RS15960	3.74606	1.88539
HVO_RS03330	3.75003	1.89651
HVO_RS01200	3.76057	3.60475
HVO_RS09915	3.77504	1.12029
HVO_RS03890	3.78052	2.09376
HVO_RS10560	3.78392	2.78101
HVO_RS04375	3.79868	1.37322
HVO_RS15610	3.79981	2.22894
HVO_RS00020	3.80443	1.67724
HVO_RS15210	3.80816	2.20536
HVO_RS10270	3.81302	2.26611
HVO_RS13540	3.81951	2.46732
HVO_RS06055	3.82097	2.98001
HVO_RS08605	3.82397	3.00859
HVO_RS07410	3.82807	1.43435
HVO_RS13745	3.84831	3.30782
HVO_RS02190	3.85467	6.67648
HVO_RS04355	3.85492	3.94089
HVO_RS19225	3.85769	2.05946
HVO_RS05050	3.85863	1.58058
HVO_RS07245	3.86005	2.93072
HVO_RS07710	3.86401	2.34896
HVO_RS05080	3.86928	1.4028
HVO_RS15620	3.88043	0.578743
HVO_RS01150	3.88776	1.79703
HVO_RS05085	3.88922	1.21566
HVO_RS05925	3.88952	1.25918
HVO_RS11520	3.89415	1.7886
HVO_RS15355	3.89635	2.54311
HVO_RS15510	3.9016	2.08646
HVO_RS14905	3.90331	1.29595
HVO_RS15390	3.90502	2.12423
HVO_RS09440	3.90503	3.40643
HVO_RS18560	3.90599	2.66993
HVO_RS15060	3.92043	1.22831
HVO_RS10740	3.9226	2.86394
HVO_RS06670	3.92773	2.17287
HVO_RS02515	3.93079	1.77804
HVO_RS11840	3.94286	2.01222
HVO_RS01450	3.95542	2.07671
HVO_RS10860	3.97176	1.52537
HVO_RS01250	3.97728	1.55409
HVO_RS15100	3.9773	3.19868
HVO_RS08855	3.98535	2.9008
HVO_RS06740	3.99657	3.07445
HVO_RS17895	4.00418	2.26623
HVO_RS03590	4.01265	2.03733
HVO_RS01500	4.02098	2.3933
HVO_RS01335	4.02802	1.66247
HVO_RS16770	4.04423	2.13601
HVO_RS04190	4.0559	3.22246
HVO_RS09465	4.05771	2.19583
HVO_RS10795	4.05888	2.49341
HVO_RS18475	4.07115	2.1308
HVO_RS11490	4.07503	2.32112
HVO_RS13375	4.08388	2.96552
HVO_RS07145	4.08807	4.2348
HVO_RS00030	4.09331	2.73952
HVO_RS06475	4.09386	2.262
HVO_RS12885	4.10515	2.91373
HVO_RS07645	4.1074	1.55768
HVO_RS00995	4.11481	2.4853
HVO_RS19190	4.13018	2.08092
HVO_RS13500	4.13131	1.84984
HVO_RS05320	4.13476	4.14049
HVO_RS03290	4.14718	1.51117
HVO_RS04255	4.14839	2.13457
HVO_RS17920	4.16236	2.26543
HVO_RS15110	4.16258	2.92772
HVO_RS03445	4.16266	3.65409
HVO_RS17910	4.1688	1.75487
HVO_RS15820	4.18257	3.67643
HVO_RS03015	4.18508	3.7417
HVO_RS15975	4.18557	2.00023
HVO_RS09170	4.20312	1.99821
HVO_RS02255	4.21288	7.29692
HVO_RS15275	4.21677	7.30366
HVO_RS07850	4.22069	2.63771
HVO_RS12615	4.22645	1.52664
HVO_RS17235	4.23384	2.9861
HVO_RS00210	4.23453	2.50803
HVO_RS15020	4.23508	2.40893
HVO_RS02030	4.23904	7.34223
HVO_RS00425	4.2416	0.756125
HVO_RS03650	4.24263	3.55587
HVO_RS02945	4.24683	0.300547
HVO_RS03295	4.26377	1.47538
HVO_RS02230	4.26781	7.32508
HVO_RS06985	4.26797	3.09041
HVO_RS03865	4.26877	2.22463
HVO_RS07885	4.2768	1.63168
HVO_RS02915	4.28582	3.88594
HVO_RS11745	4.28739	0.202589
HVO_RS09635	4.29319	1.8319
HVO_RS09545	4.29655	4.45003
HVO_RS07655	4.30064	3.22588
HVO_RS05985	4.32184	2.96998
HVO_RS15010	4.33182	3.4933
HVO_RS02155	4.33779	2.89331
HVO_RS07415	4.35063	2.25409
HVO_RS13835	4.35185	4.35919
HVO_RS15850	4.35873	3.51655
HVO_RS19655	4.3595	3.02125
HVO_RS01550	4.36259	2.14412
HVO_RS05125	4.3681	2.95383
HVO_RS06315	4.37622	2.49964
HVO_RS04945	4.37696	3.03441
HVO_RS13410	4.38116	4.10612
HVO_RS17440	4.38202	3.54287
HVO_RS16720	4.39615	2.96204
HVO_RS16120	4.39685	2.1863
HVO_RS01400	4.39707	3.36694
HVO_RS17170	4.39757	1.57189
HVO_RS18330	4.39799	2.30333
HVO_RS15885	4.4144	5.55219
HVO_RS06155	4.41675	2.96271
HVO_RS02485	4.42071	2.47868
HVO_RS08045	4.42722	2.65874
HVO_RS12870	4.42741	4.02384
HVO_RS17645	4.43107	3.32024
HVO_RS01050	4.4411	3.61162
HVO_RS10165	4.44756	1.78209
HVO_RS03420	4.45762	1.13533
HVO_RS12590	4.46023	2.96503
HVO_RS01260	4.46441	2.13543
HVO_RS01175	4.47078	1.91205
HVO_RS13825	4.47678	2.87651
HVO_RS07335	4.48331	1.73066
HVO_RS12995	4.48481	5.29263
HVO_RS13720	4.4905	2.51138
HVO_RS03425	4.50285	1.54175
HVO_RS10540	4.50809	2.54764
HVO_RS05430	4.5098	2.99186
HVO_RS18655	4.51426	2.03777
HVO_RS14295	4.51432	2.69274
HVO_RS11665	4.51911	3.15205
HVO_RS05180	4.52822	2.75928
HVO_RS10485	4.54549	1.97068
HVO_RS01755	4.55162	2.38925
HVO_RS01075	4.56414	3.95325
HVO_RS14800	4.56997	2.91486
HVO_RS02635	4.59083	2.61461
HVO_RS07465	4.59093	3.10654
HVO_RS01410	4.59458	2.46793
HVO_RS05435	4.59901	4.12929
HVO_RS11470	4.60185	2.90406
HVO_RS04615	4.60803	3.40914
HVO_RS16305	4.61431	3.23003
HVO_RS18695	4.61621	3.39665
HVO_RS09270	4.61928	3.81897
HVO_RS16930	4.62008	5.98461
HVO_RS07365	4.62082	2.72755
HVO_RS09340	4.62637	2.70143
HVO_RS02735	4.63467	2.86914
HVO_RS06275	4.65109	4.35858
HVO_RS15495	4.65118	2.54061
HVO_RS02250	4.66933	8.08752
HVO_RS15920	4.67246	2.73424
HVO_RS14425	4.67483	3.53554
HVO_RS11775	4.68454	3.08398
HVO_RS16870	4.69749	2.69115
HVO_RS03225	4.70133	2.89883
HVO_RS04595	4.72141	3.85717
HVO_RS03510	4.72312	2.04021
HVO_RS16910	4.72457	2.77921
HVO_RS01965	4.72769	8.18861
HVO_RS13830	4.72969	3.53174
HVO_RS13805	4.74003	2.22675
HVO_RS10580	4.7424	2.89889
HVO_RS07250	4.74408	1.45216
HVO_RS16750	4.75192	3.04638
HVO_RS06075	4.75427	3.68237
HVO_RS06035	4.77302	1.314
HVO_RS02100	4.77744	8.27477
HVO_RS00465	4.77745	2.21797
HVO_RS07770	4.78276	2.00285
HVO_RS04365	4.79307	3.52038
HVO_RS15900	4.80745	1.98627
HVO_RS12610	4.82808	2.7489
HVO_RS09965	4.83383	2.36752
HVO_RS01315	4.83625	2.39821
HVO_RS01415	4.83631	2.05719
HVO_RS12515	4.86997	2.41072
HVO_RS12535	4.88059	3.07572
HVO_RS10630	4.88129	3.51929
HVO_RS09555	4.88234	3.48347
HVO_RS16290	4.89301	6.2761
HVO_RS06495	4.89621	1.84206
HVO_RS18460	4.90706	1.23421
HVO_RS16625	4.91522	3.41968
HVO_RS07875	4.92038	2.62444
HVO_RS15915	4.9219	2.60136
HVO_RS07625	4.92237	2.83851
HVO_RS14335	4.92365	2.49715
HVO_RS11655	4.92478	2.54118
HVO_RS11260	4.9306	3.63128
HVO_RS11860	4.93428	3.49159
HVO_RS03320	4.93926	1.72159
HVO_RS08085	4.94121	3.00083
HVO_RS03675	4.94315	1.75976
HVO_RS10620	4.95927	2.82643
HVO_RS10600	4.95975	1.42063
HVO_RS02170	4.96088	8.58222
HVO_RS03115	4.97636	3.75337
HVO_RS08170	4.97708	6.07173
HVO_RS05960	4.9876	4.31562
HVO_RS14435	4.99073	3.18285
HVO_RS00575	4.99147	2.60011
HVO_RS02615	5.00764	3.20085
HVO_RS04530	5.00873	4.26171
HVO_RS10115	5.01323	4.533
HVO_RS15235	5.0208	2.46759
HVO_RS11160	5.02859	2.40854
HVO_RS11040	5.03705	3.39908
HVO_RS15345	5.03921	2.02811
HVO_RS14880	5.05525	2.67462
HVO_RS05955	5.0567	3.15203
HVO_RS15215	5.05882	3.17205
HVO_RS03200	5.06334	3.44902
HVO_RS00205	5.07374	2.50302
HVO_RS04490	5.07566	2.90512
HVO_RS19560	5.07623	3.19018
HVO_RS14730	5.07798	2.30513
HVO_RS19030	5.08622	3.587
HVO_RS18465	5.09213	2.63448
HVO_RS19025	5.1004	4.78051
HVO_RS14915	5.10134	1.99449
HVO_RS04570	5.10203	3.93535
HVO_RS16085	5.10669	1.81368
HVO_RS13400	5.1087	1.77955
HVO_RS04065	5.11022	3.24053
HVO_RS03355	5.12141	2.36896
HVO_RS15750	5.12934	3.61953
HVO_RS11865	5.13139	2.71523
HVO_RS17435	5.13283	2.01235
HVO_RS06755	5.13333	4.6333
HVO_RS10805	5.13405	3.3016
HVO_RS14500	5.13456	2.64203
HVO_RS13855	5.13777	2.58001
HVO_RS03660	5.14164	4.3531
HVO_RS01240	5.14735	2.00646
HVO_RS05425	5.15045	5.66593
HVO_RS15250	5.15882	4.47243
HVO_RS13415	5.16408	4.56354
HVO_RS17880	5.17685	2.94386
HVO_RS15790	5.17846	2.52342
HVO_RS10310	5.18474	6.20971
HVO_RS09165	5.18884	4.16224
HVO_RS06665	5.22655	3.06498
HVO_RS19215	5.22706	3.04947
HVO_RS09135	5.23225	2.79316
HVO_RS01365	5.23361	3.26387
HVO_RS08995	5.23907	3.44753
HVO_RS13280	5.24331	2.12066
HVO_RS04610	5.25078	2.44284
HVO_RS03305	5.25722	3.04707
HVO_RS05725	5.25839	3.6266
HVO_RS18700	5.2587	1.6785
HVO_RS13370	5.2597	3.87059
HVO_RS09655	5.26446	3.82966
HVO_RS01380	5.27195	2.98334
HVO_RS10020	5.28361	3.94168
HVO_RS14685	5.29673	5.01943
HVO_RS15935	5.29935	2.7875
HVO_RS13605	5.30485	1.96404
HVO_RS11830	5.31713	2.30748
HVO_RS15795	5.32341	5.56124
HVO_RS02195	5.34204	9.25268
HVO_RS12660	5.35093	2.99868
HVO_RS05750	5.35483	5.54369
HVO_RS14230	5.361	3.22828
HVO_RS12705	5.36339	5.11663
HVO_RS02810	5.36463	6.39843
HVO_RS16040	5.37404	4.1186
HVO_RS18370	5.37471	8.69618
HVO_RS17135	5.37555	2.81144
HVO_RS04830	5.37849	2.51841
HVO_RS05145	5.39374	3.82379
HVO_RS09860	5.39643	4.36027
HVO_RS08520	5.39688	2.01494
HVO_RS19610	5.40569	3.17807
HVO_RS00110	5.41253	3.21243
HVO_RS07200	5.42436	3.57387
HVO_RS00010	5.43063	3.49375
HVO_RS06710	5.43369	3.96206
HVO_RS09505	5.44737	3.82863
HVO_RS19155	5.46642	5.09849
HVO_RS04460	5.4683	3.44655
HVO_RS01105	5.47314	2.87645
HVO_RS17295	5.47706	2.6233
HVO_RS08840	5.48607	2.58927
HVO_RS16755	5.49293	4.19806
HVO_RS12025	5.49879	3.37277
HVO_RS09905	5.51142	2.83791
HVO_RS10275	5.52078	2.67351
HVO_RS13865	5.52459	2.08828
HVO_RS07020	5.52925	2.8929
HVO_RS11050	5.53026	3.73702
HVO_RS09350	5.54206	3.09913
HVO_RS09480	5.54209	3.79873
HVO_RS06920	5.54581	1.95412
HVO_RS08190	5.55388	2.63596
HVO_RS17480	5.56305	2.85742
HVO_RS15470	5.58085	3.08762
HVO_RS09120	5.58387	2.19832
HVO_RS04010	5.58811	3.19006
HVO_RS18425	5.59138	3.56292
HVO_RS16665	5.59491	2.69031
HVO_RS14220	5.59656	4.3702
HVO_RS03045	5.60082	2.57371
HVO_RS18055	5.60779	4.3971
HVO_RS08370	5.61292	4.62491
HVO_RS18650	5.61814	4.01872
HVO_RS03470	5.61906	3.26368
HVO_RS00450	5.63313	3.66437
HVO_RS14000	5.63411	5.53277
HVO_RS17590	5.63654	0.706373
HVO_RS13510	5.63676	1.44814
HVO_RS14925	5.6384	2.88064
HVO_RS01785	5.68334	2.78946
HVO_RS19370	5.69433	1.08934
HVO_RS16035	5.70435	3.10251
HVO_RS17810	5.71931	7.01297
HVO_RS05825	5.73605	3.31613
HVO_RS18705	5.75294	1.88165
HVO_RS02220	5.7666	3.23363
HVO_RS19575	5.76841	3.75007
HVO_RS04590	5.77157	3.08521
HVO_RS16760	5.79152	3.70823
HVO_RS04855	5.8009	3.69157
HVO_RS09070	5.80162	2.26769
HVO_RS00420	5.80162	3.57415
HVO_RS00050	5.80596	4.51722
HVO_RS02130	5.81234	10.0673
HVO_RS09515	5.8138	6.38032
HVO_RS16695	5.82671	3.58684
HVO_RS18170	5.83203	5.05139
HVO_RS15775	5.83222	3.19771
HVO_RS12170	5.83534	3.19384
HVO_RS05110	5.83718	3.10192
HVO_RS13120	5.84132	5.11514
HVO_RS17275	5.84497	2.74803
HVO_RS16775	5.845	2.85869
HVO_RS16835	5.84951	2.14427
HVO_RS14280	5.85013	3.07714
HVO_RS05240	5.85661	3.44261
HVO_RS03475	5.86557	3.14145
HVO_RS10185	5.87975	4.25585
HVO_RS11030	5.8876	2.74646
HVO_RS16395	5.8884	3.24433
HVO_RS15140	5.90429	4.74027
HVO_RS13995	5.90599	3.65946
HVO_RS18745	5.92287	3.7075
HVO_RS09670	5.92299	3.69763
HVO_RS11730	5.92647	4.23185
HVO_RS04075	5.92771	3.22741
HVO_RS18070	5.93375	3.32499
HVO_RS04310	5.93979	2.57143
HVO_RS03010	5.95526	3.92799
HVO_RS12945	5.96868	3.4872
HVO_RS06585	5.98313	3.54076
HVO_RS00385	5.99607	2.67821
HVO_RS10655	6.00116	2.64028
HVO_RS10660	6.00872	3.93881
HVO_RS04950	6.01657	4.74338
HVO_RS05865	6.01818	3.14739
HVO_RS06300	6.0191	3.03139
HVO_RS09520	6.04178	4.62499
HVO_RS00125	6.05551	5.49262
HVO_RS12480	6.05922	4.19375
HVO_RS15905	6.06373	3.23928
HVO_RS16255	6.0687	3.22645
HVO_RS11215	6.095	3.18611
HVO_RS03055	6.1004	5.31082
HVO_RS19175	6.10121	4.10045
HVO_RS16670	6.10499	3.05024
HVO_RS00710	6.10515	2.59447
HVO_RS12950	6.11112	4.06656
HVO_RS05370	6.11895	2.0561
HVO_RS00390	6.12557	2.42035
HVO_RS09980	6.12983	3.20963
HVO_RS03110	6.13709	3.78131
HVO_RS05940	6.14878	2.52098
HVO_RS02990	6.15539	3.59489
HVO_RS15420	6.16082	2.68488
HVO_RS02560	6.16286	3.49406
HVO_RS14760	6.20676	4.04544
HVO_RS00665	6.21166	4.29096
HVO_RS03965	6.22907	2.65184
HVO_RS18410	6.23964	3.16969
HVO_RS09005	6.24876	3.65901
HVO_RS12525	6.25455	2.33276
HVO_RS15295	6.25586	4.37677
HVO_RS03670	6.25717	3.11786
HVO_RS03995	6.25811	3.9141
HVO_RS01750	6.27216	2.62381
HVO_RS02215	6.27249	10.8481
HVO_RS11780	6.28699	9.80698
HVO_RS01455	6.29782	4.08289
HVO_RS02845	6.30427	4.59005
HVO_RS00195	6.30538	2.97601
HVO_RS19620	6.34023	3.99363
HVO_RS18875	6.34048	2.96
HVO_RS02285	6.34098	10.9829
HVO_RS08125	6.34454	4.90016
HVO_RS00940	6.35078	2.92377
HVO_RS18245	6.36053	7.81809
HVO_RS13575	6.3693	3.51758
HVO_RS17790	6.37166	4.40884
HVO_RS17875	6.37168	2.6758
HVO_RS04275	6.37773	5.15762
HVO_RS06790	6.38794	2.43676
HVO_RS07380	6.40158	3.94262
HVO_RS12160	6.41087	2.22485
HVO_RS08275	6.41408	3.99173
HVO_RS07800	6.41409	4.78061
HVO_RS07950	6.41985	3.71013
HVO_RS14250	6.43116	1.39369
HVO_RS10380	6.43463	2.95834
HVO_RS13930	6.45922	2.72402
HVO_RS02055	6.46492	11.1976
HVO_RS03515	6.46533	4.02696
HVO_RS06925	6.47733	1.35405
HVO_RS12185	6.49775	3.85227
HVO_RS17540	6.4978	4.4365
HVO_RS00560	6.49825	5.48595
HVO_RS15120	6.50126	2.01176
HVO_RS07690	6.51325	2.59258
HVO_RS10845	6.53107	5.5985
HVO_RS07050	6.53196	4.12355
HVO_RS17450	6.55958	3.17534
HVO_RS10015	6.59474	4.33658
HVO_RS00380	6.6011	2.93801
HVO_RS02350	6.60159	11.3518
HVO_RS08650	6.61	4.8496
HVO_RS15330	6.61152	3.69781
HVO_RS03935	6.62096	5.01509
HVO_RS02140	6.62504	11.4749
HVO_RS00095	6.62729	3.24269
HVO_RS11680	6.63808	4.35044
HVO_RS05855	6.64049	3.91302
HVO_RS03580	6.66479	0.70418
HVO_RS13975	6.67333	4.73467
HVO_RS14200	6.6808	5.53639
HVO_RS03315	6.68428	4.52527
HVO_RS19230	6.68458	5.74527
HVO_RS08480	6.68678	5.75197
HVO_RS10370	6.68933	3.98365
HVO_RS19515	6.69779	2.94566
HVO_RS14865	6.70476	4.12338
HVO_RS07190	6.70931	2.70968
HVO_RS02210	6.72534	11.6313
HVO_RS02960	6.72814	1.3239
HVO_RS00545	6.73604	4.44335
HVO_RS11545	6.73932	4.79728
HVO_RS11790	6.74375	3.86385
HVO_RS07760	6.74789	3.68634
HVO_RS12845	6.74996	5.08837
HVO_RS06550	6.75272	1.38558
HVO_RS07390	6.76845	5.18745
HVO_RS03830	6.80624	4.27753
HVO_RS10835	6.80893	2.85845
HVO_RS02400	6.80921	11.7939
HVO_RS18940	6.81873	3.09031
HVO_RS02880	6.82442	3.26475
HVO_RS07155	6.82488	4.31694
HVO_RS18440	6.82841	2.3958
HVO_RS18815	6.84205	3.79447
HVO_RS13335	6.8476	2.83016
HVO_RS07150	6.85007	3.22752
HVO_RS01305	6.87527	4.25359
HVO_RS11845	6.88093	3.37492
HVO_RS18765	6.89043	3.22215
HVO_RS15985	6.89213	5.07502
HVO_RS17805	6.89331	4.05271
HVO_RS19470	6.90307	3.39685
HVO_RS09990	6.90959	6.67032
HVO_RS11495	6.91556	2.80265
HVO_RS08600	6.9173	4.7856
HVO_RS10500	6.91993	5.44969
HVO_RS11195	6.92784	3.90212
HVO_RS15425	6.9471	7.4871
HVO_RS08705	6.95421	4.48569
HVO_RS10930	6.95779	3.08599
HVO_RS19485	6.95805	1.72089
HVO_RS08130	6.96436	3.94939
HVO_RS15695	6.97022	4.77551
HVO_RS02265	6.97251	12.0767
HVO_RS11000	6.97572	4.51512
HVO_RS03450	6.97603	3.86257
HVO_RS03075	6.97951	3.83345
HVO_RS17250	6.9849	3.09392
HVO_RS03245	6.98889	4.79398
HVO_RS02075	6.99561	12.1167
HVO_RS03300	6.99635	8.35472
HVO_RS09525	7.0127	4.89078
HVO_RS06240	7.02812	2.93677
HVO_RS03620	7.04715	3.72591
HVO_RS04730	7.05671	4.77102
HVO_RS16865	7.06183	3.67617
HVO_RS18480	7.06472	3.80017
HVO_RS03440	7.07176	2.92142
HVO_RS07715	7.09166	4.1597
HVO_RS15265	7.09382	3.1352
HVO_RS14795	7.11684	5.98197
HVO_RS03390	7.1245	5.13581
HVO_RS19640	7.13933	2.40603
HVO_RS19535	7.14123	1.67665
HVO_RS05215	7.15236	4.26406
HVO_RS19565	7.16504	2.19853
HVO_RS11600	7.17053	2.43069
HVO_RS06770	7.18813	3.99533
HVO_RS07720	7.19385	3.90007
HVO_RS07545	7.19665	4.47003
HVO_RS16100	7.19789	3.89705
HVO_RS03665	7.20605	4.45213
HVO_RS17185	7.23724	4.99699
HVO_RS00715	7.24639	3.67478
HVO_RS08640	7.24645	3.83636
HVO_RS07910	7.24912	4.45811
HVO_RS14510	7.24948	3.52037
HVO_RS12420	7.25021	4.48632
HVO_RS07345	7.2536	2.38477
HVO_RS16295	7.26315	4.47778
HVO_RS00015	7.28133	3.45705
HVO_RS06330	7.28518	4.97587
HVO_RS17445	7.28564	4.584
HVO_RS08140	7.29358	4.88789
HVO_RS12080	7.3096	3.32846
HVO_RS05590	7.32272	3.68951
HVO_RS05445	7.32454	4.729
HVO_RS19115	7.3266	4.8995
HVO_RS17555	7.34363	4.78553
HVO_RS12085	7.37324	4.52255
HVO_RS00735	7.40156	0.8244
HVO_RS05970	7.40391	3.02848
HVO_RS15195	7.43248	6.43787
HVO_RS04605	7.43755	3.49426
HVO_RS11525	7.43976	5.26932
HVO_RS06870	7.46353	4.49657
HVO_RS01145	7.46882	4.92593
HVO_RS03325	7.47931	6.45193
HVO_RS11990	7.48534	6.60116
HVO_RS17265	7.50217	4.63424
HVO_RS11930	7.50262	3.85731
HVO_RS09075	7.50875	5.03673
HVO_RS01115	7.51578	5.29991
HVO_RS19260	7.51974	4.13419
HVO_RS01270	7.53361	4.21727
HVO_RS07370	7.53893	3.25509
HVO_RS05115	7.54116	3.83429
HVO_RS10865	7.54781	3.98165
HVO_RS00985	7.55032	4.54153
HVO_RS00685	7.55436	6.73969
HVO_RS00200	7.5555	4.99124
HVO_RS12210	7.55573	4.24782
HVO_RS11440	7.57287	2.2114
HVO_RS17720	7.57424	3.7175
HVO_RS09155	7.59022	5.34619
HVO_RS12305	7.5944	5.41381
HVO_RS04690	7.60512	4.74453
HVO_RS01530	7.64564	3.56874
HVO_RS18255	7.66296	5.83242
HVO_RS00680	7.67473	5.31833
HVO_RS08805	7.67725	7.37443
HVO_RS13750	7.6807	5.07636
HVO_RS00555	7.68621	5.6501
HVO_RS08590	7.68722	3.87792
HVO_RS00005	7.70873	3.44733
HVO_RS17505	7.71001	2.78147
HVO_RS14285	7.71455	2.67953
HVO_RS07780	7.71618	4.81115
HVO_RS00725	7.72454	4.63562
HVO_RS14505	7.74613	4.35648
HVO_RS00855	7.77635	5.46491
HVO_RS13130	7.79486	5.14162
HVO_RS09985	7.80448	4.37101
HVO_RS04185	7.82383	6.18095
HVO_RS04670	7.82435	6.38057
HVO_RS00655	7.82925	3.80067
HVO_RS14375	7.83909	4.67225
HVO_RS15955	7.84593	3.88195
HVO_RS00055	7.85275	4.55403
HVO_RS06795	7.85504	3.4937
HVO_RS16765	7.85686	4.31846
HVO_RS03340	7.86006	4.8587
HVO_RS12410	7.86538	5.47579
HVO_RS03375	7.86872	4.22057
HVO_RS10635	7.87199	5.1079
HVO_RS02235	7.89297	3.09947
HVO_RS00215	7.91209	6.69789
HVO_RS01385	7.91611	5.38256
HVO_RS06095	7.92293	5.07805
HVO_RS13600	7.92419	3.31453
HVO_RS15185	7.94428	4.92288
HVO_RS12230	7.96179	4.9673
HVO_RS19350	7.96229	3.3824
HVO_RS13405	7.97108	3.92681
HVO_RS02620	7.97217	3.62072
HVO_RS03595	7.97515	6.89288
HVO_RS10680	8.00972	3.79138
HVO_RS15455	8.01645	4.82747
HVO_RS15180	8.02065	7.96787
HVO_RS05530	8.03113	3.19896
HVO_RS12350	8.0486	7.0744
HVO_RS05595	8.05789	5.24422
HVO_RS17310	8.07187	3.94069
HVO_RS10010	8.08381	3.41492
HVO_RS01100	8.08391	4.87998
HVO_RS09600	8.09003	3.41524
HVO_RS02525	8.10109	4.28704
HVO_RS19570	8.10182	5.92047
HVO_RS12920	8.10839	4.02348
HVO_RS16360	8.1414	2.41403
HVO_RS16310	8.14518	8.26909
HVO_RS04620	8.14544	5.07998
HVO_RS12140	8.1565	7.46621
HVO_RS15395	8.17054	5.2274
HVO_RS04475	8.17113	5.18567
HVO_RS09320	8.17524	5.04231
HVO_RS10000	8.18691	4.69996
HVO_RS11685	8.19009	4.46263
HVO_RS18075	8.19372	4.12687
HVO_RS07400	8.19737	2.91392
HVO_RS07765	8.19829	6.74714
HVO_RS18395	8.21681	3.9627
HVO_RS13560	8.22192	1.97069
HVO_RS16455	8.23025	4.85538
HVO_RS09285	8.23069	4.52676
HVO_RS15980	8.24102	6.61871
HVO_RS09455	8.24216	10.1349
HVO_RS12090	8.24527	3.58265
HVO_RS15870	8.25989	4.12153
HVO_RS10120	8.27754	11.8958
HVO_RS12475	8.28367	9.06398
HVO_RS16880	8.28859	4.66034
HVO_RS10050	8.29317	4.99852
HVO_RS17665	8.29568	3.3893
HVO_RS18375	8.30141	5.52759
HVO_RS18270	8.30225	1.10556
HVO_RS08470	8.30454	3.68836
HVO_RS09740	8.31364	3.01073
HVO_RS09470	8.32556	4.55549
HVO_RS04330	8.33314	4.94426
HVO_RS03270	8.33413	5.22625
HVO_RS17610	8.35175	5.57059
HVO_RS13320	8.36469	3.40423
HVO_RS08460	8.36584	4.07376
HVO_RS04470	8.38442	8.81368
HVO_RS04005	8.38967	4.99694
HVO_RS00355	8.39115	3.67535
HVO_RS19380	8.40083	4.03919
HVO_RS09725	8.40616	2.74402
HVO_RS18175	8.40665	4.54764
HVO_RS09815	8.46331	4.0585
HVO_RS17245	8.46499	3.71525
HVO_RS15570	8.47835	4.73508
HVO_RS17515	8.47985	2.76941
HVO_RS14775	8.4828	4.41299
HVO_RS09930	8.48573	5.12576
HVO_RS19490	8.49221	6.93614
HVO_RS18780	8.49454	3.67284
HVO_RS01445	8.49612	4.9315
HVO_RS19550	8.49694	6.40212
HVO_RS17210	8.50076	4.29886
HVO_RS13305	8.50176	6.16226
HVO_RS17190	8.50575	5.68419
HVO_RS18240	8.51689	5.97743
HVO_RS05095	8.52895	4.08181
HVO_RS06250	8.53625	5.92604
HVO_RS01555	8.54085	6.67571
HVO_RS12935	8.54302	5.09076
HVO_RS17100	8.54792	3.31651
HVO_RS07010	8.55052	7.3873
HVO_RS05055	8.5667	5.72021
HVO_RS14920	8.56966	5.01165
HVO_RS07080	8.57559	4.45406
HVO_RS06835	8.58192	6.2126
HVO_RS05405	8.60116	5.23921
HVO_RS03735	8.62824	4.35411
HVO_RS06715	8.64319	3.00613
HVO_RS13550	8.67406	4.87234
HVO_RS05285	8.71798	5.25618
HVO_RS13125	8.71801	4.8292
HVO_RS09765	8.72086	4.67233
HVO_RS01775	8.77645	8.46851
HVO_RS07895	8.78301	6.1023
HVO_RS04810	8.79825	5.3547
HVO_RS08680	8.80941	5.37994
HVO_RS09110	8.81126	3.65737
HVO_RS05540	8.82047	2.94686
HVO_RS13285	8.82758	5.09852
HVO_RS08195	8.83646	3.90125
HVO_RS17475	8.83808	5.58879
HVO_RS08345	8.84566	4.98441
HVO_RS16090	8.84844	2.9572
HVO_RS19140	8.88782	6.19848
HVO_RS03455	8.89186	4.52817
HVO_RS17145	8.89517	4.22356
HVO_RS01375	8.89742	9.84693
HVO_RS06135	8.90789	8.3038
HVO_RS18525	8.91109	3.52713
HVO_RS05135	8.91141	3.61297
HVO_RS04495	8.91846	6.66331
HVO_RS17955	8.92682	14.4595
HVO_RS00980	8.93129	5.7363
HVO_RS15500	8.94253	4.97763
HVO_RS14625	8.94669	6.53377
HVO_RS19440	8.94674	5.57767
HVO_RS01895	8.94762	3.85593
HVO_RS06400	8.97621	7.5034
HVO_RS18740	8.97662	4.23564
HVO_RS10935	8.97934	4.09901
HVO_RS04625	8.98275	4.02123
HVO_RS17660	8.98561	4.46983
HVO_RS03645	8.99424	4.78524
HVO_RS11515	9.00266	6.55996
HVO_RS13940	9.02022	5.78996
HVO_RS05295	9.03957	6.44475
HVO_RS14845	9.08048	5.75876
HVO_RS12520	9.10383	4.42519
HVO_RS18550	9.10465	3.22057
HVO_RS11755	9.10781	3.45401
HVO_RS15075	9.1148	4.32081
HVO_RS11155	9.12441	4.80148
HVO_RS14950	9.12995	3.25857
HVO_RS01955	9.13327	15.8193
HVO_RS14830	9.14482	4.89993
HVO_RS19210	9.14825	4.30833
HVO_RS16280	9.15916	5.12137
HVO_RS08700	9.15998	4.47499
HVO_RS14005	9.16484	4.59379
HVO_RS16140	9.1718	5.31759
HVO_RS00690	9.1777	7.06008
ligA	9.17976	4.8667
HVO_RS12470	9.18214	6.18698
HVO_RS00675	9.18876	6.63541
HVO_RS02500	9.19102	2.87524
HVO_RS18435	9.20294	5.34926
HVO_RS09665	9.21671	4.55842
HVO_RS15115	9.23736	5.75356
HVO_RS06820	9.25686	5.06915
HVO_RS04085	9.26218	6.90948
HVO_RS11125	9.26805	6.48567
HVO_RS16600	9.26864	5.15218
HVO_RS02545	9.28024	10.5126
HVO_RS09460	9.28073	4.45695
HVO_RS04195	9.29363	4.49114
HVO_RS11045	9.29707	7.5999
HVO_RS11225	9.29774	5.62862
HVO_RS12740	9.30345	7.39223
HVO_RS02955	9.31452	5.63759
HVO_RS15325	9.31885	5.72033
HVO_RS05510	9.32371	4.09412
HVO_RS12855	9.32733	3.73605
HVO_RS05045	9.32902	6.14934
HVO_RS13395	9.33098	5.14943
HVO_RS03600	9.35784	5.52279
HVO_RS11445	9.3729	8.39285
HVO_RS14215	9.37458	4.33471
HVO_RS15760	9.3776	6.76112
HVO_RS16500	9.38136	4.80031
HVO_RS09475	9.38302	4.58958
HVO_RS12915	9.40262	5.19468
HVO_RS08115	9.41499	5.29861
HVO_RS10520	9.41778	3.9714
HVO_RS13425	9.42278	5.44272
HVO_RS12180	9.4368	7.24882
HVO_RS15645	9.4431	5.14502
HVO_RS07355	9.45255	4.71992
HVO_RS08320	9.46085	5.97171
HVO_RS12875	9.47462	7.01191
HVO_RS09315	9.48358	8.68992
HVO_RS01245	9.50253	6.8749
HVO_RS09550	9.51779	7.47602
HVO_RS15040	9.5179	4.8943
HVO_RS12215	9.53706	4.68372
HVO_RS05480	9.5594	6.57186
HVO_RS11760	9.5649	3.65933
HVO_RS12135	9.56675	5.78325
HVO_RS11940	9.56995	3.88736
HVO_RS19615	9.59046	6.42938
HVO_RS15055	9.59418	1.23642
HVO_RS17180	9.59491	5.28609
HVO_RS06310	9.6019	3.73937
HVO_RS18580	9.63499	4.75892
HVO_RS13650	9.64343	4.43014
HVO_RS02790	9.66228	3.57251
HVO_RS00490	9.68196	6.72145
HVO_RS14670	9.6837	5.4026
HVO_RS09830	9.69033	4.98603
HVO_RS11995	9.69259	10.3977
HVO_RS16420	9.69996	4.14265
HVO_RS16020	9.70261	4.48253
HVO_RS15445	9.70926	4.79933
HVO_RS02160	9.71158	16.8209
HVO_RS03870	9.72293	4.02596
HVO_RS02580	9.7401	5.6491
HVO_RS03785	9.74521	8.84859
HVO_RS18380	9.74522	3.57655
HVO_RS07210	9.74581	7.81538
HVO_RS06730	9.75004	4.51784
HVO_RS18995	9.75749	4.89083
HVO_RS03090	9.75849	6.82676
HVO_RS08090	9.77848	11.0635
HVO_RS11150	9.78904	8.95083
HVO_RS18720	9.81256	4.5247
HVO_RS14160	9.87035	7.79364
HVO_RS02780	9.89989	5.85231
HVO_RS03465	9.90642	5.94065
HVO_RS02385	9.9227	17.1392
HVO_RS15260	9.92789	5.2623
HVO_RS07600	9.92927	6.73943
HVO_RS06545	9.93658	5.15993
HVO_RS07820	9.96258	5.3795
HVO_RS18680	9.96309	6.23815
HVO_RS17365	9.96551	2.71468
HVO_RS18530	9.96553	4.53462
HVO_RS01985	9.99206	17.3068
HVO_RS10360	10.0307	6.51123
HVO_RS15845	10.0446	7.02979
HVO_RS02920	10.047	2.81323
HVO_RS10970	10.0622	4.04971
HVO_RS04680	10.0662	8.69052
HVO_RS10195	10.1127	4.58454
HVO_RS09715	10.1145	4.25353
HVO_RS14130	10.1156	7.46139
HVO_RS10100	10.1205	4.89722
HVO_RS03780	10.13	5.51744
HVO_RS18100	10.1381	6.3966
HVO_RS03345	10.1786	7.90921
HVO_RS11370	10.179	8.09621
HVO_RS19405	10.1993	6.20643
HVO_RS11120	10.2057	5.25839
HVO_RS18685	10.2095	4.73006
HVO_RS16095	10.2102	5.48409
HVO_RS10190	10.2484	8.87765
HVO_RS05695	10.2489	5.66909
HVO_RS08910	10.249	8.6304
HVO_RS12400	10.2703	4.77243
HVO_RS12620	10.3049	7.97726
HVO_RS03410	10.3061	3.21492
HVO_RS17130	10.3461	5.69475
HVO_RS07525	10.3499	4.9573
HVO_RS07615	10.3558	8.05208
HVO_RS03145	10.3643	4.83712
HVO_RS13980	10.3893	4.45273
HVO_RS06830	10.3958	8.14407
HVO_RS16905	10.4257	10.0609
HVO_RS08530	10.4334	4.62217
HVO_RS03765	10.4461	3.0955
HVO_RS12005	10.448	5.57259
HVO_RS09330	10.4508	4.48333
HVO_RS03400	10.454	4.79617
HVO_RS06700	10.4658	6.05089
HVO_RS02295	10.4696	18.134
HVO_RS18865	10.4866	3.6236
HVO_RS05280	10.489	7.587
HVO_RS03505	10.5126	5.31076
HVO_RS16640	10.518	4.12139
HVO_RS16335	10.5224	6.50287
HVO_RS11530	10.5386	5.58218
HVO_RS06615	10.539	6.66141
HVO_RS02165	10.5433	18.2616
HVO_RS03815	10.5508	3.90307
HVO_RS15925	10.5799	1.30231
HVO_RS08895	10.5833	5.09394
HVO_RS10700	10.5849	5.07211
HVO_RS15650	10.5856	13.8366
HVO_RS08175	10.5958	6.84964
HVO_RS02410	10.6014	15.1326
HVO_RS16955	10.6112	7.66697
HVO_RS08495	10.613	5.85915
HVO_RS14840	10.6387	6.41864
HVO_RS10385	10.6614	8.46818
HVO_RS07090	10.6685	3.89869
HVO_RS05130	10.6735	6.01201
HVO_RS02590	10.6927	5.43474
HVO_RS01235	10.6937	7.36027
HVO_RS05660	10.7117	5.48059
HVO_RS18485	10.7353	6.24942
HVO_RS02860	10.7456	6.37447
HVO_RS03120	10.7581	7.68637
HVO_RS01885	10.8109	5.60563
HVO_RS12310	10.8243	6.93971
HVO_RS13595	10.8356	6.79426
HVO_RS05735	10.8541	5.97741
HVO_RS00220	10.8583	7.60969
HVO_RS09345	10.8584	7.19218
HVO_RS04740	10.8647	7.15067
HVO_RS05965	10.869	10.2466
HVO_RS17125	10.9152	7.61298
HVO_RS16900	10.9709	5.82678
HVO_RS12665	10.9923	6.00788
HVO_RS12975	10.9946	7.25214
HVO_RS07140	11.0076	7.53989
HVO_RS16440	11.012	6.06736
HVO_RS12790	11.0256	3.79345
HVO_RS09720	11.0318	7.11998
HVO_RS08425	11.0319	5.56923
HVO_RS06290	11.0376	8.85614
HVO_RS04650	11.0407	5.93223
HVO_RS17175	11.0465	3.78702
HVO_RS12675	11.0611	3.34455
HVO_RS03550	11.0927	4.62041
HVO_RS15535	11.0934	7.06246
HVO_RS08925	11.1008	7.9787
HVO_RS11560	11.161	5.01305
HVO_RS06610	11.1622	7.45413
HVO_RS12390	11.1727	8.70804
HVO_RS07330	11.192	7.62808
HVO_RS13190	11.22	6.27629
HVO_RS14735	11.222	5.63353
HVO_RS02575	11.2629	8.05932
HVO_RS10775	11.2769	5.59176
HVO_RS02685	11.2816	7.04152
HVO_RS14455	11.2925	7.14783
HVO_RS17390	11.3103	7.67532
HVO_RS08100	11.3117	8.70299
HVO_RS14570	11.3159	4.0119
HVO_RS12450	11.3352	6.55505
HVO_RS16075	11.3365	5.13757
HVO_RS18365	11.3625	6.55798
HVO_RS17565	11.3734	4.53029
HVO_RS13330	11.3764	6.80691
HVO_RS09605	11.3837	6.28187
HVO_RS00765	11.4203	6.73183
HVO_RS05190	11.4207	6.3842
HVO_RS09130	11.4238	3.45044
HVO_RS10915	11.4339	3.98117
HVO_RS08795	11.4367	7.58842
HVO_RS10320	11.4523	5.83164
HVO_RS07580	11.4542	7.21445
HVO_RS08870	11.4649	6.57275
HVO_RS11025	11.4698	5.0175
HVO_RS06690	11.4782	6.10124
HVO_RS09700	11.4802	5.41607
HVO_RS01350	11.5008	4.97793
HVO_RS19065	11.5279	5.27434
HVO_RS18495	11.5283	7.89761
HVO_RS19305	11.5368	1.70955
HVO_RS16480	11.5431	7.60444
HVO_RS16170	11.5522	7.46371
HVO_RS15340	11.5642	5.29131
HVO_RS15580	11.5769	4.84577
HVO_RS16845	11.5786	6.69181
HVO_RS08350	11.6065	2.66086
HVO_RS17405	11.6071	6.64042
HVO_RS14565	11.6154	3.21779
HVO_RS08105	11.6168	6.05954
HVO_RS10925	11.6353	6.6138
HVO_RS01695	11.6423	8.83465
HVO_RS07750	11.6594	6.38651
HVO_RS13760	11.6601	7.17884
HVO_RS19200	11.6685	7.79873
HVO_RS00750	11.684	6.12501
HVO_RS04875	11.7051	10.3895
HVO_RS16630	11.7058	4.74744
HVO_RS02950	11.7091	7.08235
HVO_RS07610	11.71	6.13037
HVO_RS19120	11.7256	10.9038
HVO_RS08965	11.7443	4.33948
HVO_RS01215	11.7463	6.37604
HVO_RS17340	11.7475	6.84846
HVO_RS15715	11.7487	4.39279
HVO_RS12235	11.7547	7.01866
HVO_RS19420	11.8493	12.5332
HVO_RS16400	11.8536	9.76208
HVO_RS11610	11.8599	3.47929
HVO_RS15970	11.8648	5.00442
HVO_RS00335	11.8778	6.60335
HVO_RS07745	11.8808	6.10275
HVO_RS17650	11.9212	4.86386
HVO_RS03100	11.9336	10.3138
HVO_RS06540	11.9381	7.84725
HVO_RS08535	11.9462	6.31737
HVO_RS02310	11.9582	20.7122
HVO_RS07505	11.9903	8.54298
HVO_RS00720	12.0302	7.19776
HVO_RS09770	12.0342	4.32053
HVO_RS17600	12.0561	8.82104
HVO_RS14770	12.058	7.30411
HVO_RS16215	12.0593	5.07581
HVO_RS17260	12.0649	5.14372
HVO_RS19425	12.0712	6.64766
HVO_RS02775	12.089	5.48107
HVO_RS16725	12.0948	5.21264
HVO_RS03850	12.1075	6.39345
HVO_RS15430	12.1256	6.57082
HVO_RS06960	12.1293	10.5126
HVO_RS07385	12.1525	8.05214
HVO_RS14745	12.1728	9.76024
HVO_RS13580	12.1752	2.91018
HVO_RS10885	12.1853	8.20013
HVO_RS13960	12.2005	5.3378
HVO_RS18935	12.204	4.6969
HVO_RS15125	12.2234	9.1253
HVO_RS10590	12.235	9.12105
HVO_RS15205	12.2507	8.87594
HVO_RS08180	12.2753	8.16644
HVO_RS17485	12.2787	5.94646
HVO_RS05060	12.2801	6.47177
HVO_RS16250	12.3004	9.59309
HVO_RS12970	12.3094	6.99075
HVO_RS03655	12.3241	5.70905
HVO_RS09870	12.325	9.16039
HVO_RS16375	12.3481	10.972
HVO_RS15165	12.359	6.62675
HVO_RS17430	12.3833	8.84682
HVO_RS02785	12.401	6.00052
HVO_RS12805	12.4152	6.47337
HVO_RS04640	12.4438	10.2389
HVO_RS07810	12.4546	5.33302
HVO_RS18500	12.4551	5.2153
HVO_RS08445	12.4805	8.22622
HVO_RS14825	12.4891	4.04727
HVO_RS12545	12.4911	8.01342
HVO_RS06775	12.5078	5.32383
HVO_RS05890	12.5092	8.51883
HVO_RS11020	12.6328	6.2248
HVO_RS14940	12.7254	8.41789
HVO_RS16590	12.7376	3.52239
HVO_RS12550	12.7393	8.45999
HVO_RS03490	12.7421	3.25322
HVO_RS11550	12.7511	10.3779
HVO_RS11390	12.7553	10.0905
HVO_RS13755	12.7597	8.52324
HVO_RS16700	12.765	3.85676
HVO_RS00840	12.7707	4.87193
HVO_RS12910	12.7718	6.34167
HVO_RS12150	12.7759	6.54189
HVO_RS08235	12.7943	6.32258
HVO_RS19045	12.7978	7.58491
HVO_RS14485	12.8057	8.91916
HVO_RS08365	12.8185	7.1113
HVO_RS15025	12.8188	7.11474
HVO_RS05885	12.8327	8.87893
HVO_RS04865	12.8512	10.8916
HVO_RS18825	12.8525	12.2363
HVO_RS07295	12.8534	5.91168
HVO_RS07880	12.8573	5.64611
HVO_RS07515	12.858	8.66187
HVO_RS05470	12.911	8.14549
ksgA	12.9221	4.70555
HVO_RS18315	12.9224	7.25405
HVO_RS17960	13.0111	6.4292
HVO_RS09835	13.0479	14.8321
HVO_RS09840	13.0568	5.07585
btuD	13.058	19.6599
HVO_RS01325	13.0701	8.12768
HVO_RS11735	13.0813	7.59876
HVO_RS08625	13.0827	7.81112
HVO_RS14030	13.0957	7.89316
HVO_RS05630	13.1026	7.74049
HVO_RS07705	13.1279	11.8671
HVO_RS13675	13.1385	6.73376
HVO_RS15910	13.158	7.61485
HVO_RS16130	13.1604	8.36407
HVO_RS09325	13.1625	7.53644
HVO_RS07585	13.1699	5.29862
HVO_RS13740	13.1895	7.54755
HVO_RS14340	13.1947	8.62501
HVO_RS17680	13.2007	7.74814
HVO_RS02995	13.2019	6.82666
HVO_RS01430	13.2061	7.23482
HVO_RS05650	13.2102	8.85791
HVO_RS14475	13.2617	5.51267
HVO_RS01870	13.2619	5.65899
HVO_RS17140	13.2796	10.5682
HVO_RS18450	13.3002	4.5924
HVO_RS07740	13.3555	4.41606
HVO_RS05670	13.3559	6.42537
HVO_RS08080	13.361	6.93555
HVO_RS08330	13.3967	7.24883
HVO_RS03125	13.4007	10.3727
HVO_RS09800	13.4171	7.41135
HVO_RS10685	13.4182	6.52781
HVO_RS01930	13.4411	5.08644
HVO_RS05995	13.4494	12.1226
HVO_RS11035	13.4689	6.35482
HVO_RS09910	13.4715	8.27303
HVO_RS00365	13.4782	4.84447
HVO_RS18195	13.4925	7.28477
HVO_RS03805	13.5089	7.51919
HVO_RS05205	13.5094	4.75322
HVO_RS16685	13.5342	9.21701
HVO_RS06955	13.5357	7.84341
HVO_RS03930	13.5408	4.63421
HVO_RS13935	13.5512	5.54714
HVO_RS09265	13.5605	5.39604
HVO_RS06860	13.5618	7.96499
HVO_RS06355	13.5855	13.4008
HVO_RS16950	13.5856	5.91389
HVO_RS15865	13.5926	7.28894
HVO_RS07040	13.5995	8.81461
HVO_RS08475	13.6117	8.65231
HVO_RS07290	13.6639	9.17953
HVO_RS07620	13.6977	6.31765
HVO_RS18350	13.7047	5.83561
HVO_RS01905	13.7052	7.84788
HVO_RS01470	13.7316	4.50633
HVO_RS11425	13.7364	8.3415
HVO_RS17990	13.7374	6.08597
HVO_RS18640	13.7775	7.20149
HVO_RS01310	13.797	10.9913
HVO_RS07320	13.8107	5.30169
HVO_RS00330	13.8135	10.3714
HVO_RS03535	13.8155	5.41741
HVO_RS18090	13.8163	7.66408
HVO_RS08695	13.834	7.1149
HVO_RS13840	13.8586	10.2093
HVO_RS17240	13.8614	6.80524
HVO_RS13340	13.8825	5.10169
HVO_RS02300	13.893	24.0634
HVO_RS14755	13.9272	5.03617
HVO_RS14595	13.9418	5.89968
HVO_RS06050	13.9564	5.64698
HVO_RS04735	13.9672	8.33778
HVO_RS19415	13.9765	7.24561
HVO_RS09300	13.9789	8.84963
HVO_RS11080	13.9917	5.74101
HVO_RS03955	14.0105	11.045
HVO_RS10625	14.0888	8.39204
HVO_RS00670	14.0922	11.1158
HVO_RS18310	14.101	8.06701
HVO_RS10390	14.1024	8.15525
HVO_RS13695	14.1083	6.37743
HVO_RS08675	14.1258	9.05123
HVO_RS13895	14.1381	11.0565
HVO_RS03545	14.1764	7.84791
HVO_RS10790	14.1811	9.60073
HVO_RS11090	14.2084	10.2841
HVO_RS12300	14.2288	11.1691
HVO_RS17560	14.234	7.81999
HVO_RS14075	14.2393	7.49975
HVO_RS07350	14.2445	7.13975
HVO_RS12505	14.2547	7.99718
HVO_RS14010	14.2612	8.89259
HVO_RS09610	14.2691	8.44062
HVO_RS03080	14.2766	6.78814
HVO_RS04800	14.2797	8.03494
HVO_RS06320	14.282	8.56419
HVO_RS03570	14.2821	9.30618
HVO_RS03485	14.2863	7.39013
HVO_RS16220	14.2991	10.6229
HVO_RS18585	14.3769	9.37285
HVO_RS11925	14.3779	13.0344
HVO_RS15630	14.3964	6.54999
HVO_RS09795	14.3971	10.3302
HVO_RS16785	14.4013	3.61993
HVO_RS07305	14.4179	5.52052
HVO_RS02700	14.4439	10.0945
HVO_RS02885	14.4474	9.19494
HVO_RS15705	14.4575	7.49857
HVO_RS01340	14.4603	11.2598
HVO_RS04315	14.4655	9.12232
HVO_RS11640	14.4677	11.0715
HVO_RS10365	14.4948	5.97262
HVO_RS11935	14.5289	6.66958
HVO_RS17330	14.5456	6.9655
HVO_RS18080	14.5602	8.50703
HVO_RS06270	14.569	7.84859
HVO_RS04805	14.5738	7.17565
HVO_RS13590	14.5797	7.18989
HVO_RS14135	14.5837	8.17006
HVO_RS04350	14.6106	6.47868
HVO_RS12165	14.6231	7.67957
HVO_RS08610	14.6282	10.2157
HVO_RS18770	14.6384	7.29165
HVO_RS14300	14.648	6.48842
HVO_RS10240	14.6627	10.3814
HVO_RS03030	14.6677	8.87154
HVO_RS05710	14.6889	9.71858
HVO_RS08585	14.7198	11.4347
HVO_RS14320	14.7781	6.09821
HVO_RS00775	14.7819	4.15404
HVO_RS11210	14.8012	8.87235
HVO_RS12330	14.8395	8.24095
HVO_RS11480	14.8412	7.77602
HVO_RS18565	14.8618	7.31758
HVO_RS09145	14.871	6.78327
HVO_RS09380	14.875	9.17312
HVO_RS07935	14.8808	9.43889
HVO_RS19060	14.889	10.4064
HVO_RS00740	14.8954	7.80446
HVO_RS04290	14.8973	10.7411
HVO_RS18990	14.9227	11.145
HVO_RS18690	14.975	7.23486
HVO_RS13150	14.9788	7.5631
HVO_RS12055	15.0071	9.00068
HVO_RS11320	15.0176	7.34843
HVO_RS12465	15.0482	11.427
HVO_RS07310	15.0549	11.9123
HVO_RS10745	15.0648	8.11635
HVO_RS03875	15.0755	6.05981
HVO_RS18390	15.0766	8.73592
HVO_RS01925	15.0814	9.15229
HVO_RS14290	15.1324	8.78359
HVO_RS00080	15.1409	7.59
HVO_RS18430	15.1458	10.8675
HVO_RS11400	15.1618	8.99647
HVO_RS07125	15.1739	7.59608
HVO_RS00455	15.1852	8.80696
HVO_RS02475	15.2411	9.36228
HVO_RS07980	15.2625	8.46704
HVO_RS13385	15.2818	11.5641
HVO_RS09710	15.3074	8.84351
HVO_RS12015	15.314	9.71713
HVO_RS15030	15.3197	11.9501
HVO_RS01155	15.3427	4.42646
HVO_RS02280	15.3463	26.5807
HVO_RS03285	15.3464	9.76771
HVO_RS09225	15.3731	7.95646
HVO_RS08930	15.3741	9.54143
HVO_RS18200	15.38	7.73699
HVO_RS18340	15.3942	7.52775
HVO_RS05535	15.4038	11.5817
HVO_RS02680	15.4084	8.81123
HVO_RS10530	15.4272	10.3088
HVO_RS16105	15.4696	10.3146
HVO_RS11765	15.5067	9.71083
HVO_RS13275	15.5272	9.58316
HVO_RS16495	15.6072	9.68521
HVO_RS10155	15.6083	11.2749
HVO_RS13490	15.6342	9.8394
HVO_RS09090	15.6526	8.92277
HVO_RS02270	15.6584	27.0416
HVO_RS07540	15.6587	4.95581
HVO_RS07460	15.6595	9.5465
HVO_RS12000	15.6737	8.81753
HVO_RS16560	15.7283	10.2213
HVO_RS08005	15.7441	9.27335
HVO_RS13925	15.7449	9.6481
HVO_RS12765	15.7479	8.41258
HVO_RS16825	15.7534	8.27376
HVO_RS14100	15.7887	7.65926
HVO_RS05680	15.7897	10.4799
HVO_RS15515	15.792	4.83777
HVO_RS11555	15.8	8.28167
HVO_RS05770	15.8088	11.8691
HVO_RS11325	15.8182	10.179
HVO_RS03730	15.9125	2.7972
HVO_RS08510	15.9136	8.6048
HVO_RS00505	15.945	7.29035
HVO_RS16960	15.9603	7.76193
HVO_RS16430	16.0077	8.66334
HVO_RS03790	16.0147	6.21228
HVO_RS12725	16.0309	12.5842
HVO_RS11700	16.0391	7.66994
HVO_RS01390	16.0416	6.36331
HVO_RS14990	16.0462	9.23414
HVO_RS03405	16.0891	8.74422
HVO_RS04885	16.1233	10.4579
HVO_RS07925	16.1233	8.72482
HVO_RS15155	16.1486	9.40136
HVO_RS12930	16.1587	9.79194
HVO_RS08555	16.1649	7.66998
HVO_RS10725	16.1679	12.4561
HVO_RS16945	16.1738	7.8314
HVO_RS17315	16.2134	8.16423
HVO_RS00635	16.2219	9.24704
HVO_RS08325	16.2222	7.79504
HVO_RS06555	16.2382	8.00959
HVO_RS02245	16.2436	28.1348
HVO_RS13945	16.2461	10.7798
HVO_RS02910	16.2723	6.32978
HVO_RS00120	16.2795	9.75953
HVO_RS10715	16.2843	11.8711
HVO_RS18670	16.324	7.72811
HVO_RS12105	16.3912	7.57078
HVO_RS14245	16.3925	11.8186
HVO_RS15800	16.4392	11.6396
HVO_RS03760	16.4522	10.6173
HVO_RS04700	16.4659	9.34681
HVO_RS13705	16.4872	9.23422
HVO_RS07550	16.4876	6.85423
HVO_RS01935	16.4995	12.7295
HVO_RS09295	16.5121	7.16313
HVO_RS07055	16.5243	8.97362
HVO_RS13635	16.5918	8.88348
HVO_RS17635	16.5938	13.5648
HVO_RS06780	16.6267	11.6418
HVO_RS17670	16.6417	7.30022
HVO_RS04345	16.6665	5.12219
HVO_RS12815	16.6677	11.0989
HVO_RS03750	16.6684	8.37275
HVO_RS03255	16.6873	11.1404
HVO_RS05365	16.6875	10.6003
HVO_RS11950	16.7301	7.55676
HVO_RS04280	16.7605	13.8204
HVO_RS18045	16.7706	10.6093
HVO_RS06935	16.7727	10.4028
HVO_RS08110	16.7955	16.8897
HVO_RS01970	16.7963	29.092
HVO_RS12890	16.8257	9.61118
HVO_RS16265	16.8424	5.57912
HVO_RS08745	16.8519	13.7943
HVO_RS08865	16.8713	9.70096
HVO_RS18830	16.8876	8.94417
HVO_RS09085	16.9219	10.4366
HVO_RS07440	16.922	7.45464
HVO_RS16010	16.926	9.24318
HVO_RS06335	16.9512	10.2459
HVO_RS12655	16.9631	7.92703
HVO_RS11900	16.997	11.8425
HVO_RS07450	17.0081	8.36704
HVO_RS00900	17.0346	9.11222
HVO_RS03900	17.0537	12.0776
HVO_RS06580	17.0704	9.73424
HVO_RS14350	17.0707	14.5564
HVO_RS11235	17.092	9.41928
HVO_RS02095	17.097	29.6129
HVO_RS11330	17.1301	11.3781
HVO_RS15680	17.1421	8.94554
HVO_RS01355	17.1581	12.0074
HVO_RS07100	17.1856	9.8189
HVO_RS15435	17.1894	12.5666
HVO_RS13380	17.2086	10.8807
HVO_RS06765	17.2111	8.13913
HVO_RS18085	17.2455	11.6957
HVO_RS08785	17.2462	11.8407
HVO_RS07590	17.2552	10.2677
HVO_RS16080	17.2688	10.4453
HVO_RS07735	17.2844	7.54248
HVO_RS10730	17.2875	9.27397
HVO_RS17415	17.2931	11.939
HVO_RS14325	17.3084	9.80525
HVO_RS08620	17.3579	8.86767
HVO_RS04360	17.4021	10.1447
HVO_RS03060	17.4289	10.7189
HVO_RS05100	17.4456	5.52004
HVO_RS08800	17.5071	9.62577
HVO_RS12095	17.5269	9.45524
HVO_RS05790	17.5373	7.61149
HVO_RS19160	17.5438	9.54089
HVO_RS16830	17.5652	10.4089
HVO_RS18225	17.5773	7.14088
HVO_RS17410	17.6076	13.3178
HVO_RS15555	17.6161	7.54338
HVO_RS15565	17.6173	5.39807
[truncated: 1,717 more rows]
[truncated: 3 more columns]

## Sheet: oxi-stress_mRNAs
Gene_ID	Average_TPM	Std-dev
HVO_RS00195	1.00194	0.465082
HVO_RS00500	1.00364	0.423636
HVO_RS18420	1.00796	0.225148
HVO_RS14970	1.03113	0.373346
HVO_RS04575	1.03189	0.39642
HVO_RS11100	1.03483	0.59953
HVO_RS06030	1.03868	0.560181
HVO_RS01025	1.03994	0.253195
HVO_RS14785	1.04392	0.65149
HVO_RS14895	1.0508	0.646991
HVO_RS10245	1.05678	0.520215
HVO_RS10440	1.05845	1.25667
HVO_RS02135	1.0647	1.20627
HVO_RS18810	1.07379	0.323503
HVO_RS02800	1.07477	0.388847
HVO_RS01460	1.07818	0.517203
HVO_RS04250	1.07921	0.438786
HVO_RS08485	1.0829	0.386356
HVO_RS02645	1.08766	0.398438
HVO_RS13205	1.09301	0.463602
HVO_RS06025	1.09404	0.54433
HVO_RS08270	1.09716	0.597348
HVO_RS09275	1.09853	0.481404
HVO_RS05440	1.10711	0.376353
HVO_RS02595	1.10895	0.707103
HVO_RS01425	1.10899	0.633188
HVO_RS03215	1.10991	0.260115
HVO_RS16610	1.1138	0.254503
HVO_RS01290	1.11784	0.143222
HVO_RS12785	1.11816	0.685497
HVO_RS07680	1.11917	0.676977
HVO_RS16660	1.13072	0.687465
HVO_RS14850	1.1359	0.781354
HVO_RS02720	1.13708	0.661816
HVO_RS14145	1.13782	0.791424
HVO_RS19705	1.13811	0.680461
HVO_RS19570	1.14563	0.426364
HVO_RS01285	1.15562	0.534034
HVO_RS00440	1.16025	0.872603
HVO_RS16465	1.16714	0.748393
HVO_RS02655	1.16984	0.579314
HVO_RS09020	1.17126	0.573634
HVO_RS11055	1.17367	0.511647
HVO_RS19890	1.17547	0.570115
HVO_RS07360	1.1788	0.731235
HVO_RS13210	1.17883	0.770781
HVO_RS04500	1.18053	0.3922
HVO_RS05570	1.18889	0.308177
HVO_RS04565	1.19448	0.310506
HVO_RS18970	1.19705	0.306642
HVO_RS10910	1.19937	0.370491
HVO_RS03915	1.20057	1.32747
HVO_RS02215	1.20286	1.31463
HVO_RS16185	1.20477	0.241754
HVO_RS08035	1.20926	0.324466
HVO_RS00580	1.2094	0.292666
HVO_RS13200	1.21733	0.263419
HVO_RS12265	1.21917	1.35575
HVO_RS01940	1.22357	1.50781
HVO_RS04385	1.22749	0.758886
HVO_RS01000	1.23209	0.450226
HVO_RS00835	1.23285	0.32241
HVO_RS01640	1.23948	0.148683
HVO_RS10555	1.24016	0.326514
HVO_RS08780	1.24115	0.621913
HVO_RS02395	1.24253	0.605081
HVO_RS10490	1.24779	1.39753
HVO_RS02190	1.25466	1.40072
HVO_RS10160	1.25564	0.281742
HVO_RS00445	1.25762	0.322641
HVO_RS02415	1.25868	0.837358
HVO_RS15390	1.26011	0.812671
HVO_RS00810	1.2606	0.390091
HVO_RS00610	1.26088	0.438101
HVO_RS00825	1.26505	0.464173
HVO_RS01035	1.26847	0.477115
HVO_RS14930	1.27359	0.542685
HVO_RS03680	1.27492	0.472997
HVO_RS09785	1.27647	0.275568
HVO_RS04580	1.27927	0.833383
HVO_RS02540	1.28756	0.823744
HVO_RS14835	1.2895	0.567982
HVO_RS04525	1.30175	0.600431
HVO_RS16680	1.30268	0.334714
HVO_RS16200	1.30466	0.251489
HVO_RS05805	1.30524	0.172915
HVO_RS07185	1.3148	0.46368
HVO_RS00210	1.32031	1.49912
HVO_RS02225	1.32719	1.52671
HVO_RS06515	1.32846	0.644898
HVO_RS16470	1.33059	0.719946
HVO_RS10940	1.33267	0.751122
HVO_RS04220	1.33348	0.522469
HVO_RS20070	1.34462	0.337982
HVO_RS12940	1.35163	0.31522
HVO_RS03690	1.35388	0.531737
HVO_RS04030	1.35419	0.59479
HVO_RS00155	1.35515	0.421636
HVO_RS01825	1.36299	0.290663
HVO_RS00935	1.36517	1.37901
HVO_RS02115	1.36562	2.01437
HVO_RS02435	1.36764	2.11064
HVO_RS02105	1.3678	2.09809
HVO_RS01980	1.37535	2.09532
HVO_RS02260	1.37731	1.54694
HVO_RS00180	1.38526	0.519671
HVO_RS07860	1.38706	0.493826
HVO_RS14440	1.38879	0.621486
HVO_RS00170	1.38939	1.2567
HVO_RS06490	1.39322	1.16408
HVO_RS07420	1.39808	0.305489
HVO_RS02600	1.40562	0.398254
HVO_RS17305	1.41777	1.58887
HVO_RS01965	1.42319	1.56324
HVO_RS16060	1.42488	0.292639
HVO_RS17510	1.4403	0.353505
HVO_RS04245	1.44965	0.651772
HVO_RS02750	1.45025	0.771872
HVO_RS04170	1.45365	0.528102
HVO_RS05700	1.45432	0.311613
HVO_RS00815	1.45723	0.45124
HVO_RS20055	1.45926	0.612712
HVO_RS02795	1.47199	0.466812
HVO_RS05105	1.47292	0.237724
HVO_RS10480	1.47624	0.419338
HVO_RS03370	1.48257	0.706432
HVO_RS03560	1.48688	0.696448
HVO_RS00200	1.49741	1.03725
HVO_RS06055	1.49895	1.91839
HVO_RS03165	1.50391	1.77227
HVO_RS13245	1.50557	0.93245
HVO_RS09125	1.50998	0.732054
HVO_RS09590	1.51634	0.488214
HVO_RS16540	1.51654	0.550852
HVO_RS04210	1.51804	0.741081
HVO_RS04860	1.51856	0.680623
HVO_RS05760	1.52289	1.04025
HVO_RS00960	1.52525	1.28853
HVO_RS06475	1.52551	1.85957
HVO_RS02140	1.52954	1.70801
HVO_RS01255	1.53082	0.40744
HVO_RS06080	1.543	0.946736
HVO_RS06485	1.55158	0.967526
HVO_RS16365	1.55653	1.74337
HVO_RS02195	1.56616	1.78807
HVO_RS20425	1.56692	0.70173
HVO_RS02820	1.56769	1.09781
HVO_RS19660	1.57098	0.999129
HVO_RS02840	1.5717	0.412884
HVO_RS01010	1.57313	0.419205
HVO_RS05080	1.57327	0.235519
HVO_RS14915	1.57406	0.29539
HVO_RS10765	1.59685	0.27476
HVO_RS01160	1.59757	0.674491
HVO_RS03565	1.59998	0.775839
HVO_RS04425	1.61087	0.435491
HVO_RS04155	1.61116	0.381745
HVO_RS14910	1.6224	0.429098
HVO_RS09010	1.62426	0.493447
HVO_RS00105	1.62975	0.558148
HVO_RS10120	1.63016	0.415247
HVO_RS18060	1.64055	0.228037
HVO_RS12605	1.64657	1.81675
HVO_RS02080	1.65294	1.85546
HVO_RS12685	1.65458	0.54053
HVO_RS03115	1.65715	0.385482
HVO_RS12030	1.66297	0.550541
HVO_RS06975	1.6631	0.620276
HVO_RS17150	1.66484	0.388989
HVO_RS18065	1.66952	0.43268
HVO_RS13230	1.67883	0.87969
HVO_RS09015	1.68074	0.877744
HVO_RS04560	1.68767	0.559127
HVO_RS03140	1.68988	0.738981
HVO_RS04415	1.6934	0.622208
HVO_RS06520	1.69402	0.462823
HVO_RS09290	1.6981	0.530673
HVO_RS00205	1.69856	1.88735
HVO_RS03175	1.70186	1.90676
HVO_RS00150	1.70247	0.648353
HVO_RS06280	1.70564	0.545768
HVO_RS16195	1.70914	0.808605
HVO_RS20245	1.71227	1.00899
HVO_RS03555	1.71774	0.831995
HVO_RS04570	1.71839	0.82024
HVO_RS02485	1.72215	0.952795
HVO_RS20085	1.72466	0.727925
HVO_RS06945	1.73218	0.199183
HVO_RS01570	1.7369	0.362066
HVO_RS00025	1.74178	0.377757
HVO_RS03110	1.75066	0.321799
HVO_RS01740	1.75407	0.638129
HVO_RS19815	1.7561	0.657015
HVO_RS16285	1.75774	0.343784
HVO_RS18775	1.75832	0.400708
HVO_RS00920	1.76354	1.96673
HVO_RS02265	1.76645	1.94286
HVO_RS11200	1.77547	0.202069
HVO_RS04305	1.77564	0.283343
HVO_RS08340	1.77908	0.496959
HVO_RS11040	1.78481	1.06376
HVO_RS13220	1.79128	1.11561
HVO_RS01655	1.79478	1.03799
HVO_RS01515	1.79619	1.26882
HVO_RS09280	1.80423	0.981977
HVO_RS13870	1.80458	0.765054
HVO_RS19955	1.80516	2.06254
HVO_RS02440	1.80719	2.74994
HVO_RS02275	1.81044	1.94936
HVO_RS02380	1.81066	0.315285
HVO_RS18445	1.81768	0.933595
HVO_RS19850	1.81784	1.04757
HVO_RS01420	1.8182	0.558373
HVO_RS07220	1.82749	0.427083
HVO_RS15200	1.8284	2.06213
HVO_RS02150	1.84945	2.03963
HVO_RS10585	1.85696	0.29639
HVO_RS07960	1.87296	0.363159
HVO_RS07985	1.87401	0.51612
HVO_RS01770	1.88974	0.905874
HVO_RS00135	1.8989	1.33658
HVO_RS02845	1.90436	1.09637
HVO_RS04180	1.90905	0.283145
HVO_RS16450	1.91412	0.252497
HVO_RS14015	1.91429	0.361936
HVO_RS01490	1.91859	0.654472
HVO_RS17820	1.92397	0.66204
HVO_RS00115	1.92461	0.436619
HVO_RS15520	1.92688	0.782464
HVO_RS01575	1.92897	0.985205
HVO_RS00785	1.93107	0.843425
HVO_RS15060	1.93263	0.643919
HVO_RS14815	1.93322	0.997422
HVO_RS19540	1.93461	0.917283
HVO_RS11895	1.93481	0.849391
HVO_RS00435	1.93593	0.843026
HVO_RS10855	1.94309	0.597838
HVO_RS09030	1.94392	1.42461
HVO_RS03475	1.94438	1.29868
HVO_RS05800	1.95162	0.25426
HVO_RS01520	1.95483	0.425949
HVO_RS00325	1.9665	0.927677
HVO_RS09025	1.97104	0.865124
HVO_RS15280	1.99225	0.266549
HVO_RS18250	1.9958	0.522098
HVO_RS10040	1.99704	0.5423
HVO_RS01165	1.9973	0.475973
HVO_RS03380	2.00029	0.956668
HVO_RS20415	2.00176	0.908213
HVO_RS06035	2.00394	2.20165
HVO_RS02200	2.01054	2.26096
HVO_RS19630	2.016	0.750938
HVO_RS03250	2.01664	1.2369
HVO_RS10270	2.02002	1.34043
HVO_RS04255	2.02111	0.761389
HVO_RS05765	2.03311	0.290049
HVO_RS07425	2.0355	0.59745
HVO_RS00040	2.03644	0.818361
HVO_RS07875	2.04399	0.674507
HVO_RS04260	2.04627	0.366514
HVO_RS05485	2.05675	0.21523
HVO_RS10600	2.0589	0.335586
HVO_RS01590	2.07203	2.28446
HVO_RS02130	2.0721	2.28109
HVO_RS00890	2.08131	1.48389
HVO_RS16290	2.08465	1.47169
HVO_RS18600	2.08863	0.96132
HVO_RS01645	2.09558	1.17602
HVO_RS05300	2.09646	0.699747
HVO_RS07480	2.09773	0.229351
HVO_RS10430	2.09848	0.853792
HVO_RS12980	2.09894	0.927357
HVO_RS14900	2.10071	1.22234
HVO_RS03445	2.10113	1.19926
HVO_RS06065	2.11973	2.3316
HVO_RS02315	2.12303	2.32585
HVO_RS06340	2.12486	0.656959
HVO_RS17385	2.1287	0.778334
HVO_RS11695	2.13001	0.512903
HVO_RS15510	2.13205	1.18989
HVO_RS10945	2.14785	1.25966
HVO_RS14890	2.16498	0.683969
HVO_RS13235	2.16567	0.628521
HVO_RS17605	2.17524	0.354136
HVO_RS05795	2.18564	0.427653
HVO_RS00430	2.18608	0.486426
HVO_RS01765	2.20353	0.349687
HVO_RS16545	2.21216	0.563008
HVO_RS09095	2.21219	1.01545
HVO_RS19810	2.22413	0.930422
HVO_RS00215	2.22581	0.4535
HVO_RS06675	2.22827	0.53647
HVO_RS11265	2.22966	0.584921
HVO_RS00830	2.23109	1.2367
HVO_RS08315	2.23653	1.22095
HVO_RS03950	2.23944	0.473783
HVO_RS01230	2.24215	0.353255
HVO_RS10450	2.24434	2.4518
HVO_RS02400	2.24676	2.51159
HVO_RS09730	2.24891	0.566758
HVO_RS00140	2.25816	0.375227
HVO_RS16890	2.25964	0.446671
HVO_RS15745	2.26384	0.480063
HVO_RS16355	2.26736	2.50522
HVO_RS02325	2.26839	2.51347
HVO_RS19650	2.2696	0.454907
HVO_RS01780	2.26995	0.082581
HVO_RS07670	2.27442	0.419321
HVO_RS04390	2.29341	2.53847
HVO_RS02210	2.29465	2.53861
HVO_RS00850	2.2975	1.07202
HVO_RS05450	2.29886	1.24868
HVO_RS07630	2.29971	0.865301
HVO_RS15525	2.30023	0.63086
HVO_RS19185	2.30153	2.56703
HVO_RS02100	2.30176	2.54253
HVO_RS08045	2.30234	0.47257
HVO_RS04815	2.30799	0.621341
HVO_RS11750	2.31405	0.762236
HVO_RS00680	2.31593	0.632226
HVO_RS10760	2.31605	0.71087
HVO_RS01790	2.31994	0.653346
HVO_RS01210	2.3205	0.440355
HVO_RS03000	2.32122	0.805788
HVO_RS13860	2.33069	0.728955
HVO_RS15740	2.33225	2.47931
HVO_RS00670	2.34123	2.52527
HVO_RS14740	2.34791	0.560134
HVO_RS03360	2.34941	0.645027
HVO_RS01635	2.36162	0.81941
HVO_RS11775	2.37604	0.726616
HVO_RS01070	2.3774	0.510255
HVO_RS15960	2.39287	0.330688
HVO_RS01585	2.39585	0.34788
HVO_RS20125	2.39682	0.359043
HVO_RS17420	2.40295	1.19834
HVO_RS11285	2.40671	1.18902
HVO_RS17575	2.40685	0.445754
HVO_RS16605	2.40705	0.419864
HVO_RS07655	2.41602	0.496055
HVO_RS03990	2.41746	0.494072
HVO_RS05025	2.42152	0.543852
HVO_RS11820	2.43744	1.79871
HVO_RS19535	2.43906	1.75982
HVO_RS17160	2.44263	0.385323
HVO_RS02515	2.44377	0.419413
HVO_RS00060	2.44394	0.420071
HVO_RS00100	2.44642	0.382131
HVO_RS04380	2.44701	0.576648
HVO_RS09000	2.44721	0.66118
HVO_RS07890	2.44739	0.600059
HVO_RS14690	2.45222	0.473571
HVO_RS18385	2.46326	0.579654
HVO_RS11105	2.46922	0.627197
HVO_RS02945	2.46931	1.36537
HVO_RS19560	2.47048	1.38069
HVO_RS02220	2.47261	2.2622
HVO_RS19795	2.47445	2.26924
HVO_RS12490	2.47492	0.549033
HVO_RS17905	2.47746	1.57884
HVO_RS06525	2.47765	1.67064
HVO_RS04285	2.47779	0.729032
HVO_RS10495	2.47847	0.838239
HVO_RS06500	2.49788	1.0272
HVO_RS20290	2.50431	1.01811
HVO_RS00020	2.5105	0.783287
HVO_RS10610	2.52078	0.636113
HVO_RS16070	2.52118	1.3902
HVO_RS14235	2.53468	1.33295
HVO_RS01675	2.53923	1.11869
HVO_RS13845	2.54002	1.56119
HVO_RS12025	2.54125	1.2931
HVO_RS13215	2.54184	0.666058
HVO_RS09120	2.55868	0.644236
HVO_RS03065	2.56083	0.886959
HVO_RS01535	2.56728	0.742598
HVO_RS07770	2.57551	0.377675
HVO_RS16385	2.57603	0.690507
HVO_RS05975	2.57742	1.63094
HVO_RS03210	2.57855	1.62248
HVO_RS03310	2.6122	0.753599
HVO_RS06745	2.61844	0.48983
HVO_RS14575	2.61927	0.623957
HVO_RS14760	2.62899	0.705105
HVO_RS06680	2.62902	1.18701
HVO_RS03830	2.63105	1.27386
HVO_RS07995	2.64104	0.596439
HVO_RS15890	2.64391	0.70207
HVO_RS14020	2.64426	1.16579
HVO_RS13965	2.64572	1.0009
HVO_RS07700	2.65128	0.380443
HVO_RS18610	2.65572	0.472491
HVO_RS11745	2.65753	0.562956
HVO_RS12585	2.65885	0.592957
HVO_RS02725	2.66375	0.502819
HVO_RS03290	2.6672	0.618537
HVO_RS04200	2.67101	0.638128
HVO_RS10550	2.67264	1.22934
HVO_RS10560	2.68291	1.27468
HVO_RS04175	2.68343	0.61246
HVO_RS13510	2.69779	0.481427
HVO_RS15015	2.69796	0.783116
HVO_RS04130	2.69914	2.39027
HVO_RS03300	2.70925	2.48852
HVO_RS16565	2.71457	1.06614
HVO_RS07710	2.72847	1.26011
HVO_RS09535	2.731	1.28343
HVO_RS02715	2.73353	3.00487
HVO_RS02110	2.73466	3.00016
HVO_RS16570	2.74168	0.410008
HVO_RS14305	2.74437	0.373414
HVO_RS07300	2.74639	0.715048
HVO_RS15235	2.7545	0.685421
HVO_RS10735	2.75662	0.213234
HVO_RS16655	2.76121	0.492662
HVO_RS19770	2.76763	1.70875
HVO_RS04405	2.77032	1.73855
HVO_RS17580	2.77366	2.87753
HVO_RS02230	2.77541	2.8626
HVO_RS07405	2.77638	1.25185
HVO_RS01075	2.77827	2.70488
HVO_RS20075	2.78533	2.45541
HVO_RS11260	2.79222	0.690145
HVO_RS01335	2.7965	0.735951
HVO_RS01835	2.81391	0.413056
HVO_RS15375	2.81484	1.46939
HVO_RS06190	2.82221	1.47397
HVO_RS17115	2.82469	0.429654
HVO_RS02650	2.82503	0.360053
HVO_RS18700	2.82992	0.513069
HVO_RS11060	2.8386	0.693662
HVO_RS00415	2.84506	0.736781
HVO_RS04895	2.84756	0.638922
HVO_RS08420	2.85484	0.432221
HVO_RS14820	2.87002	0.574827
HVO_RS03520	2.87566	0.629805
HVO_RS16625	2.88314	0.916573
HVO_RS19155	2.88776	1.06974
HVO_RS11045	2.90395	1.12666
HVO_RS10615	2.91391	1.47204
HVO_RS19240	2.91832	1.21915
HVO_RS08435	2.91871	0.432666
HVO_RS11660	2.91873	0.479485
HVO_RS05985	2.91965	0.731296
HVO_RS01670	2.92554	0.588361
HVO_RS01005	2.9308	0.454861
HVO_RS00645	2.93095	0.680869
HVO_RS13500	2.93735	1.84159
HVO_RS10535	2.94289	1.79329
HVO_RS00530	2.95214	0.772479
HVO_RS19725	2.96336	1.28193
HVO_RS06115	2.96375	1.09688
HVO_RS07690	2.96442	0.571733
HVO_RS19670	2.96578	0.558572
HVO_RS14725	2.96733	0.364933
HVO_RS06995	2.97554	3.27279
HVO_RS02055	2.97706	3.32151
HVO_RS10485	2.98486	1.12414
HVO_RS19895	2.99124	1.64122
HVO_RS03635	2.99458	1.42369
HVO_RS09915	2.99684	1.00466
HVO_RS07775	3.00296	1.00973
HVO_RS11580	3.00704	0.530788
HVO_RS08615	3.00956	0.363392
HVO_RS00110	3.0316	0.645263
HVO_RS19225	3.03361	0.866257
HVO_RS08000	3.04044	0.869645
HVO_RS01345	3.06352	0.719974
HVO_RS00485	3.06826	0.570295
HVO_RS14675	3.08017	0.483935
HVO_RS07555	3.08155	0.338975
HVO_RS03190	3.08324	0.646282
HVO_RS14855	3.08788	1.28522
HVO_RS15005	3.09273	1.60837
HVO_RS11505	3.09852	1.20444
HVO_RS17585	3.10046	0.548597
HVO_RS00685	3.10065	0.466754
HVO_RS09175	3.11001	0.377913
HVO_RS06710	3.11159	0.544371
HVO_RS14225	3.11868	3.42659
HVO_RS02170	3.11967	3.42677
HVO_RS03895	3.12047	1.05437
HVO_RS19690	3.12201	0.992637
HVO_RS13825	3.12417	1.65123
HVO_RS04585	3.12969	1.81429
HVO_RS00665	3.13006	0.821005
HVO_RS18335	3.13357	0.382071
HVO_RS10475	3.13487	0.699687
HVO_RS04530	3.14364	0.631669
HVO_RS11840	3.14392	0.374147
HVO_RS12495	3.14501	0.391003
HVO_RS14965	3.1604	0.374078
HVO_RS07180	3.17239	0.407727
HVO_RS06970	3.17258	0.7577
HVO_RS02155	3.17295	0.874547
HVO_RS03440	3.17996	0.6318
HVO_RS11540	3.19064	0.385802
HVO_RS18665	3.21644	0.470513
HVO_RS00940	3.22046	0.815388
HVO_RS01680	3.22447	0.901323
HVO_RS16695	3.23915	0.873118
HVO_RS04320	3.24217	0.705037
HVO_RS17900	3.24627	0.551782
HVO_RS18575	3.27173	0.86362
HVO_RS01150	3.29274	0.895103
HVO_RS18425	3.29675	0.644881
HVO_RS14925	3.29896	1.05335
HVO_RS14945	3.301	1.26589
HVO_RS11130	3.30813	1.02978
HVO_RS09690	3.3114	0.812765
HVO_RS03295	3.32106	0.503721
HVO_RS18460	3.32475	0.306973
HVO_RS02240	3.32762	0.892402
HVO_RS11615	3.33157	1.49975
HVO_RS01435	3.3432	1.27814
HVO_RS01200	3.34334	1.59563
HVO_RS07635	3.34882	1.6336
HVO_RS01485	3.35147	3.70277
HVO_RS15340	3.35186	3.79239
HVO_RS17110	3.35783	1.07767
HVO_RS17890	3.36614	0.596686
HVO_RS03980	3.37245	0.770323
HVO_RS18965	3.38456	0.829961
HVO_RS01315	3.39243	0.589769
HVO_RS03745	3.39606	0.938828
HVO_RS05085	3.40595	1.00472
HVO_RS01600	3.41087	0.738893
HVO_RS09245	3.42624	2.95128
HVO_RS11780	3.42906	3.48852
HVO_RS01250	3.43194	2.01346
HVO_RS14500	3.43566	0.659941
HVO_RS02615	3.43804	0.615355
HVO_RS07365	3.44103	0.64075
HVO_RS13970	3.44897	0.687821
HVO_RS07020	3.45567	0.604427
HVO_RS08520	3.46044	0.915194
HVO_RS15995	3.46396	0.93668
HVO_RS19830	3.46419	0.396877
HVO_RS08855	3.48022	0.459466
HVO_RS13720	3.48074	0.768808
HVO_RS01480	3.4833	1.09629
HVO_RS06670	3.49998	1.04424
HVO_RS07905	3.50173	0.932682
HVO_RS10540	3.50541	1.60567
HVO_RS03015	3.50883	1.4712
HVO_RS10740	3.51671	1.13366
HVO_RS12565	3.52119	1.10476
HVO_RS11520	3.5234	0.827357
HVO_RS00220	3.53418	1.40078
HVO_RS06985	3.54114	1.58013
HVO_RS04050	3.54741	1.43667
HVO_RS00980	3.55757	1.10668
HVO_RS16455	3.56277	0.683135
HVO_RS11030	3.5685	0.350608
HVO_RS08995	3.57501	0.309573
HVO_RS12590	3.57992	0.335004
HVO_RS15270	3.58001	0.959411
HVO_RS15020	3.58097	1.64788
HVO_RS19990	3.58205	1.40537
HVO_RS01495	3.59402	0.414449
HVO_RS10640	3.59734	0.153189
HVO_RS01605	3.60935	0.666818
HVO_RS14730	3.6094	0.689427
HVO_RS17155	3.612	0.266563
HVO_RS07250	3.61639	1.16552
HVO_RS05585	3.61727	1.21222
HVO_RS14435	3.6263	0.560085
HVO_RS03100	3.63039	0.544067
HVO_RS05945	3.63673	1.33445
HVO_RS12945	3.64518	1.38375
HVO_RS16770	3.65214	1.37884
HVO_RS05420	3.66027	1.33902
HVO_RS10630	3.66721	0.430099
HVO_RS10580	3.67526	0.448419
HVO_RS07885	3.68982	0.603906
HVO_RS11160	3.69228	0.507551
HVO_RS15920	3.69253	0.592581
HVO_RS17595	3.6926	3.25696
HVO_RS19680	3.69446	3.25037
HVO_RS16280	3.70006	0.962726
HVO_RS13835	3.70006	1.05749
HVO_RS00725	3.704	0.729732
HVO_RS02875	3.70696	0.53538
HVO_RS07410	3.70812	0.719476
HVO_RS11500	3.71085	1.24413
HVO_RS10880	3.7138	1.23974
HVO_RS14755	3.71636	0.618868
HVO_RS04065	3.72008	1.52788
HVO_RS05430	3.72029	1.75278
HVO_RS07345	3.72692	1.11495
HVO_RS16295	3.73016	0.801408
HVO_RS15290	3.73136	0.804947
HVO_RS17895	3.73912	0.915348
HVO_RS09370	3.73939	0.780644
HVO_RS18475	3.73986	0.716883
HVO_RS15250	3.75468	0.827191
HVO_RS00335	3.7588	1.02889
HVO_RS03985	3.76392	0.917858
HVO_RS16645	3.77803	1.34468
HVO_RS03200	3.78559	1.56209
HVO_RS16210	3.79942	1.04985
HVO_RS00095	3.80096	0.909404
HVO_RS00495	3.80697	0.760176
HVO_RS05435	3.81114	0.497818
HVO_RS01540	3.81338	0.582763
HVO_RS12325	3.81792	0.498673
HVO_RS19215	3.82509	0.343562
HVO_RS17880	3.82752	1.77151
HVO_RS09005	3.84806	1.78804
HVO_RS16120	3.87205	0.561015
HVO_RS02630	3.87831	0.810892
HVO_RS14150	3.87855	0.850813
HVO_RS16535	3.90944	0.592247
HVO_RS02510	3.91505	1.06685
HVO_RS04370	3.91862	1.26059
HVO_RS19515	3.92635	4.35806
HVO_RS02255	3.93011	4.38561
HVO_RS14685	3.93745	1.1683
HVO_RS17910	3.94348	0.914161
HVO_RS00385	3.94668	0.7989
HVO_RS04375	3.95601	0.699673
HVO_RS06145	3.95862	0.47496
HVO_RS00690	3.9601	1.65737
HVO_RS09655	3.97847	1.78943
HVO_RS16525	3.98728	0.869903
HVO_RS01120	3.99699	0.544367
HVO_RS02960	3.99874	4.40121
HVO_RS02075	4.00278	4.39941
HVO_RS15485	4.00907	0.828642
HVO_RS00390	4.02607	0.842228
HVO_RS14335	4.03363	0.516856
HVO_RS19835	4.05014	0.471079
HVO_RS03675	4.05553	0.833879
HVO_RS01750	4.05892	0.99092
HVO_RS00380	4.07328	1.10375
HVO_RS14955	4.07391	1.40678
HVO_RS10995	4.07789	1.33268
HVO_RS11685	4.08039	0.845707
HVO_RS16530	4.08202	0.54957
HVO_RS01895	4.08631	0.515023
HVO_RS17165	4.09579	1.24584
HVO_RS11730	4.09972	2.12162
HVO_RS20430	4.10266	2.88652
HVO_RS03645	4.1053	2.38635
HVO_RS06415	4.11278	1.1658
HVO_RS08885	4.12134	1.12786
HVO_RS20280	4.12388	0.589795
HVO_RS08905	4.13393	0.257124
HVO_RS07200	4.13825	1.35381
HVO_RS13325	4.13874	1.45039
HVO_RS04855	4.14479	0.660712
HVO_RS05905	4.14885	0.789237
HVO_RS01415	4.17124	4.61467
HVO_RS02320	4.1732	4.67804
HVO_RS17450	4.18161	1.09725
HVO_RS07720	4.18673	0.713405
HVO_RS14155	4.18818	1.24273
HVO_RS01115	4.19227	1.56747
HVO_RS09600	4.1923	1.58735
HVO_RS15105	4.21	1.63844
HVO_RS13540	4.21081	1.44339
HVO_RS18330	4.21226	1.37215
HVO_RS03590	4.21792	1.70218
HVO_RS15045	4.21996	1.44444
HVO_RS10115	4.22149	1.13173
HVO_RS04165	4.2305	1.0502
HVO_RS06315	4.23978	0.611621
HVO_RS08345	4.24457	0.713362
HVO_RS09905	4.24593	1.13959
HVO_RS03450	4.24673	1.10524
HVO_RS16205	4.25663	0.568115
HVO_RS19370	4.25956	0.257742
HVO_RS09335	4.2605	0.545974
HVO_RS16835	4.26139	0.741248
HVO_RS11440	4.26246	1.90085
HVO_RS15110	4.26665	1.94302
HVO_RS11275	4.27018	1.22716
HVO_RS19840	4.27498	1.23789
HVO_RS12915	4.28519	1.01663
HVO_RS00330	4.29301	0.804554
HVO_RS18940	4.29912	2.12492
HVO_RS18255	4.30079	2.30794
HVO_RS06585	4.30156	0.990403
HVO_RS00010	4.30458	3.87643
HVO_RS16260	4.31542	3.98222
HVO_RS08085	4.31585	1.05439
HVO_RS00050	4.32058	0.784547
HVO_RS19565	4.32067	2.2094
HVO_RS04945	4.32657	2.12868
HVO_RS07715	4.32659	4.70704
HVO_RS01945	4.32693	4.71853
HVO_RS13855	4.33879	0.580418
HVO_RS00030	4.34044	0.4453
HVO_RS18455	4.35019	0.435622
HVO_RS17440	4.35084	0.526712
HVO_RS17170	4.35109	1.09918
HVO_RS14975	4.35246	1.15121
HVO_RS12080	4.35674	0.53031
HVO_RS12215	4.36281	0.976568
HVO_RS05240	4.3651	1.04706
HVO_RS16805	4.3655	1.06686
HVO_RS08190	4.37476	1.14235
HVO_RS11880	4.37698	1.80969
HVO_RS18245	4.38597	1.7084
HVO_RS14070	4.38962	0.516885
HVO_RS00450	4.39231	0.940378
HVO_RS18095	4.39738	1.18277
HVO_RS09580	4.40775	1.48627
HVO_RS15120	4.40851	1.23429
HVO_RS00355	4.41077	1.03218
HVO_RS19490	4.42051	1.44459
HVO_RS20200	4.42566	1.21366
HVO_RS00535	4.44262	0.678272
HVO_RS10860	4.44418	0.664579
HVO_RS18650	4.44786	1.94503
HVO_RS04400	4.45034	1.90289
HVO_RS09530	4.4578	1.32854
HVO_RS16360	4.46872	1.39242
HVO_RS14505	4.47167	0.94051
HVO_RS09555	4.48203	1.08531
HVO_RS02695	4.48791	0.890442
HVO_RS04610	4.48867	0.7502
HVO_RS03460	4.50057	1.04363
HVO_RS05340	4.50673	2.28746
HVO_RS14220	4.50706	2.14345
HVO_RS09675	4.50963	0.59328
HVO_RS17195	4.51234	0.737859
HVO_RS03330	4.521	0.674612
HVO_RS09170	4.53116	0.692862
HVO_RS10620	4.55555	0.932091
HVO_RS00465	4.56343	2.54607
HVO_RS07145	4.56533	2.47257
HVO_RS19920	4.5709	0.888649
HVO_RS13770	4.57735	0.881364
HVO_RS17215	4.59732	0.939324
HVO_RS06155	4.60457	1.26512
HVO_RS19505	4.60669	1.13466
HVO_RS04395	4.60842	2.22679
HVO_RS01040	4.61348	2.3094
HVO_RS19985	4.61676	0.909408
HVO_RS09270	4.61702	0.450094
HVO_RS02805	4.63412	0.662256
HVO_RS09670	4.65283	1.5715
HVO_RS08775	4.65602	1.5216
HVO_RS05750	4.65818	0.93594
HVO_RS03305	4.66611	1.15965
HVO_RS15335	4.67148	0.90812
HVO_RS02625	4.67578	0.873822
HVO_RS13410	4.68673	1.44679
HVO_RS05525	4.6899	1.62631
HVO_RS10195	4.69579	1.19936
HVO_RS10110	4.70071	1.50951
HVO_RS04620	4.70541	1.69559
HVO_RS02990	4.71833	0.998661
HVO_RS15490	4.72347	0.553995
HVO_RS08395	4.73319	0.608148
HVO_RS18655	4.7361	0.569403
HVO_RS17920	4.73861	0.760002
HVO_RS03010	4.74946	0.989771
HVO_RS11760	4.76815	1.53231
HVO_RS02915	4.77545	1.64216
HVO_RS15915	4.78527	1.14844
HVO_RS01755	4.79175	0.966601
HVO_RS20180	4.79233	0.86465
HVO_RS05110	4.80137	0.544866
HVO_RS15215	4.80357	0.661374
HVO_RS04615	4.80752	4.35512
HVO_RS08090	4.80936	4.312
HVO_RS12800	4.81236	0.326378
HVO_RS11655	4.83122	1.11643
HVO_RS20110	4.83256	1.28391
HVO_RS18435	4.85165	1.16256
HVO_RS17435	4.85922	1.08467
HVO_RS04235	4.85971	0.652875
HVO_RS17505	4.86348	0.686327
HVO_RS00715	4.86694	0.615184
HVO_RS09340	4.87237	1.52267
HVO_RS01105	4.8857	1.91531
HVO_RS15190	4.89559	1.4639
HVO_RS19210	4.90112	1.30726
HVO_RS14570	4.90204	1.13485
HVO_RS15345	4.92225	1.02314
HVO_RS18625	4.92963	1.00894
HVO_RS14510	4.93838	0.913141
HVO_RS02500	4.94163	0.883544
HVO_RS14215	4.942	3.33958
HVO_RS19550	4.9442	3.42848
HVO_RS20400	4.94468	0.964869
HVO_RS04010	4.94915	0.891688
HVO_RS19965	4.9689	0.927449
HVO_RS13650	4.98089	0.544466
HVO_RS04190	4.98689	0.927009
HVO_RS09635	5.02584	0.989952
HVO_RS05910	5.04296	0.583892
HVO_RS06650	5.04915	0.826378
HVO_RS07760	5.05134	0.824207
HVO_RS14770	5.05542	0.549325
HVO_RS03650	5.05599	0.856894
HVO_RS03120	5.0574	1.07002
HVO_RS20105	5.06511	1.06696
HVO_RS12875	5.0652	0.766459
HVO_RS05855	5.06864	0.545055
HVO_RS03905	5.07146	0.557531
HVO_RS19945	5.07211	0.67131
HVO_RS07415	5.07249	1.604
HVO_RS10845	5.07464	1.7532
HVO_RS13830	5.08519	0.95157
HVO_RS19115	5.09363	0.981765
HVO_RS10655	5.10143	0.93854
HVO_RS12170	5.11002	0.86433
HVO_RS00615	5.11533	1.26477
HVO_RS14780	5.12017	1.20964
HVO_RS07575	5.12319	0.865829
HVO_RS15955	5.12818	0.398123
HVO_RS03220	5.1317	0.581286
HVO_RS06715	5.13231	1.52509
HVO_RS20215	5.13265	1.44694
HVO_RS12950	5.13974	1.02158
HVO_RS18720	5.14542	1.014
HVO_RS18410	5.149	0.867041
HVO_RS00145	5.16142	1.28844
HVO_RS00015	5.17118	1.22505
HVO_RS15445	5.1731	1.084
HVO_RS05865	5.17675	1.12944
HVO_RS08880	5.19893	0.823276
HVO_RS05425	5.19893	0.776177
HVO_RS01325	5.19973	0.764301
HVO_RS04670	5.20937	0.927115
HVO_RS03995	5.2094	0.945744
HVO_RS16665	5.23233	0.504282
HVO_RS06665	5.26121	0.478726
HVO_RS04310	5.26516	0.552869
HVO_RS05955	5.27306	1.0836
HVO_RS03145	5.29584	0.97538
HVO_RS17235	5.2995	0.935897
HVO_RS13735	5.31002	1.09641
HVO_RS03965	5.31229	0.679746
HVO_RS16910	5.31291	0.777969
HVO_RS06085	5.31772	0.789189
HVO_RS18440	5.32758	0.4436
HVO_RS07060	5.35829	0.630243
HVO_RS11470	5.36946	0.802019
HVO_RS01500	5.37412	0.989094
HVO_RS07625	5.38926	0.986074
HVO_RS01045	5.39156	0.935764
HVO_RS09495	5.40287	1.20979
HVO_RS19485	5.40291	1.3692
HVO_RS06600	5.40452	1.07123
HVO_RS02735	5.40797	0.657624
HVO_RS06785	5.42216	0.737126
HVO_RS18595	5.43412	0.560525
HVO_RS01400	5.43436	1.23071
HVO_RS11000	5.43653	1.37316
HVO_RS00675	5.44181	0.992628
HVO_RS01785	5.45162	1.03019
HVO_RS18465	5.45752	1.32055
HVO_RS13985	5.46131	1.30748
HVO_RS11490	5.47218	3.07383
HVO_RS15275	5.47685	3.41756
HVO_RS08990	5.48041	1.81168
HVO_RS15940	5.48496	0.938344
HVO_RS12855	5.5005	1.98527
HVO_RS01410	5.51259	1.98339
HVO_RS03550	5.51295	0.618923
HVO_RS00710	5.5548	1.015
HVO_RS15695	5.57129	1.91852
HVO_RS03600	5.57329	1.69198
HVO_RS10165	5.58	0.374822
HVO_RS13425	5.58417	0.385063
HVO_RS10275	5.60474	1.25662
HVO_RS15100	5.61938	1.79412
HVO_RS07195	5.62167	1.53285
HVO_RS20285	5.62168	0.87975
HVO_RS01665	5.63576	0.954611
HVO_RS13865	5.64093	0.930214
HVO_RS08125	5.64506	3.00353
HVO_RS16895	5.65726	3.39042
HVO_RS01720	5.65924	1.96074
HVO_RS18560	5.66039	2.67555
HVO_RS03070	5.66187	6.66123
HVO_RS02165	5.67451	6.21042
HVO_RS04590	5.67562	0.451905
HVO_RS17480	5.68733	0.937436
HVO_RS07545	5.69557	1.48622
HVO_RS05050	5.70475	1.45388
HVO_RS18875	5.70575	0.899403
HVO_RS17590	5.7152	0.575586
HVO_RS12450	5.71695	0.607801
HVO_RS08470	5.72534	1.17009
HVO_RS17105	5.72956	1.41438
HVO_RS15850	5.74179	0.922172
HVO_RS06125	5.74206	0.767462
HVO_RS03890	5.75963	1.3828
HVO_RS10310	5.7634	1.45661
HVO_RS15140	5.77087	1.20621
HVO_RS15855	5.77383	1.85248
HVO_RS03860	5.77826	5.55562
HVO_RS19605	5.7817	5.65563
HVO_RS19610	5.787	2.20394
HVO_RS00655	5.78848	2.70887
HVO_RS12515	5.78992	2.59623
HVO_RS06300	5.80725	0.700709
HVO_RS07910	5.83876	0.95856
HVO_RS07765	5.8667	1.50839
HVO_RS10380	5.87006	1.49274
HVO_RS19825	5.87433	1.14911
HVO_RS15260	5.877	0.753577
HVO_RS16440	5.87772	2.23948
HVO_RS20220	5.89571	2.32557
HVO_RS11215	5.93358	1.34359
HVO_RS10055	5.94447	1.29797
HVO_RS05055	5.94614	0.660668
HVO_RS14295	5.95908	0.421331
HVO_RS04830	5.9636	1.95241
HVO_RS15245	5.96478	3.91531
HVO_RS11125	5.97952	3.6919
HVO_RS09515	5.98358	6.70976
HVO_RS01970	5.98377	6.55921
HVO_RS05330	5.98511	0.311827
HVO_RS01300	5.98869	1.21119
HVO_RS11025	5.99995	3.19481
HVO_RS02560	6.00424	3.00409
HVO_RS19230	6.00638	0.971204
HVO_RS05405	6.01204	1.0334
HVO_RS09725	6.01354	0.857857
HVO_RS17515	6.01613	6.62557
HVO_RS19745	6.02294	6.63327
HVO_RS07605	6.02321	1.16227
HVO_RS09660	6.02348	1.06988
HVO_RS13375	6.02591	0.571227
HVO_RS13415	6.03595	1.11687
HVO_RS10720	6.04701	1.19171
HVO_RS12185	6.05206	0.753964
HVO_RS13805	6.05262	2.24567
HVO_RS14840	6.05404	2.26171
HVO_RS04075	6.06925	0.718288
HVO_RS03865	6.07002	0.3555
HVO_RS00735	6.08634	1.30792
HVO_RS01065	6.08749	1.53351
HVO_RS18270	6.09095	1.33395
HVO_RS17445	6.09175	1.4681
HVO_RS03580	6.09494	1.27008
HVO_RS02685	6.10393	1.32515
HVO_RS02810	6.10558	1.84142
HVO_RS03630	6.11344	2.39794
HVO_RS05510	6.11663	1.88915
HVO_RS12160	6.12469	1.03754
HVO_RS06120	6.13677	1.2225
HVO_RS03320	6.14587	0.924763
HVO_RS10915	6.16157	1.35495
HVO_RS04330	6.16442	1.84432
HVO_RS16930	6.17231	1.64069
HVO_RS09810	6.17913	3.60632
HVO_RS04490	6.18457	3.51425
HVO_RS05445	6.19524	2.34479
HVO_RS08465	6.19552	2.3508
HVO_RS17610	6.19759	1.38298
HVO_RS11445	6.21285	1.59612
HVO_RS07900	6.21456	1.29896
HVO_RS11890	6.2197	0.99572
HVO_RS07800	6.22814	1.36616
HVO_RS09165	6.23482	1.88583
HVO_RS14530	6.23979	1.62694
HVO_RS19575	6.24304	1.13711
HVO_RS03355	6.25401	1.77285
HVO_RS09520	6.2611	1.71507
HVO_RS03780	6.27674	1.08341
HVO_RS09285	6.28173	1.22593
HVO_RS07780	6.28928	1.04455
HVO_RS06740	6.2994	1.42565
HVO_RS18705	6.30536	1.58219
HVO_RS12845	6.30738	1.37725
HVO_RS18765	6.31343	1.63637
HVO_RS08130	6.3241	1.84027
HVO_RS07370	6.34366	1.5142
HVO_RS02920	6.34386	1.14346
HVO_RS14920	6.39082	1.03625
HVO_RS06450	6.40651	1.3939
HVO_RS13605	6.41497	1.72716
HVO_RS00545	6.43788	1.56648
HVO_RS12740	6.4379	1.22372
HVO_RS07850	6.4437	1.10888
HVO_RS01365	6.45228	0.946725
HVO_RS17790	6.45447	3.64884
HVO_RS18240	6.45985	3.69979
HVO_RS02995	6.47026	1.13661
HVO_RS19915	6.47645	1.74392
HVO_RS06495	6.48638	1.59971
HVO_RS02860	6.51692	1.59573
HVO_RS03105	6.53433	2.13564
HVO_RS04475	6.54129	1.83072
HVO_RS02525	6.54965	1.10673
HVO_RS17645	6.5571	0.408641
HVO_RS08840	6.5661	0.657704
HVO_RS12735	6.57472	1.00838
HVO_RS00125	6.57788	0.947704
HVO_RS03345	6.58065	1.446
HVO_RS07895	6.59262	1.42442
HVO_RS18070	6.60207	0.95255
HVO_RS07645	6.60325	0.988271
HVO_RS12410	6.61673	0.507185
HVO_RS14285	6.6176	1.40312
HVO_RS00185	6.62323	1.86436
HVO_RS17275	6.6253	1.38442
HVO_RS13400	6.64411	0.604302
HVO_RS15355	6.65937	0.58796
HVO_RS09070	6.67942	0.666808
HVO_RS19205	6.68476	0.640764
HVO_RS01525	6.68788	0.742445
HVO_RS20185	6.68822	1.03757
HVO_RS01145	6.69952	1.6373
HVO_RS05280	6.70218	1.40022
HVO_RS17720	6.70761	0.587028
HVO_RS09350	6.71377	1.07889
HVO_RS20320	6.71714	1.61261
HVO_RS14425	6.72286	1.31459
HVO_RS04115	6.73634	0.871321
HVO_RS07400	6.75035	1.88155
HVO_RS07525	6.75937	1.69609
HVO_RS05125	6.77212	0.336138
HVO_RS12520	6.78618	0.975785
HVO_RS18055	6.80407	1.52342
HVO_RS03765	6.81902	1.3038
HVO_RS07150	6.84471	1.05084
HVO_RS05365	6.85077	1.11533
HVO_RS20315	6.85696	0.75716
HVO_RS02580	6.88446	0.643662
HVO_RS10805	6.88935	1.36826
HVO_RS04325	6.89002	1.37962
HVO_RS16040	6.89506	3.91572
HVO_RS05335	6.90304	4.1276
HVO_RS02790	6.90378	1.48938
HVO_RS09875	6.91018	1.29888
HVO_RS12880	6.92416	1.49754
HVO_RS07245	6.92575	0.970082
HVO_RS08945	6.93757	1.14763
HVO_RS03095	6.94687	2.65104
HVO_RS05660	6.96961	7.37307
HVO_RS05920	6.98268	7.03944
HVO_RS07330	6.98303	1.72814
HVO_RS01155	6.98966	2.15244
HVO_RS06310	6.99096	2.20534
HVO_RS02780	6.99178	1.47719
HVO_RS01260	7.00344	0.658787
HVO_RS11755	7.01223	1.0897
HVO_RS05015	7.01257	1.43649
HVO_RS09075	7.02594	1.17781
HVO_RS11700	7.03555	0.466119
HVO_RS11050	7.04349	0.713897
HVO_RS15330	7.05056	0.859823
HVO_RS05595	7.09135	3.5985
HVO_RS15650	7.09315	3.55434
HVO_RS09700	7.09918	0.730643
HVO_RS07295	7.10759	1.46446
HVO_RS11620	7.12393	1.43336
HVO_RS07155	7.1401	0.804453
HVO_RS02910	7.16087	1.09689
HVO_RS08370	7.16562	1.48736
HVO_RS07740	7.19004	1.19387
HVO_RS17845	7.19031	0.852834
HVO_RS15870	7.19473	1.33836
HVO_RS12810	7.197	1.51501
HVO_RS16705	7.21302	1.1843
ligA	7.21816	1.02286
HVO_RS15295	7.22805	1.02116
HVO_RS00365	7.23551	1.27209
HVO_RS12660	7.24613	1.28076
HVO_RS06960	7.25906	0.626414
HVO_RS13745	7.2634	1.99977
HVO_RS17310	7.29195	2.17819
HVO_RS05370	7.30062	2.5317
HVO_RS07335	7.30474	2.75218
HVO_RS12305	7.32013	1.43348
HVO_RS05590	7.32338	0.915526
HVO_RS02545	7.32637	1.00101
HVO_RS07810	7.32814	2.12085
HVO_RS15265	7.3318	2.09254
HVO_RS01470	7.33255	0.880658
HVO_RS07610	7.33896	1.00732
HVO_RS11875	7.34091	0.843787
HVO_RS04605	7.35851	1.19839
HVO_RS07355	7.36726	2.11958
HVO_RS11665	7.37491	2.22413
HVO_RS15680	7.39128	1.36958
HVO_RS07290	7.39326	1.63686
HVO_RS06770	7.39656	1.66674
HVO_RS04625	7.41538	1.26507
HVO_RS17180	7.42853	8.21814
HVO_RS02310	7.43551	9.00088
HVO_RS02410	7.43861	3.93015
HVO_RS04275	7.44111	1.27906
HVO_RS09470	7.44734	1.98711
HVO_RS17295	7.45564	2.13861
HVO_RS01240	7.45707	1.47325
HVO_RS15975	7.45801	7.2062
HVO_RS15795	7.46134	7.23773
HVO_RS19950	7.46642	1.30979
HVO_RS05695	7.46701	1.07698
HVO_RS00055	7.48428	1.40872
HVO_RS13120	7.48467	8.25829
HVO_RS02250	7.48759	8.18652
HVO_RS20325	7.49207	1.72042
HVO_RS05095	7.50044	1.93157
HVO_RS03375	7.5075	1.16926
HVO_RS10100	7.51296	1.43952
HVO_RS15685	7.52733	1.34431
HVO_RS12180	7.53133	0.897891
HVO_RS10930	7.53276	8.29967
HVO_RS02245	7.54429	8.29641
HVO_RS02235	7.54545	0.853044
HVO_RS01715	7.55461	0.84455
HVO_RS18935	7.55555	1.40812
HVO_RS03455	7.55616	1.41834
HVO_RS05630	7.5641	0.816701
HVO_RS09460	7.57846	0.880353
HVO_RS09475	7.59342	1.24408
HVO_RS00555	7.6004	1.1026
HVO_RS05530	7.60682	0.955524
HVO_RS03205	7.62593	0.904803
HVO_RS14000	7.63094	1.38399
HVO_RS03025	7.63252	4.08888
HVO_RS03040	7.65006	3.90224
HVO_RS11815	7.65076	1.29825
HVO_RS16130	7.66688	1.35398
HVO_RS09770	7.68651	1.15773
HVO_RS14375	7.69668	1.58104
HVO_RS04805	7.69688	1.1982
HVO_RS11865	7.69975	0.593048
HVO_RS19175	7.71461	8.46524
HVO_RS19740	7.73165	8.45268
HVO_RS10520	7.73731	0.353933
HVO_RS16670	7.74396	0.851735
HVO_RS15750	7.75993	0.941871
HVO_RS04365	7.76624	1.50385
HVO_RS12705	7.77343	8.62137
HVO_RS02160	7.77428	8.61595
HVO_RS00560	7.78263	5.04838
HVO_RS04665	7.78391	4.87133
HVO_RS01175	7.80049	0.559252
HVO_RS13575	7.80903	0.906189
HVO_RS09765	7.81255	0.872772
HVO_RS15935	7.82867	4.02815
HVO_RS17955	7.85344	4.09709
HVO_RS03670	7.85565	4.08391
HVO_RS15730	7.86643	4.12421
HVO_RS13920	7.86789	0.968473
HVO_RS12665	7.87529	1.64783
HVO_RS16305	7.88715	1.83478
HVO_RS07125	7.91346	1.09488
HVO_RS19425	7.92163	1.5553
HVO_RS10320	7.95506	1.5073
HVO_RS04100	7.96242	1.11514
HVO_RS13995	7.97142	1.17607
HVO_RS13560	7.98074	0.731929
HVO_RS14880	7.98652	0.65559
HVO_RS16140	7.99585	1.22569
HVO_RS05285	8.00222	2.00597
HVO_RS01455	8.00344	3.06858
HVO_RS03665	8.02027	2.91106
HVO_RS08530	8.02897	2.30328
HVO_RS04460	8.03797	2.42197
HVO_RS20210	8.03929	3.75837
HVO_RS15675	8.06863	5.39663
HVO_RS07390	8.07527	4.27201
HVO_RS08195	8.09996	1.2779
HVO_RS14950	8.10251	1.19179
HVO_RS09815	8.10375	4.6021
HVO_RS19600	8.11753	4.70815
HVO_RS08350	8.12246	1.67184
HVO_RS17485	8.13413	1.43683
HVO_RS00410	8.13663	1.10656
HVO_RS10000	8.14602	0.878201
HVO_RS12210	8.15409	1.41053
HVO_RS19695	8.17221	1.39245
HVO_RS13360	8.17628	0.985305
HVO_RS03940	8.17693	1.1438
HVO_RS07190	8.18011	1.56878
HVO_RS03245	8.18601	1.54755
HVO_RS07445	8.18619	1.47092
HVO_RS17145	8.20117	2.67466
HVO_RS00990	8.24322	2.46456
HVO_RS06815	8.25065	1.4203
HVO_RS12995	8.25361	2.25344
HVO_RS08600	8.25999	1.99269
HVO_RS16700	8.30289	0.91155
HVO_RS15040	8.32962	2.14061
HVO_RS09440	8.34101	2.08336
HVO_RS18370	8.34688	0.575617
HVO_RS11320	8.34787	1.46493
HVO_RS16255	8.35523	1.59958
HVO_RS07465	8.36556	2.33196
HVO_RS14250	8.37083	2.50294
HVO_RS10185	8.38066	1.42211
HVO_RS01550	8.38477	1.29539
HVO_RS03470	8.41875	1.12851
HVO_RS10020	8.43677	1.51834
HVO_RS07950	8.44058	1.46098
HVO_RS02590	8.46177	1.20458
HVO_RS13365	8.46528	1.3509
HVO_RS03395	8.46537	1.66917
HVO_RS01445	8.46571	1.94525
HVO_RS11390	8.473	1.47187
HVO_RS17875	8.47767	2.51864
HVO_RS02610	8.47851	2.49195
HVO_RS09545	8.48772	1.04702
HVO_RS00995	8.50457	1.89763
HVO_RS04315	8.52638	2.13709
HVO_RS03075	8.55256	1.49749
HVO_RS13190	8.55671	2.41611
HVO_RS01340	8.55671	2.30634
HVO_RS05725	8.56363	0.487801
HVO_RS04005	8.57791	0.804134
HVO_RS19305	8.5887	1.06965
HVO_RS15075	8.59457	1.09724
HVO_RS05180	8.60848	0.844768
HVO_RS14670	8.61816	0.799504
HVO_RS10795	8.62297	1.51145
HVO_RS11195	8.62368	1.73507
HVO_RS03125	8.63123	1.74481
HVO_RS00775	8.63239	1.39862
HVO_RS08275	8.63262	1.11684
HVO_RS19350	8.63627	1.32262
HVO_RS06605	8.63894	1.12893
HVO_RS08705	8.64533	9.18264
HVO_RS19790	8.67417	9.15769
HVO_RS10500	8.69576	0.38548
HVO_RS10390	8.69747	1.68784
HVO_RS11600	8.70222	1.91659
HVO_RS15125	8.70546	1.19785
HVO_RS16760	8.7079	1.96359
HVO_RS01050	8.73903	2.00464
HVO_RS18695	8.77168	1.91869
HVO_RS12525	8.80477	2.03344
HVO_RS19120	8.80991	1.59312
HVO_RS18450	8.81137	1.31462
HVO_RS15195	8.82843	0.859934
HVO_RS16075	8.85059	1.52435
HVO_RS03485	8.85241	1.41839
HVO_RS08140	8.86099	0.578199
HVO_RS17600	8.87066	1.94899
HVO_RS17795	8.89079	2.20029
HVO_RS13975	8.89772	1.45997
HVO_RS01695	8.93778	1.25601
HVO_RS17265	8.938	0.990864
HVO_RS12610	8.93827	0.514115
HVO_RS17340	8.93923	1.22834
HVO_RS10010	8.95602	2.48685
HVO_RS05960	8.96458	2.31104
HVO_RS00750	8.96903	1.61181
HVO_RS04495	8.98911	2.13534
HVO_RS07880	9.00472	1.87626
HVO_RS09380	9.01065	1.23723
HVO_RS08535	9.05727	1.71037
HVO_RS05825	9.07661	1.72027
HVO_RS07210	9.07894	1.67262
HVO_RS11790	9.0986	1.78217
HVO_RS17665	9.10249	1.43965
HVO_RS07820	9.10615	1.69206
HVO_RS20120	9.12164	10.1033
HVO_RS02060	9.14154	10.0194
HVO_RS10635	9.17516	1.11097
HVO_RS16335	9.1936	1.16167
HVO_RS16750	9.20746	1.20317
HVO_RS09830	9.22344	1.74129
HVO_RS19980	9.22663	10.2085
HVO_RS19765	9.23797	10.1416
HVO_RS18525	9.26364	1.38239
HVO_RS08650	9.26668	1.45859
HVO_RS13940	9.27728	2.19752
HVO_RS04650	9.28501	2.68404
HVO_RS09455	9.29925	2.09214
HVO_RS14795	9.35153	1.34852
HVO_RS12870	9.3609	1.56265
HVO_RS11150	9.39974	1.65039
HVO_RS11525	9.39985	1.16853
HVO_RS02785	9.40401	1.3426
HVO_RS09330	9.41939	1.52903
HVO_RS15115	9.42404	2.18187
HVO_RS07080	9.42591	2.33375
HVO_RS00575	9.48962	1.41193
HVO_RS19100	9.49065	0.552663
HVO_RS11680	9.52376	0.663072
HVO_RS01660	9.53492	1.43635
HVO_RS10370	9.53829	1.77946
HVO_RS16085	9.55682	1.45626
HVO_RS11400	9.56677	1.03724
HVO_RS05115	9.56706	1.1093
HVO_RS13935	9.58076	2.05156
HVO_RS06330	9.61519	2.12587
HVO_RS15580	9.63488	1.28864
HVO_RS10590	9.65765	1.99871
HVO_RS04120	9.66034	2.73271
HVO_RS01725	9.66243	2.01654
HVO_RS15985	9.66871	0.847072
HVO_RS19935	9.68825	0.971948
HVO_RS03270	9.70648	0.768793
HVO_RS18780	9.72686	2.01371
HVO_RS17175	9.73254	1.98364
HVO_RS17640	9.75429	10.6947
HVO_RS02295	9.75728	10.8674
HVO_RS16035	9.775	2.03078
HVO_RS18180	9.77789	1.04945
HVO_RS11225	9.77878	1.9452
HVO_RS16755	9.79633	2.96069
HVO_RS13600	9.7968	2.50988
HVO_RS04340	9.79873	0.760503
HVO_RS06840	9.80715	0.995931
HVO_RS10700	9.81675	1.24515
HVO_RS03465	9.8345	0.987583
HVO_RS03405	9.83611	0.747176
HVO_RS17660	9.86117	0.65687
HVO_RS06240	9.88264	1.05798
HVO_RS02635	9.89107	1.05151
HVO_RS04800	9.89864	3.13299
HVO_RS06455	9.90994	3.25557
HVO_RS06275	9.92259	1.23256
HVO_RS16640	9.92912	0.827269
HVO_RS11830	9.95549	1.60824
HVO_RS17680	9.95803	2.05628
HVO_RS05925	9.96674	1.39109
HVO_RS14280	9.96857	1.82132
HVO_RS00855	9.96929	2.15815
HVO_RS12620	9.98036	1.2873
HVO_RS07585	9.99188	1.83537
HVO_RS15515	9.99227	2.23427
HVO_RS12090	9.99712	1.84578
HVO_RS17100	9.9994	1.52819
HVO_RS00740	10.0003	2.08788
HVO_RS15865	10.0005	2.62027
HVO_RS15210	10.005	1.91037
HVO_RS14005	10.0077	1.74091
HVO_RS11345	10.0084	1.62572
HVO_RS00005	10.0101	1.48278
HVO_RS18365	10.0138	1.47677
HVO_RS15025	10.0216	0.475661
HVO_RS16590	10.0405	1.53539
HVO_RS01100	10.062	1.59107
HVO_RS19060	10.0767	0.609013
HVO_RS17245	10.0772	1.73663
HVO_RS10680	10.0945	2.25309
HVO_RS14775	10.1077	2.49015
HVO_RS03605	10.1365	2.13315
HVO_RS17540	10.1381	0.843454
HVO_RS13255	10.1671	1.21806
HVO_RS14230	10.1784	11.2035
HVO_RS02095	10.1914	11.2485
HVO_RS00720	10.1951	2.38224
HVO_RS01775	10.2012	1.89392
HVO_RS20010	10.2012	1.1201
HVO_RS17315	10.2109	1.33509
HVO_RS13580	10.2327	1.80238
HVO_RS01405	10.2372	2.13344
HVO_RS09135	10.2378	1.94545
HVO_RS16775	10.2547	1.417
HVO_RS09130	10.2733	1.87451
HVO_RS15010	10.2743	2.24635
HVO_RS09970	10.2779	2.10302
HVO_RS11710	10.2801	2.33572
HVO_RS08800	10.2889	3.24032
HVO_RS10935	10.3003	2.83098
HVO_RS08680	10.3094	1.03581
HVO_RS11020	10.3229	11.3324
HVO_RS02285	10.3296	11.3637
HVO_RS15395	10.3467	1.52623
HVO_RS07140	10.3555	1.17519
HVO_RS10865	10.3567	0.853547
HVO_RS16720	10.3647	1.01974
HVO_RS08590	10.3855	1.60412
HVO_RS16905	10.4008	2.68938
HVO_RS15055	10.4223	3.25649
HVO_RS18680	10.4304	2.4158
HVO_RS19105	10.4312	1.32098
HVO_RS07745	10.4454	1.743
HVO_RS09525	10.4463	1.58897
HVO_RS15500	10.4463	2.54659
HVO_RS15820	10.4601	2.66066
HVO_RS07540	10.493	1.86319
HVO_RS13550	10.4983	1.59968
HVO_RS08005	10.5077	11.5281
HVO_RS02045	10.5191	11.5461
HVO_RS08700	10.5576	1.06768
HVO_RS07505	10.5905	0.797574
HVO_RS14485	10.5983	1.44246
HVO_RS03225	10.6066	1.66395
HVO_RS07010	10.6234	1.49095
HVO_RS14865	10.6243	5.73655
HVO_RS05410	10.6383	5.61849
HVO_RS03490	10.6509	0.49567
HVO_RS15775	10.6877	1.05146
HVO_RS08175	10.7408	1.2352
HVO_RS18200	10.7413	1.46906
HVO_RS02880	10.7422	1.50597
HVO_RS18075	10.7649	0.919837
HVO_RS12085	10.7672	11.8119
HVO_RS02300	10.7736	12.2572
HVO_RS16490	10.7747	3.46868
HVO_RS16065	10.7784	2.19312
HVO_RS15430	10.785	2.13371
HVO_RS17210	10.8038	1.63988
HVO_RS11325	10.8105	1.67462
HVO_RS09625	10.8236	1.09807
HVO_RS17365	10.8256	1.2573
HVO_RS15925	10.8318	1.60015
HVO_RS03870	10.842	1.24723
HVO_RS00420	10.8554	0.927242
HVO_RS13760	10.8557	1.32211
HVO_RS10925	10.8639	1.39574
HVO_RS14475	10.8669	1.92383
HVO_RS12790	10.876	3.00721
HVO_RS06075	10.8993	2.55421
HVO_RS08965	10.9163	0.871163
HVO_RS00425	10.9509	3.08916
HVO_RS16090	10.9518	3.10012
HVO_RS16620	10.9537	1.02427
HVO_RS13900	10.9805	1.26555
HVO_RS07050	10.9852	1.15731
HVO_RS07460	10.9878	1.0444
HVO_RS06980	11.0531	0.970341
HVO_RS09480	11.0583	2.06995
HVO_RS00970	11.0658	2.01415
HVO_RS16845	11.0738	1.27981
HVO_RS09740	11.0861	1.61042
HVO_RS09465	11.0887	1.44235
HVO_RS19045	11.0959	1.44796
HVO_RS00765	11.0988	2.58735
HVO_RS15665	11.0992	2.78601
HVO_RS16500	11.1309	1.51758
HVO_RS14735	11.1334	0.855046
HVO_RS08080	11.2085	0.743143
HVO_RS07735	11.2118	1.60625
HVO_RS18685	11.2142	2.42366
HVO_RS18865	11.2364	2.33184
HVO_RS13625	11.2615	1.46106
HVO_RS09105	11.264	1.06386
HVO_RS08115	11.2735	1.08394
HVO_RS12105	11.2855	0.426456
HVO_RS13395	11.3166	0.876479
HVO_RS05150	11.3229	1.85309
HVO_RS15760	11.3581	1.76064
HVO_RS06355	11.3758	0.685911
HVO_RS03775	11.3811	1.29216
HVO_RS04125	11.3892	1.89009
HVO_RS20015	11.3944	2.40019
HVO_RS06335	11.401	2.47908
HVO_RS08235	11.4034	1.92354
HVO_RS12805	11.4049	1.67274
HVO_RS11095	11.4286	1.70484
HVO_RS13185	11.4471	2.34143
HVO_RS04735	11.4822	2.03454
HVO_RS08495	11.5359	0.764984
HVO_RS20050	11.56	1.69561
HVO_RS07350	11.58	1.74393
HVO_RS05940	11.5802	1.31002
HVO_RS08415	11.6166	2.65076
HVO_RS01450	11.6403	2.75804
HVO_RS04185	11.6492	1.45993
HVO_RS11860	11.6561	1.60896
HVO_RS18815	11.6675	2.33945
HVO_RS08445	11.6713	1.86035
HVO_RS20160	11.6816	0.252467
HVO_RS03535	11.7258	0.861392
HVO_RS04095	11.7307	1.30566
HVO_RS05465	11.7332	4.35453
HVO_RS03730	11.7387	4.53225
HVO_RS16265	11.7462	2.28337
HVO_RS00900	11.7477	1.77566
HVO_RS12320	11.7596	1.64337
HVO_RS17670	11.77	1.82849
HVO_RS15845	11.8027	1.68342
HVO_RS17960	11.8151	1.7118
HVO_RS12420	11.8152	1.78574
HVO_RS13750	11.8532	3.10287
HVO_RS20365	11.8577	2.80304
HVO_RS00985	11.8685	1.19262
HVO_RS19880	11.8706	1.92211
HVO_RS05495	11.8713	1.71288
HVO_RS04875	11.8944	2.92582
HVO_RS06730	11.899	3.46134
HVO_RS03325	11.9054	2.68667
HVO_RS12910	11.9168	2.39799
HVO_RS08105	11.9187	2.17778
HVO_RS03570	11.9371	1.63799
HVO_RS14160	11.9428	1.17152
HVO_RS07055	11.9467	1.89305
HVO_RS11630	11.9536	2.85131
HVO_RS00915	11.9538	2.62039
HVO_RS17240	11.975	1.75388
HVO_RS12860	11.9907	1.71853
HVO_RS06400	12.019	1.14143
HVO_RS00840	12.0339	1.664
HVO_RS15715	12.0384	2.36539
HVO_RS15640	12.0488	1.75604
HVO_RS09965	12.1036	3.12222
HVO_RS20270	12.1226	3.60148
HVO_RS02775	12.1294	2.1573
HVO_RS06795	12.1373	1.65637
HVO_RS16870	12.1416	2.47134
HVO_RS18175	12.1651	11.4645
HVO_RS19775	12.1712	12.0285
HVO_RS00910	12.1868	4.71796
HVO_RS13150	12.1898	3.17179
HVO_RS11675	12.2142	2.40251
HVO_RS05215	12.2369	1.40345
HVO_RS05950	12.2556	2.12608
HVO_RS14130	12.2704	2.23671
HVO_RS01430	12.2745	1.98085
HVO_RS14075	12.2796	1.91947
HVO_RS04630	12.309	1.6196
HVO_RS18500	12.3214	1.13452
HVO_RS18380	12.3245	2.63377
HVO_RS07705	12.3382	2.60851
HVO_RS05600	12.3537	1.67691
HVO_RS10155	12.3641	1.96491
HVO_RS03545	12.3709	1.7114
HVO_RS10660	12.3807	2.3499
HVO_RS17185	12.3863	2.48015
HVO_RS15790	12.3892	1.55987
HVO_RS04950	12.3975	1.25611
HVO_RS02575	12.4115	2.22986
HVO_RS15230	12.4405	2.04686
HVO_RS04085	12.4407	1.17014
HVO_RS02535	12.4496	1.83492
HVO_RS03005	12.474	2.81824
HVO_RS06775	12.4785	2.97268
HVO_RS20360	12.4924	2.04882
HVO_RS14310	12.5192	1.49433
HVO_RS09060	12.5194	1.84093
HVO_RS12295	12.5202	2.07971
HVO_RS06790	12.5305	1.49737
HVO_RS08170	12.5437	1.67142
HVO_RS00635	12.5449	2.00297
HVO_RS17475	12.5514	1.20441
HVO_RS04730	12.5651	0.719244
HVO_RS19140	12.5654	6.51543
HVO_RS15885	12.5887	6.50661
HVO_RS11930	12.6157	1.82611
HVO_RS05890	12.6193	2.1797
HVO_RS04595	12.6204	1.39376
HVO_RS11480	12.6289	1.80282
HVO_RS15325	12.6327	1.99614
HVO_RS07380	12.6438	1.09964
HVO_RS12300	12.648	0.960203
HVO_RS07750	12.6526	1.9683
HVO_RS08640	12.6731	1.90567
HVO_RS11940	12.6876	0.625984
HVO_RS07730	12.6947	1.78786
HVO_RS03525	12.7279	1.86816
HVO_RS01555	12.7363	3.04128
HVO_RS00625	12.7417	3.2558
HVO_RS17285	12.7467	1.7897
HVO_RS15225	12.7542	2.49934
HVO_RS12765	12.7599	4.29088
HVO_RS14270	12.7616	4.4694
HVO_RS15030	12.7631	2.69205
HVO_RS14845	12.7714	2.95525
HVO_RS09980	12.8033	3.01298
HVO_RS05470	12.8102	1.33061
HVO_RS16395	12.8181	1.71501
HVO_RS09040	12.8297	1.59703
HVO_RS10745	12.841	1.04996
HVO_RS16095	12.8545	2.15337
HVO_RS14200	12.856	1.97449
HVO_RS13755	12.8844	2.92911
HVO_RS05680	12.8882	3.08189
HVO_RS01930	12.897	3.6157
HVO_RS15735	12.9066	3.77189
HVO_RS15600	12.917	2.00342
HVO_RS15455	12.92	1.31455
HVO_RS14325	12.9344	0.72431
HVO_RS09265	12.9501	1.87195
HVO_RS19415	12.9561	2.25902
ksgA	12.9886	2.10908
HVO_RS10465	13.0128	2.30518
HVO_RS20170	13.0193	2.87624
HVO_RS08320	13.0252	2.81893
HVO_RS13840	13.0315	2.16701
HVO_RS11515	13.0464	3.7033
HVO_RS12235	13.0482	4.00812
HVO_RS12465	13.0609	2.26881
HVO_RS01245	13.0616	1.84843
HVO_RS03090	13.0617	1.99
HVO_RS13595	13.0629	1.58086
HVO_RS01870	13.0731	1.67232
HVO_RS18315	13.1194	2.48067
HVO_RS19110	13.1211	2.9739
HVO_RS01910	13.1326	2.31216
HVO_RS15570	13.1515	1.08201
HVO_RS09320	13.1639	1.77359
HVO_RS10190	13.1716	2.66861
HVO_RS16020	13.184	3.21605
HVO_RS20300	13.1982	3.10524
HVO_RS00705	13.2603	2.24642
HVO_RS06690	13.2708	2.16943
HVO_RS18690	13.2758	2.28835
HVO_RS07550	13.2783	2.4017
HVO_RS18770	13.2787	2.04342
HVO_RS01350	13.3005	2.02063
HVO_RS13285	13.3021	2.34231
HVO_RS15905	13.3163	2.02572
HVO_RS17190	13.3269	2.34798
HVO_RS08365	13.3451	2.19682
HVO_RS11420	13.3496	2.91991
HVO_RS12380	13.3569	2.99544
HVO_RS07790	13.3653	3.00504
HVO_RS12555	13.3955	3.38154
HVO_RS09835	13.3959	2.41639
HVO_RS19470	13.3971	2.77268
HVO_RS16480	13.3982	3.36355
HVO_RS08795	13.4092	2.49444
HVO_RS04110	13.4134	1.8964
HVO_RS06700	13.4539	1.8048
HVO_RS18740	13.4589	1.80906
HVO_RS16410	13.4634	1.85528
HVO_RS09145	13.4754	1.26035
HVO_RS06320	13.4919	1.66953
HVO_RS14695	13.4972	1.6833
HVO_RS15645	13.5457	1.67234
HVO_RS13280	13.5464	1.99355
HVO_RS09930	13.5476	2.73236
HVO_RS15420	13.5822	2.42243
HVO_RS17650	13.5966	1.16976
HVO_RS19870	13.6151	1.19289
HVO_RS08930	13.6208	2.28622
HVO_RS14085	13.6408	3.30991
HVO_RS01730	13.6691	2.83576
HVO_RS06050	13.679	2.36079
HVO_RS10970	13.6882	2.48738
HVO_RS12350	13.7058	1.59437
HVO_RS19030	13.7176	0.556724
HVO_RS08675	13.7222	2.43668
HVO_RS05735	13.7321	2.8302
HVO_RS12675	13.7466	3.42824
HVO_RS12005	13.7543	3.7299
HVO_RS16430	13.7558	2.63363
HVO_RS05610	13.7622	2.0169
HVO_RS04470	13.7676	1.25049
HVO_RS08180	13.7867	0.547132
HVO_RS07565	13.7977	3.07456
HVO_RS07040	13.807	3.25168
HVO_RS08425	13.808	1.27898
HVO_RS03390	13.816	0.734027
HVO_RS11330	13.8172	0.994072
HVO_RS05790	13.8282	0.896595
HVO_RS01760	13.8531	0.742268
HVO_RS12415	13.8639	0.992686
HVO_RS09255	13.8731	1.64445
HVO_RS16420	13.8951	2.04476
HVO_RS15035	13.8985	2.33014
HVO_RS13590	13.9124	2.48424
HVO_RS05710	13.9396	1.99219
HVO_RS08525	13.945	1.76095
HVO_RS18415	13.9518	1.40655
HVO_RS17135	13.9729	1.82445
HVO_RS07485	13.9744	2.55524
HVO_RS10365	13.9869	1.85924
HVO_RS08610	13.9919	0.998291
HVO_RS03080	13.9942	1.21909
HVO_RS07620	14.0031	1.82787
HVO_RS09800	14.0364	2.76831
HVO_RS07280	14.0563	2.85015
HVO_RS17950	14.0722	4.3751
HVO_RS15655	14.091	4.22066
HVO_RS11495	14.0995	1.75081
HVO_RS01170	14.1109	1.58267
HVO_RS11765	14.1235	15.5371
HVO_RS01955	14.1474	16.6771
HVO_RS19530	14.1484	6.18773
HVO_RS15165	14.154	0.680993
HVO_RS19160	14.1665	1.5212
HVO_RS14300	14.1673	3.02244
HVO_RS13490	14.1685	2.82197
HVO_RS18745	14.1691	1.87841
HVO_RS05820	14.1849	1.66715
HVO_RS06765	14.1893	2.35337
HVO_RS15495	14.1968	2.52215
HVO_RS12935	14.1976	1.24804
HVO_RS16615	14.2005	15.5898
HVO_RS01985	14.2178	16.5901
HVO_RS20195	14.2235	5.91186
HVO_RS19250	14.2241	1.63188
HVO_RS06610	14.2581	1.47372
HVO_RS02430	14.2587	1.42856
HVO_RS16960	14.2696	1.92169
HVO_RS02620	14.2832	2.51083
HVO_RS14245	14.3366	1.82659
HVO_RS11845	14.3638	1.37224
HVO_RS07170	14.3693	2.20136
HVO_RS20295	14.3864	2.62226
HVO_RS15705	14.3887	2.03362
HVO_RS14320	14.3987	1.46055
HVO_RS18480	14.4583	1.68306
HVO_RS14025	14.4704	1.26714
HVO_RS17250	14.4856	1.05324
HVO_RS14135	14.4871	1.34042
HVO_RS07915	14.4872	2.04908
HVO_RS05295	14.4887	4.06877
HVO_RS05045	14.4895	3.70088
HVO_RS16685	14.503	1.60038
HVO_RS07590	14.5767	2.12829
HVO_RS14825	14.5832	1.55967
HVO_RS19150	14.587	0.438126
HVO_RS13960	14.5934	0.69867
HVO_RS08970	14.6108	1.98162
HVO_RS16310	14.6159	2.09179
HVO_RS19420	14.6215	0.975523
HVO_RS16865	14.6616	1.95275
HVO_RS12015	14.6833	4.11977
HVO_RS07855	14.6978	8.82553
HVO_RS05415	14.7078	8.08762
HVO_RS13390	14.7081	2.12187
HVO_RS19585	14.731	1.95047
HVO_RS11370	14.7346	2.08582
HVO_RS17390	14.7359	2.87926
HVO_RS09840	14.7416	2.09214
HVO_RS17330	14.7427	1.00524
HVO_RS05060	14.7509	1.7296
HVO_RS00965	14.77	2.13191
HVO_RS09505	14.7871	1.51995
HVO_RS06290	14.8043	1.78426
HVO_RS11120	14.8192	1.88605
HVO_RS19905	14.8765	1.48506
HVO_RS20025	14.8926	2.45025
HVO_RS12615	14.8994	2.09966
HVO_RS03575	14.9427	1.08825
HVO_RS19200	14.9468	1.22209
HVO_RS09695	14.9496	3.96825
HVO_RS19085	14.9621	4.01629
HVO_RS11425	14.9652	2.29223
HVO_RS02905	14.9939	4.00936
HVO_RS20135	15.061	4.11196
HVO_RS17990	15.0649	2.94353
HVO_RS16630	15.0851	3.19436
HVO_RS13945	15.1013	3.82335
HVO_RS08655	15.1075	3.2062
HVO_RS12165	15.1442	2.2798
HVO_RS12725	15.1997	3.67505
HVO_RS00945	15.2191	3.2907
HVO_RS07520	15.2371	0.563065
HVO_RS14030	15.2421	0.84276
HVO_RS10360	15.2679	1.63601
HVO_RS08330	15.3	3.12659
HVO_RS09375	15.3445	4.19656
HVO_RS03055	15.3449	3.27106
HVO_RS03340	15.3486	0.880396
HVO_RS18375	15.3731	0.520169
HVO_RS13370	15.3797	1.10945
HVO_RS18205	15.3912	1.75498
HVO_RS18340	15.4389	1.68581
HVO_RS10885	15.4475	1.44711
HVO_RS05130	15.4727	1.37892
HVO_RS15635	15.4819	2.53272
HVO_RS14935	15.4889	2.45355
HVO_RS13330	15.4953	0.692754
HVO_RS12310	15.5017	2.02777
HVO_RS17455	15.5061	2.14743
HVO_RS05785	15.5268	1.45418
HVO_RS11210	15.5306	1.64587
HVO_RS16010	15.5641	1.82698
HVO_RS07090	15.5739	2.18054
HVO_RS08910	15.6052	2.00361
HVO_RS18580	15.6097	3.14985
HVO_RS08625	15.6336	3.226
HVO_RS01390	15.657	3.20811
HVO_RS12535	15.6754	3.05433
HVO_RS08245	15.6943	1.20621
HVO_RS12455	15.7041	1.08105
HVO_RS02570	15.7232	0.935053
HVO_RS16600	15.7466	0.823602
HVO_RS11035	15.7783	1.91728
HVO_RS00080	15.7851	1.95671
HVO_RS16850	15.7951	2.03727
HVO_RS18830	15.7967	2.10101
HVO_RS07225	15.8155	1.93996
HVO_RS14565	15.8199	1.80179
HVO_RS09795	15.8328	1.70923
HVO_RS17415	15.8592	4.29673
HVO_RS03280	15.8704	4.17322
HVO_RS11785	15.8728	3.25033
HVO_RS14800	15.8767	4.33959
HVO_RS00620	15.8912	3.33246
HVO_RS07265	15.9151	1.3796
HVO_RS09155	15.932	2.03019
HVO_RS00640	15.9464	2.60803
HVO_RS11080	15.9573	2.44901
HVO_RS00650	15.9631	3.63119
HVO_RS01935	15.9766	3.44728
HVO_RS06835	15.981	1.21034
HVO_RS07320	15.988	0.890563
HVO_RS11430	15.9997	1.20806
HVO_RS01925	16.0024	2.61227
HVO_RS05305	16.0119	3.99423
HVO_RS08585	16.0386	3.46082
HVO_RS10920	16.0679	2.08261
HVO_RS11235	16.0693	1.72727
HVO_RS05650	16.0854	2.91757
HVO_RS15965	16.1362	2.81982
HVO_RS09035	16.1492	1.67455
HVO_RS00090	16.156	3.62671
HVO_RS12970	16.16	3.48088
HVO_RS15435	16.1715	2.04573
HVO_RS18080	16.1803	1.82403
HVO_RS05885	16.2295	1.73782
HVO_RS01270	16.2421	2.0926
HVO_RS12220	16.2857	2.07457
HVO_RS03045	16.316	1.78371
HVO_RS13130	16.3324	8.44381
HVO_RS15425	16.3596	8.68131
HVO_RS06095	16.3844	3.16827
HVO_RS11610	16.3851	2.78088
HVO_RS17465	16.3905	17.7671
HVO_RS02345	16.4041	17.7275
HVO_RS08925	16.4189	1.85611
HVO_RS17565	16.4189	1.5817
HVO_RS14100	16.4341	1.90769
HVO_RS11315	16.4348	3.41748
HVO_RS01745	16.443	3.24204
HVO_RS03750	16.4649	2.62069
HVO_RS17805	16.479	2.4482
HVO_RS06935	16.4826	1.4118
HVO_RS20060	16.4829	3.59672
HVO_RS07805	16.5214	4.15978
HVO_RS19685	16.529	3.02769
HVO_RS10335	16.5336	2.40456
HVO_RS01915	16.5475	1.58816
HVO_RS17430	16.5811	3.66413
HVO_RS16785	16.5934	4.21497
HVO_RS04880	16.6015	2.31895
HVO_RS04790	16.6112	5.4654
HVO_RS16400	16.6367	5.68874
HVO_RS07600	16.6767	5.23188
HVO_RS03785	16.6953	8.1077
HVO_RS20355	16.6965	7.7426
HVO_RS01440	16.6992	4.50718
HVO_RS11900	16.7013	1.47269
HVO_RS09910	16.7065	2.14662
HVO_RS04680	16.7129	2.14873
HVO_RS18585	16.7291	1.39188
HVO_RS19245	16.7385	1.79279
HVO_RS00120	16.8017	2.44774
HVO_RS17290	16.8151	2.17103
HVO_RS18430	16.8154	1.20048
HVO_RS20040	16.8223	2.93076
HVO_RS18715	16.8415	2.78487
HVO_RS19805	16.8556	1.01884
HVO_RS19170	16.9046	3.28713
HVO_RS14480	16.9119	3.19917
HVO_RS02950	16.9166	1.91657
HVO_RS01310	16.9214	3.15005
HVO_RS19405	16.9254	3.28016
HVO_RS07450	16.9455	2.13702
HVO_RS18485	16.9993	0.675131
HVO_RS15185	17.0035	1.20384
HVO_RS18825	17.0172	2.44621
HVO_RS14630	17.0663	2.41929
HVO_RS20020	17.0897	1.33937
HVO_RS19910	17.1637	2.24453
HVO_RS14045	17.1656	3.79285
HVO_RS12780	17.1685	3.44145
HVO_RS18555	17.1764	1.43068
HVO_RS10695	17.2012	0.675543
HVO_RS18605	17.2088	1.13009
HVO_RS12140	17.2452	3.59985
HVO_RS10315	17.2712	4.71395
HVO_RS00395	17.2812	3.43717
HVO_RS12505	17.2898	1.35995
HVO_RS11935	17.2987	0.958951
HVO_RS18795	17.3006	3.68628
HVO_RS05480	17.3098	4.29992
HVO_RS14720	17.3104	4.11073
HVO_RS05840	17.3368	4.16764
HVO_RS04780	17.3386	2.74776
HVO_RS05145	17.3567	2.06854
HVO_RS11155	17.377	3.35631
HVO_RS01530	17.3784	4.35975
HVO_RS03035	17.3935	3.78274
HVO_RS07865	17.4143	1.93908
HVO_RS10530	17.4284	2.07919
HVO_RS10850	17.4749	2.72393
HVO_RS16105	17.4876	2.18369
HVO_RS12885	17.4981	2.70455
HVO_RS15860	17.5079	4.07989
HVO_RS19065	17.5417	3.51694
HVO_RS03815	17.6166	4.23141
HVO_RS10730	17.6257	4.21897
HVO_RS11990	17.6268	1.745
HVO_RS08645	17.6443	2.16372
HVO_RS05100	17.6761	2.46456
HVO_RS09160	17.7003	1.84887
HVO_RS08555	17.7359	4.16657
HVO_RS06580	17.7428	4.13739
HVO_RS15180	17.746	2.29311
HVO_RS17915	17.7575	2.34203
HVO_RS09665	17.7832	2.02132
HVO_RS16825	17.8009	9.96302
HVO_RS10905	17.8273	9.85153
HVO_RS05320	17.8608	1.28156
HVO_RS06135	17.8659	1.49942
HVO_RS12230	17.8756	2.26639
HVO_RS06250	17.9355	2.53092
HVO_RS14410	17.9356	2.83905
HVO_RS02565	17.9494	3.088
HVO_RS05980	17.9621	2.48716
HVO_RS07385	17.9813	2.47663
HVO_RS06750	17.9881	2.50486
HVO_RS18495	18.0005	1.39146
HVO_RS05635	18.0372	3.53768
HVO_RS03810	18.0389	3.67487
HVO_RS07515	18.0438	2.73626
HVO_RS13420	18.0579	3.66041
HVO_RS18995	18.0732	9.68249
HVO_RS09825	18.0786	9.6717
HVO_RS08715	18.1339	2.89183
HVO_RS03920	18.1424	8.82402
HVO_RS00045	18.1531	8.88821
HVO_RS12905	18.1573	1.80007
HVO_RS12480	18.2075	1.46146
HVO_RS07305	18.2105	1.73665
HVO_RS04690	18.237	1.59764
HVO_RS14595	18.2428	1.83163
HVO_RS04810	18.2685	2.69974
HVO_RS08510	18.2902	2.35573
HVO_RS15285	18.3075	1.58762
HVO_RS18890	18.3148	3.99915
HVO_RS13980	18.336	4.11456
HVO_RS04000	18.3697	2.53477
HVO_RS07230	18.3787	3.7546
HVO_RS05535	18.3908	4.17826
HVO_RS05815	18.4084	2.69966
HVO_RS06820	18.4231	2.17039
HVO_RS08020	18.4666	3.18833
HVO_RS08335	18.513	2.44731
HVO_RS08595	18.542	1.1433
HVO_RS17125	18.5687	1.38562
HVO_RS07595	18.5924	3.18901
HVO_RS14290	18.5948	3.99739
HVO_RS20230	18.6035	3.02122
HVO_RS04975	18.6126	1.55789
HVO_RS16780	18.6344	3.10692
HVO_RS12625	18.642	3.42709
HVO_RS19025	18.6607	2.671
HVO_RS08620	18.6797	3.31113
HVO_RS03805	18.6885	2.57315
HVO_RS12930	18.6981	1.06975
HVO_RS03315	18.7064	0.825792
HVO_RS16170	18.7168	2.73689
HVO_RS19380	18.7251	2.9828
HVO_RS02550	18.7523	2.11194
HVO_RS17130	18.7598	20.7188
HVO_RS02050	18.8507	20.7949
HVO_RS03435	18.8713	2.58472
HVO_RS08480	18.892	1.40534
HVO_RS01710	18.9159	1.2398
HVO_RS13270	18.9308	1.04157
HVO_RS08975	18.9314	1.17554
HVO_RS05515	18.9672	1.5478
HVO_RS14190	18.997	20.8765
HVO_RS02270	19.0285	21.095
HVO_RS09775	19.0394	3.48425
HVO_RS08135	19.0517	2.02312
HVO_RS11530	19.0722	2.65931
HVO_RS16820	19.0854	2.81987
HVO_RS18225	19.0856	2.38917
HVO_RS09445	19.0983	2.07014
HVO_RS18045	19.1015	1.66582
HVO_RS01475	19.1259	1.91723
HVO_RS12190	19.1278	3.54228
HVO_RS14340	19.1435	5.20578
HVO_RS09090	19.1485	4.29501
HVO_RS10775	19.1703	0.898766
HVO_RS11350	19.1766	3.67129
HVO_RS02445	19.1827	5.21747
HVO_RS00700	19.2406	4.10512
HVO_RS07430	19.2414	2.16217
HVO_RS15900	19.2663	1.89077
HVO_RS09550	19.3428	1.8667
HVO_RS07005	19.3744	21.2724
HVO_RS19750	19.3773	21.2278
HVO_RS14430	19.3944	3.56258
HVO_RS07580	19.3987	3.61181
HVO_RS10515	19.4041	1.42604
HVO_RS07560	19.4045	1.51892
HVO_RS15320	19.4184	2.86044
HVO_RS10685	19.492	2.80297
HVO_RS14050	19.544	21.3903
HVO_RS19760	19.5565	21.6324
HVO_RS18990	19.5962	4.03299
HVO_RS05845	19.6504	2.89605
HVO_RS20350	19.6539	2.64866
HVO_RS07935	19.6559	2.42282
HVO_RS12055	19.6659	1.70218
HVO_RS16935	19.6875	1.58327
HVO_RS12890	19.7033	1.54604
HVO_RS16080	19.72	1.10476
HVO_RS12095	19.7506	1.00057
HVO_RS17520	19.7816	1.74627
HVO_RS08325	19.7843	2.31389
HVO_RS12460	19.7979	3.38534
HVO_RS08915	19.8276	3.00901
HVO_RS16215	19.8329	3.56771
[truncated: 1,738 more rows]
