# Supplementary material for: Transcriptional Landscape and Regulatory Roles of Small Noncoding RNAs in the Oxidative Stress Response of the Haloarchaeon Haloferax volcanii
Source: J Bacteriol. 2018 Apr 9;200(9):e00779-17. doi: 10.1128/JB.00779-17 (PMC5892119; doi:10.1128/JB.00779-17)
Supplement: Supplemental material [file JB.00779-17_zjb999094714sd8.xlsx]

## Sheet: D.E. asRNA FDR<0.05
sRNA_ID	log2FoldChange	Std-error	pvalue	FDR
STRG.3037.1	-3.06999	0.146368	1.12084e-97	4.81945e-95
STRG.2344.1	-3.06964	0.54351	1.62499e-08	9.59714e-08
STRG.1549.1	-2.92197	0.16171	5.57194e-73	8.53203e-71
STRG.3991.6	-2.84754	0.139661	2.09467e-92	6.41493e-90
STRG.4708.1	-2.7405	0.275155	2.28418e-23	6.50727e-22
STRG.4817.1	-2.5836	0.140687	2.54123e-75	4.44715e-73
STRG.4312.1	-2.41466	0.128521	9.46142e-79	2.31805e-76
STRG.872.1	-2.2996	0.32276	1.04239e-12	1.05531e-11
STRG.1902.1	-2.29852	0.255543	2.37e-19	4.83875e-18
STRG.880.1	-2.27962	0.2797	3.63182e-16	5.11377e-15
STRG.2892.1	-2.24415	0.197339	5.75993e-30	2.6133e-28
STRG.647.1	-2.22787	0.242722	4.36355e-20	9.21611e-19
STRG.177.1	-2.18454	0.127133	3.55198e-66	4.83464e-64
STRG.2820.1	-2.12724	0.197395	4.44024e-27	1.59979e-25
STRG.742.1	-2.11631	0.483677	1.2117e-05	4.58126e-05
STRG.2743.1	-2.02201	0.144988	3.32695e-44	2.26417e-42
STRG.4495.1	-2.02118	0.258569	5.419e-15	6.57255e-14
STRG.3275.1	-2.019	0.211039	1.10079e-21	2.69693e-20
STRG.4606.1	-2.01678	0.124686	7.57936e-59	7.73726e-57
STRG.89.1	-2.00909	0.252694	1.85451e-15	2.34203e-14
STRG.2277.1	-1.99955	0.223088	3.15766e-19	6.23892e-18
STRG.1092.1	-1.97471	0.299546	4.32893e-11	3.73446e-10
STRG.4247.1	-1.95271	0.199105	1.04588e-22	2.84712e-21
STRG.939.1	-1.93103	0.355148	5.41131e-08	2.97258e-07
STRG.3721.1	-1.89351	0.224	2.83554e-17	4.58621e-16
STRG.4872.1	-1.89305	0.225459	4.60367e-17	7.04936e-16
STRG.2845.1	-1.88029	0.346105	5.55046e-08	3.03541e-07
STRG.2404.1	-1.86592	0.189848	8.48764e-23	2.36304e-21
STRG.322.1	-1.80757	0.25188	7.16153e-13	7.37216e-12
STRG.31.2	-1.77692	0.148743	6.79204e-33	3.78193e-31
STRG.1509.1	-1.74188	0.169744	1.04719e-24	3.28927e-23
STRG.1574.1	-1.73676	0.177225	1.12854e-22	3.00534e-21
STRG.3408.1	-1.73288	0.21754	1.64141e-15	2.0945e-14
STRG.4056.1	-1.72967	0.43798	7.84156e-05	0.000263176
STRG.1554.1	-1.70009	0.24544	4.30757e-12	4.09052e-11
STRG.22.1	-1.64664	0.478966	0.000586228	0.0016818
STRG.2028.1	-1.64497	0.189072	3.31195e-18	5.8799e-17
STRG.4418.1	-1.64114	0.277112	3.17472e-09	2.16057e-08
STRG.1224.1	-1.61278	0.130453	4.14815e-35	2.41975e-33
STRG.4049.1	-1.59717	0.292329	4.66553e-08	2.58609e-07
STRG.2193.1	-1.5941	0.243072	5.44822e-11	4.60281e-10
STRG.4051.1	-1.577	0.167652	5.13608e-21	1.23367e-19
STRG.3778.1	-1.56619	0.213712	2.32743e-13	2.43684e-12
STRG.2046.4	-1.5628	0.236609	3.97584e-11	3.45419e-10
STRG.1969.1	-1.56004	0.249056	3.7563e-10	2.91232e-09
STRG.832.1	-1.55618	0.3591	1.46716e-05	5.47949e-05
STRG.4035.1	-1.54888	0.238252	7.97722e-11	6.69322e-10
STRG.1986.1	-1.54843	0.17753	2.73113e-18	4.99349e-17
STRG.4022.1	-1.54263	0.185003	7.53036e-17	1.12496e-15
STRG.1000.1	-1.53626	0.651914	0.0184459	0.0369824
STRG.1136.1	-1.5205	0.173971	2.33261e-18	4.32946e-17
STRG.4712.2	-1.51544	0.164826	3.77687e-20	8.2619e-19
STRG.1289.1	-1.49612	0.184034	4.30772e-16	5.92917e-15
STRG.2639.3	-1.48635	0.31569	2.49836e-06	1.06694e-05
STRG.1299.1	-1.48512	0.168924	1.47385e-18	2.82105e-17
STRG.1275.1	-1.48199	0.276284	8.13982e-08	4.26123e-07
STRG.4072.1	-1.47987	0.219995	1.73424e-11	1.57366e-10
STRG.4911.1	-1.46528	0.170743	9.34015e-18	1.58912e-16
STRG.876.1	-1.46312	0.159474	4.52918e-20	9.4038e-19
STRG.1054.1	-1.45618	0.171839	2.37003e-17	3.92337e-16
STRG.1865.1	-1.44288	0.172702	6.55962e-17	9.92041e-16
STRG.19.1	-1.44207	0.226534	1.9427e-10	1.56566e-09
STRG.721.1	-1.43	0.169176	2.84532e-17	4.58621e-16
STRG.1728.1	-1.40436	0.298066	2.45823e-06	1.05661e-05
STRG.3993.2	-1.39268	0.248168	2.00202e-08	1.1514e-07
STRG.720.1	-1.38178	0.14813	1.07755e-20	2.44445e-19
STRG.2506.1	-1.36958	0.243175	1.78048e-08	1.04358e-07
STRG.3116.1	-1.36768	0.40925	0.00083198	0.00229028
STRG.3661.1	-1.36628	0.459414	0.00293972	0.00714515
STRG.4050.1	-1.35764	0.185013	2.16679e-13	2.2882e-12
STRG.2686.1	-1.34597	0.249878	7.1843e-08	3.81473e-07
STRG.2223.1	-1.3453	0.251474	8.81086e-08	4.5929e-07
STRG.764.1	-1.32111	0.37182	0.000380721	0.00112653
STRG.2086.1	-1.32097	0.240605	4.01462e-08	2.23541e-07
STRG.3444.1	-1.30696	0.210566	5.40449e-10	4.13781e-09
STRG.1144.1	-1.30305	0.233357	2.35124e-08	1.32731e-07
STRG.2105.1	-1.30291	0.325782	6.35249e-05	0.000216763
STRG.2057.1	-1.30005	0.161388	7.92167e-16	1.03235e-14
STRG.299.1	-1.29833	0.218916	3.01585e-09	2.06392e-08
STRG.93.1	-1.28376	0.282655	5.57764e-06	2.23288e-05
STRG.3937.1	-1.27957	0.121503	6.2015e-26	2.0532e-24
STRG.1269.1	-1.27883	0.210885	1.32679e-09	9.39487e-09
STRG.2429.3	-1.26946	0.255698	6.88121e-07	3.14533e-06
STRG.3341.1	-1.25915	0.398175	0.00156524	0.0040796
STRG.1004.1	-1.25209	0.313981	6.66946e-05	0.000225693
STRG.4668.3	-1.24842	0.14328	2.95673e-18	5.32646e-17
STRG.3651.1	-1.24548	0.265951	2.82556e-06	1.18133e-05
STRG.312.1	-1.24241	0.247302	5.06485e-07	2.41418e-06
STRG.1539.1	-1.24227	0.163711	3.24424e-14	3.6129e-13
STRG.4353.1	-1.23773	0.20408	1.31986e-09	9.39487e-09
STRG.4594.1	-1.2134	0.194482	4.40051e-10	3.39033e-09
STRG.3703.1	-1.20812	0.163743	1.60513e-13	1.72481e-12
STRG.1897.2	-1.20091	0.19382	5.79116e-10	4.37912e-09
STRG.2465.1	-1.20058	0.170221	1.75009e-12	1.75727e-11
STRG.2835.1	-1.19777	0.299998	6.5353e-05	0.000221766
STRG.1180.1	-1.19487	0.310658	0.000119938	0.000388689
STRG.2408.1	-1.17987	0.147519	1.26358e-15	1.62935e-14
STRG.4666.1	-1.17934	0.422221	0.00521914	0.0118227
STRG.4633.1	-1.17758	0.280863	2.75638e-05	9.873e-05
STRG.4034.1	-1.1763	0.132446	6.60578e-19	1.28446e-17
STRG.875.1	-1.1707	0.255954	4.78839e-06	1.92321e-05
STRG.2231.1	-1.16822	0.190582	8.8032e-10	6.57556e-09
STRG.2264.1	-1.1674	0.266568	1.1903e-05	4.52833e-05
STRG.2632.1	-1.16626	0.359777	0.00118848	0.00318575
STRG.1894.1	-1.15825	0.263874	1.13656e-05	4.37825e-05
STRG.29.1	-1.14624	0.149116	1.50736e-14	1.70973e-13
STRG.1723.1	-1.14327	0.245731	3.27918e-06	1.3617e-05
STRG.330.1	-1.14303	0.173518	4.47578e-11	3.83415e-10
STRG.4850.1	-1.1416	0.219168	1.90107e-07	9.4667e-07
STRG.2714.1	-1.12673	0.21671	2.00107e-07	9.92431e-07
STRG.1701.1	-1.12376	0.227588	7.9051e-07	3.57334e-06
STRG.4474.1	-1.10772	0.119578	1.97666e-20	4.40256e-19
STRG.1134.1	-1.0998	0.191729	9.68023e-09	6.08117e-08
STRG.692.1	-1.0966	0.205664	9.71435e-08	5.04241e-07
STRG.3095.1	-1.09294	0.296404	0.000226624	0.000699281
STRG.1922.1	-1.09041	0.17842	9.87047e-10	7.24031e-09
STRG.1656.1	-1.08728	0.260624	3.02155e-05	0.000106668
STRG.1248.1	-1.07601	0.186463	7.89782e-09	5.09201e-08
STRG.1777.1	-1.06538	0.196721	6.10486e-08	3.2657e-07
STRG.32.1	-1.05653	0.167761	3.01892e-10	2.40141e-09
STRG.1227.1	-1.05441	0.29244	0.000311476	0.000935192
STRG.4036.1	-1.04907	0.185649	1.5966e-08	9.49436e-08
STRG.3770.1	-1.03998	0.161461	1.1867e-10	9.88916e-10
STRG.2357.1	-1.03877	0.153154	1.18108e-11	1.09608e-10
STRG.2148.1	-1.03872	0.179774	7.56236e-09	4.90153e-08
STRG.1237.1	-1.0313	0.238845	1.57554e-05	5.86638e-05
STRG.4042.1	-1.01935	0.272071	0.000179218	0.000564376
STRG.3130.1	-1.01363	0.253599	6.41582e-05	0.000218316
STRG.4047.1	-1.00812	0.316797	0.00146141	0.00384169
STRG.3799.1	-1.00739	0.373232	0.00695281	0.0153187
STRG.1552.1	-1.00455	0.239678	2.77432e-05	9.9083e-05
STRG.2609.1	-1.0023	0.258715	0.00010699	0.000351373
STRG.4896.1	-1.0014	0.164489	1.1437e-09	8.24137e-09
STRG.1016.1-2	-0.988876	0.20782	1.95206e-06	8.44438e-06
STRG.2575.1	-0.988662	0.280818	0.000430483	0.00126425
STRG.3904.1	-0.987608	0.337942	0.00347331	0.00826175
STRG.4829.1	-0.986959	0.251812	8.87595e-05	0.000296268
STRG.3270.1	-0.986764	0.186932	1.30092e-07	6.64009e-07
STRG.2672.1	-0.984611	0.165918	2.95095e-09	2.03085e-08
STRG.3678.1	-0.980272	0.327725	0.00277939	0.0068095
STRG.4002.1	-0.973508	0.196748	7.49858e-07	3.40213e-06
STRG.4082.1-4	-0.972685	0.290673	0.000818922	0.00226964
STRG.4348.1	-0.971341	0.20416	1.95772e-06	8.44438e-06
STRG.2589.1	-0.968119	0.166319	5.85405e-09	3.83487e-08
STRG.4553.1	-0.962146	0.156666	8.18081e-10	6.14815e-09
STRG.2424.1	-0.957692	0.211634	6.0331e-06	2.392e-05
STRG.747.1	-0.954145	0.224713	2.17552e-05	7.93157e-05
STRG.2650.1	-0.948353	0.186183	3.51226e-07	1.70735e-06
STRG.741.1	-0.944975	0.259312	0.000268264	0.000817472
STRG.2631.1	-0.940644	0.133417	1.7842e-12	1.77695e-11
STRG.2191.1	-0.931769	0.306334	0.00235269	0.00588171
STRG.4365.1	-0.93175	0.207271	6.9462e-06	2.74487e-05
STRG.2053.1	-0.93048	0.163153	1.17641e-08	7.24169e-08
STRG.2279.1	-0.918352	0.175583	1.69244e-07	8.46218e-07
STRG.3109.1	-0.9158	0.247699	0.000217964	0.000675965
STRG.4410.1	-0.915083	0.304714	0.00267252	0.00661382
STRG.1425.1	-0.912592	0.196369	3.36256e-06	1.3916e-05
STRG.36.1	-0.905851	0.176575	2.89575e-07	1.42462e-06
STRG.4825.1	-0.905735	0.176679	2.95274e-07	1.44684e-06
STRG.960.1	-0.889442	0.199411	8.18298e-06	3.1924e-05
STRG.1420.1	-0.885747	0.277612	0.00141984	0.00374044
STRG.2025.1	-0.884191	0.271771	0.00114016	0.00306965
STRG.3243.1	-0.877973	0.187168	2.72086e-06	1.14538e-05
STRG.3585.1	-0.87094	0.209603	3.25021e-05	0.000114151
STRG.4052.1	-0.867455	0.22814	0.000143361	0.00045973
STRG.3112.1	-0.861632	0.230384	0.000184037	0.000576585
STRG.4484.1	-0.859768	0.169101	3.68883e-07	1.78609e-06
STRG.3580.1	-0.856097	0.166819	2.86855e-07	1.41692e-06
STRG.4016.1	-0.854875	0.178077	1.58201e-06	6.92127e-06
STRG.4319.1	-0.852976	0.305492	0.00523607	0.0118343
STRG.1603.1	-0.845264	0.170289	6.91629e-07	3.14961e-06
STRG.983.1	-0.843648	0.247044	0.000637893	0.00181725
STRG.86.1	-0.842886	0.26854	0.00169657	0.00437537
STRG.2273.1	-0.838396	0.362617	0.0207739	0.0407821
STRG.4027.1	-0.8363	0.269853	0.00194116	0.00494371
STRG.2625.1	-0.833224	0.19886	2.78946e-05	9.93339e-05
STRG.736.1	-0.832326	0.200791	3.39463e-05	0.000118473
STRG.120.1	-0.827795	0.270358	0.00219972	0.00552183
STRG.3236.1	-0.827291	0.288071	0.00408098	0.00954047
STRG.335.1	-0.826909	0.211584	9.29917e-05	0.000308712
STRG.3068.1	-0.826572	0.180652	4.75097e-06	1.92077e-05
STRG.2878.1	-0.824076	0.223311	0.000224016	0.000692978
STRG.28.1	-0.821931	0.157084	1.67305e-07	8.39956e-07
STRG.2409.1	-0.81938	0.25086	0.0010897	0.00294675
STRG.717.3	-0.812648	0.185672	1.2044e-05	4.56777e-05
STRG.27.1	-0.812114	0.204117	6.93026e-05	0.000233872
STRG.3105.1	-0.812069	0.176187	4.04373e-06	1.65119e-05
STRG.1367.1	-0.81025	0.14156	1.04225e-08	6.48256e-08
STRG.2455.1	-0.809251	0.115353	2.29219e-12	2.26446e-11
STRG.4472.1	-0.807661	0.254652	0.00151589	0.00396787
STRG.2254.1	-0.805096	0.251059	0.0013422	0.00356657
STRG.2486.1	-0.805046	0.183455	1.14273e-05	4.38821e-05
STRG.3134.1	-0.804226	0.173797	3.70333e-06	1.52234e-05
STRG.30.1	-0.795506	0.232687	0.000629008	0.00179612
STRG.4006.1	-0.792086	0.286404	0.00568138	0.012677
STRG.689.1	-0.789712	0.135932	6.26194e-09	4.08025e-08
STRG.1202.1	-0.777838	0.181248	1.7741e-05	6.54601e-05
STRG.1231.1	-0.77517	0.291553	0.00784283	0.0171256
STRG.4617.1	-0.774746	0.160325	1.34924e-06	5.96685e-06
STRG.4861.1	-0.771607	0.21889	0.000423338	0.00124661
STRG.2582.1	-0.769885	0.262964	0.00341454	0.00813776
STRG.928.1	-0.763079	0.264914	0.00397074	0.00931832
STRG.1285.1	-0.757542	0.164187	3.95208e-06	1.61916e-05
STRG.2158.1	-0.757322	0.252167	0.00267104	0.00661382
STRG.292.1	-0.75667	0.275717	0.00606265	0.0134542
STRG.2849.1	-0.755814	0.284642	0.0079234	0.0172095
STRG.4434.1	-0.753841	0.249063	0.00247228	0.00616812
STRG.2303.1	-0.75336	0.192468	9.07027e-05	0.000301932
STRG.331.1	-0.750858	0.260005	0.00387871	0.0091198
STRG.870.1	-0.748339	0.195656	0.000130897	0.000420863
STRG.2115.1	-0.743767	0.261937	0.00451867	0.0105036
STRG.1858.5	-0.742915	0.192256	0.000111456	0.000363121
STRG.3365.1	-0.732593	0.147336	6.61787e-07	3.0477e-06
STRG.710.1	-0.731519	0.232795	0.00167609	0.00433166
STRG.4076.1	-0.730023	0.151736	1.50081e-06	6.5896e-06
STRG.2952.4	-0.72835	0.248708	0.00340568	0.00813248
STRG.4177.1	-0.723931	0.185418	9.4492e-05	0.000312002
STRG.4527.1	-0.713318	0.162784	1.17594e-05	4.50164e-05
STRG.1500.1	-0.713096	0.159363	7.65349e-06	3.00497e-05
STRG.1300.1	-0.711642	0.281272	0.0114034	0.0237976
STRG.3934.1	-0.710717	0.252398	0.00486475	0.0111807
STRG.1319.1	-0.705691	0.306975	0.0215133	0.0420987
STRG.1538.1	-0.70253	0.198746	0.000408073	0.00120455
STRG.4903.2	-0.698037	0.155764	7.4162e-06	2.92117e-05
STRG.982.1	-0.694929	0.192574	0.000307823	0.000926493
STRG.123.1	-0.691469	0.287454	0.0161507	0.0329743
STRG.1642.1	-0.690117	0.225582	0.00221875	0.00555822
STRG.3453.1	-0.688228	0.298251	0.0210244	0.0412078
STRG.540.1	-0.687555	0.229796	0.00277131	0.00680332
STRG.3737.1	-0.687342	0.183441	0.000179006	0.000564376
STRG.1278.1	-0.684323	0.268879	0.0109247	0.022892
STRG.2930.1	-0.680917	0.246346	0.00570857	0.0127145
STRG.688.1	-0.678115	0.12737	1.01533e-07	5.24803e-07
STRG.4110.1	-0.677836	0.204535	0.000919587	0.0025145
STRG.4259.1	-0.67647	0.204376	0.000933225	0.0025461
STRG.3522.1	-0.671785	0.224793	0.00280388	0.00684213
STRG.2471.1	-0.662165	0.255979	0.00968738	0.0206025
STRG.2282.1	-0.647205	0.276798	0.0193777	0.0385352
STRG.2441.1	-0.645211	0.183294	0.000431395	0.00126425
STRG.1182.2	-0.645187	0.145595	9.36247e-06	3.64096e-05
STRG.2934.1	-0.641048	0.119015	7.19348e-08	3.81473e-07
STRG.4020.1	-0.637992	0.170321	0.000179804	0.00056477
STRG.2056.1	-0.628914	0.220139	0.00427805	0.00996315
STRG.3769.1	-0.627945	0.265563	0.0180504	0.0362487
STRG.2787.1	-0.62313	0.220484	0.00471055	0.0108467
STRG.124.1	-0.617582	0.221114	0.00522129	0.0118227
STRG.2976.1	-0.607932	0.208658	0.00357366	0.00845122
STRG.1588.1	-0.607794	0.205262	0.00306577	0.00743678
STRG.4662.1	-0.606173	0.241837	0.0121921	0.0252713
STRG.2031.1	-0.601305	0.233933	0.0101576	0.0214906
STRG.2891.1	-0.600722	0.174637	0.000582069	0.00167379
STRG.2194.2	-0.595233	0.267616	0.0261349	0.0497131
STRG.383.1	-0.593508	0.246123	0.0158901	0.0324964
STRG.638.1	-0.591332	0.182177	0.00117072	0.00314502
STRG.2412.1	-0.590938	0.236943	0.0126309	0.0261365
STRG.979.1	-0.59026	0.2616	0.024049	0.0462481
STRG.2070.2	-0.590258	0.18651	0.00155219	0.00405421
STRG.2063.1	-0.589541	0.245228	0.0162145	0.0329946
STRG.1585.1	-0.587408	0.233141	0.0117507	0.0244391
STRG.18.1	-0.587255	0.253598	0.0205751	0.040474
STRG.3641.1	-0.581634	0.210597	0.00574791	0.0127789
STRG.3497.1	-0.570801	0.214943	0.00791689	0.0172095
STRG.2780.4	-0.564629	0.249282	0.0235115	0.0455001
STRG.659.1	-0.562204	0.213261	0.0083835	0.0181125
STRG.4071.1	-0.553948	0.184707	0.00270813	0.00666156
STRG.189.1	-0.550404	0.233838	0.0185836	0.0371975
STRG.3265.1	-0.550219	0.134761	4.44702e-05	0.000153453
STRG.4001.1	-0.541131	0.167704	0.00125223	0.00334931
STRG.1613.1	-0.540923	0.139688	0.000107785	0.000353038
STRG.4025.1	-0.539251	0.208047	0.00954281	0.0203657
STRG.4335.1	-0.531623	0.158029	0.000767985	0.00213814
STRG.1594.1	-0.507465	0.222359	0.0224781	0.0437769
STRG.1277.1	-0.486951	0.143166	0.000670625	0.00190607
STRG.3199.1	-0.480614	0.199869	0.0161883	0.0329946
STRG.873.1	-0.478858	0.211627	0.0236516	0.0456992
STRG.1612.1	-0.477119	0.175232	0.00647343	0.014314
STRG.1273.1	-0.475239	0.15064	0.00160613	0.00417729
STRG.314.1	-0.474004	0.16307	0.00365194	0.00860313
STRG.1195.1	-0.473797	0.199259	0.0174167	0.0352651
STRG.887.1	-0.472095	0.157356	0.00269826	0.00666156
STRG.2451.1	-0.462094	0.202201	0.022294	0.0434876
STRG.4131.1	-0.459774	0.179654	0.0104905	0.0220806
STRG.2547.1	-0.457386	0.205215	0.025826	0.049202
STRG.3577.1	-0.456494	0.200121	0.0225433	0.0438342
STRG.3065.1	-0.453385	0.191158	0.0177028	0.0356676
STRG.4655.1	-0.447737	0.16883	0.00800182	0.0173491
STRG.1252.1	-0.447014	0.160999	0.00549488	0.0123736
STRG.2427.1	-0.437208	0.167431	0.00902066	0.0193187
STRG.398.2	-0.436794	0.182434	0.0166542	0.0338245
STRG.2816.5	-0.435611	0.148609	0.00337593	0.00809298
STRG.3491.1	-0.423612	0.161213	0.0085978	0.0185102
STRG.1047.2	-0.412619	0.18131	0.0228598	0.0443089
STRG.2690.1	-0.403727	0.174164	0.0204445	0.0403943
STRG.4560.1	-0.402356	0.178209	0.0239599	0.0462219
STRG.4707.1	-0.379128	0.148978	0.0109321	0.022892
STRG.1234.1	-0.356221	0.131885	0.00691342	0.0152593
STRG.859.1	0.223028	0.0990524	0.0243469	0.0467475
STRG.3520.1	0.265161	0.102699	0.00982464	0.0208285
STRG.2438.1	0.325934	0.128873	0.0114351	0.0238232
STRG.1199.1	0.379366	0.168084	0.0240074	0.0462407
STRG.1039.1	0.419872	0.161258	0.00922162	0.0197146
STRG.4683.1	0.425063	0.179157	0.0176648	0.0356496
STRG.2478.1	0.433569	0.184269	0.0186272	0.037224
STRG.2592.1	0.439795	0.118018	0.000194157	0.000605198
STRG.1.1	0.441418	0.17563	0.0119593	0.0248308
STRG.3931.12	0.445059	0.192148	0.0205459	0.040474
STRG.2483.1	0.446665	0.159735	0.00516937	0.0117486
STRG.2069.1	0.448562	0.196908	0.0227247	0.0441169
STRG.1590.1	0.451917	0.176482	0.0104463	0.0220253
STRG.73.1	0.456156	0.195526	0.01965	0.0389503
STRG.1207.1	0.463791	0.195368	0.0175998	0.0355772
STRG.1283.1	0.492174	0.166808	0.00317208	0.0076492
STRG.2456.1	0.504065	0.179649	0.00501875	0.0114275
STRG.858.1	0.516895	0.0914345	1.57512e-08	9.41233e-08
STRG.3191.2	0.517408	0.168663	0.00215711	0.00543715
STRG.2484.1	0.531635	0.209147	0.0110246	0.0230462
STRG.1268.1	0.540778	0.155571	0.000508817	0.00148052
STRG.3000.1	0.548976	0.245169	0.0251448	0.0481288
STRG.3996.1	0.552255	0.189595	0.00358196	0.00845453
STRG.1133.1	0.562505	0.198682	0.00463771	0.0107192
STRG.4366.1	0.562648	0.198805	0.00465253	0.0107332
STRG.4459.1	0.565034	0.183758	0.00210591	0.00533004
STRG.4906.1	0.566832	0.242878	0.0196055	0.038925
STRG.4442.1	0.572455	0.175703	0.00112169	0.0030266
STRG.1926.1	0.575963	0.135253	2.05894e-05	7.55151e-05
STRG.4356.1	0.576898	0.169751	0.000677565	0.00191248
STRG.202.1	0.579747	0.21573	0.00720178	0.0158387
STRG.2602.4	0.580351	0.203085	0.00426749	0.00995748
STRG.4208.1	0.585661	0.2236	0.00881261	0.0189394
STRG.2897.1	0.586663	0.25336	0.0205839	0.040474
STRG.3691.1	0.588568	0.172083	0.00062561	0.00179059
STRG.1963.1	0.589594	0.228363	0.00982767	0.0208285
STRG.2577.1	0.592762	0.172064	0.000571031	0.00164591
STRG.4028.1	0.597214	0.194091	0.00209107	0.00530343
STRG.173.1	0.598751	0.219743	0.00643453	0.0142537
STRG.2591.1	0.600851	0.14463	3.26146e-05	0.000114151
STRG.3412.1	0.602324	0.217626	0.00564539	0.0126428
STRG.2204.1	0.60359	0.195284	0.00199599	0.00507281
STRG.2399.1	0.604181	0.180664	0.000825122	0.00228166
STRG.4278.2	0.60627	0.215372	0.00487783	0.0111898
STRG.4382.1	0.608855	0.205721	0.00308027	0.00745718
STRG.309.1	0.615905	0.19389	0.00149028	0.00390918
STRG.2826.1	0.616059	0.275957	0.0255856	0.0488198
STRG.3665.1	0.618238	0.231539	0.00758228	0.0166159
STRG.529.1	0.621495	0.239876	0.00957247	0.0203935
STRG.1870.1	0.623556	0.183423	0.000674942	0.00190948
STRG.2010.1	0.624276	0.212386	0.00328905	0.00790017
STRG.306.1	0.625332	0.15052	3.26033e-05	0.000114151
STRG.4722.1	0.626988	0.226654	0.00566993	0.0126746
STRG.2078.1	0.631711	0.181871	0.000513914	0.00149181
STRG.2720.1	0.633278	0.238035	0.00780375	0.0170707
STRG.4885.1	0.64005	0.256953	0.0127412	0.0263203
STRG.1691.1	0.65075	0.15852	4.0405e-05	0.000140614
STRG.2615.1	0.65287	0.232199	0.00492829	0.0112633
STRG.2474.1	0.655921	0.193881	0.000716713	0.00201833
STRG.25.2	0.658544	0.225462	0.00349068	0.00828699
STRG.3447.1	0.670461	0.19439	0.000562573	0.00162536
STRG.2869.1	0.675769	0.183593	0.000232497	0.000713806
STRG.3645.1	0.675845	0.203826	0.000913838	0.00250437
STRG.3232.1	0.67642	0.226789	0.00285808	0.00696053
STRG.2293.1	0.692021	0.151276	4.7724e-06	1.92309e-05
STRG.2838.1	0.693733	0.222923	0.00185836	0.00474269
STRG.4204.1	0.694332	0.308636	0.0244696	0.0469096
STRG.3042.1	0.705354	0.251082	0.00496565	0.0113276
STRG.3472.1	0.711681	0.250904	0.0045615	0.010583
STRG.1284.1	0.71306	0.213281	0.000827896	0.00228417
STRG.551.1	0.719293	0.23107	0.00185276	0.00473827
STRG.3508.2	0.721586	0.159162	5.79704e-06	2.31315e-05
STRG.824.1	0.726773	0.189655	0.00012707	0.000409635
STRG.4387.1	0.732706	0.217656	0.00076172	0.00212553
STRG.1614.1	0.73549	0.0838955	1.83915e-18	3.46609e-17
STRG.2402.1	0.738338	0.204128	0.000298001	0.00089914
STRG.2538.1	0.741881	0.191765	0.00010942	0.000357438
STRG.1703.1	0.742007	0.220275	0.000755655	0.00211342
STRG.2076.1	0.749231	0.132248	1.46717e-08	8.8536e-08
STRG.4525.1	0.752602	0.258297	0.00357167	0.00845122
STRG.4267.1	0.755544	0.199428	0.000151523	0.000482118
STRG.2793.1	0.757767	0.150597	4.86057e-07	2.33498e-06
STRG.388.1	0.762712	0.178621	1.95477e-05	7.19098e-05
STRG.972.1	0.772891	0.208974	0.00021687	0.000674277
STRG.3974.5	0.775679	0.259465	0.00279403	0.00683172
STRG.4680.1	0.777559	0.183711	2.31099e-05	8.4005e-05
STRG.4347.1	0.778169	0.2289	0.000674846	0.00190948
STRG.1913.1	0.779548	0.185027	2.51814e-05	9.07269e-05
STRG.2723.1	0.781818	0.335448	0.0197708	0.0391265
STRG.2588.1	0.79379	0.28613	0.00553327	0.0124372
STRG.2406.1	0.795181	0.158462	5.21805e-07	2.468e-06
STRG.4400.1	0.795821	0.183027	1.37309e-05	5.15963e-05
STRG.3965.1	0.801584	0.358948	0.0255394	0.0488078
STRG.2558.1	0.802092	0.217576	0.000227367	0.000699811
STRG.3994.1	0.814445	0.241015	0.000726902	0.00204233
STRG.999.1	0.822168	0.205023	6.06855e-05	0.000207653
STRG.2898.1	0.824177	0.352428	0.0193579	0.0385352
STRG.1660.1	0.829985	0.135842	9.96819e-10	7.26847e-09
STRG.3599.1	0.831975	0.313227	0.00790397	0.0172095
STRG.1855.1	0.833221	0.259542	0.00132571	0.00353044
STRG.4569.1	0.833268	0.26102	0.00141121	0.0037257
STRG.1296.1	0.833516	0.203885	4.34798e-05	0.00015046
STRG.60.1	0.850579	0.227626	0.000186419	0.000582559
STRG.252.1	0.860746	0.325107	0.00810712	0.0175463
STRG.2461.1	0.866869	0.117786	1.84294e-13	1.96313e-12
STRG.2467.1	0.872481	0.314611	0.00555062	0.0124533
STRG.2439.1	0.877404	0.156622	2.11832e-08	1.20695e-07
STRG.977.1	0.878262	0.246522	0.000367179	0.00109439
STRG.2706.1	0.879559	0.291615	0.00255991	0.00636082
STRG.2051.8	0.88094	0.242619	0.000282364	0.000858302
STRG.3686.1	0.881064	0.210579	2.86412e-05	0.000101697
STRG.1303.1	0.881758	0.176706	6.03887e-07	2.81278e-06
STRG.4651.1	0.886027	0.300141	0.0031568	0.00762738
STRG.3440.1	0.886933	0.336752	0.00844388	0.0182108
STRG.825.1	0.89422	0.236919	0.000160411	0.000508797
STRG.3164.1	0.899529	0.183669	9.70355e-07	4.35416e-06
STRG.130.1	0.907224	0.295554	0.00214364	0.00541435
STRG.3286.1	0.909144	0.27081	0.000787549	0.00218764
STRG.3976.1	0.911578	0.290963	0.00173047	0.00445342
STRG.4287.1	0.912477	0.172371	1.1988e-07	6.17028e-07
STRG.1618.1	0.922703	0.360003	0.010376	0.0219148
STRG.58.1	0.923234	0.217235	2.13833e-05	7.81928e-05
STRG.1655.1	0.928695	0.201917	4.23728e-06	1.71876e-05
STRG.1563.1	0.928929	0.383996	0.0155586	0.0318716
STRG.4477.1	0.932463	0.200241	3.21315e-06	1.33881e-05
STRG.3172.1	0.937733	0.318808	0.00326761	0.00786409
STRG.3627.1	0.938728	0.159527	3.99377e-09	2.68811e-08
STRG.1545.1	0.952921	0.242202	8.34028e-05	0.000279149
STRG.4635.1	0.953043	0.406938	0.0191814	0.038269
STRG.46.2	0.956629	0.181796	1.42424e-07	7.17981e-07
STRG.4399.1	0.960824	0.154889	5.52882e-10	4.20671e-09
STRG.3667.4	0.964991	0.204962	2.4997e-06	1.06694e-05
STRG.2933.1	0.974825	0.211804	4.17493e-06	1.6991e-05
STRG.1826.1	0.980688	0.401246	0.014521	0.029796
STRG.2716.1	0.980719	0.367249	0.00757502	0.0166159
STRG.4234.1	0.984273	0.120472	3.08063e-16	4.3881e-15
STRG.696.1	0.98607	0.165729	2.68332e-09	1.8571e-08
STRG.2903.1	0.986143	0.233826	2.4712e-05	8.92987e-05
STRG.4705.1	0.991285	0.184495	7.74554e-08	4.08978e-07
STRG.3309.1	0.995315	0.27475	0.000291635	0.000882105
STRG.3589.1	1.00299	0.197448	3.77871e-07	1.82241e-06
STRG.4392.1	1.00526	0.166912	1.71519e-09	1.20064e-08
STRG.508.1	1.00957	0.30702	0.00100796	0.00273175
STRG.2802.1	1.01169	0.299962	0.000744254	0.00208629
STRG.4084.1	1.01489	0.192646	1.37789e-07	6.97488e-07
STRG.1792.1	1.01542	0.159139	1.7623e-10	1.42968e-09
STRG.925.2	1.02051	0.252	5.12988e-05	0.000176025
STRG.916.1	1.02261	0.310522	0.00099053	0.00269644
STRG.4293.1	1.02688	0.357005	0.00402262	0.00942201
STRG.3231.1	1.02909	0.180502	1.18926e-08	7.28419e-08
STRG.4369.5	1.03059	0.146984	2.35628e-12	2.30916e-11
STRG.3532.1	1.03892	0.191401	5.70026e-08	3.08974e-07
STRG.4703.1	1.03902	0.29223	0.000377283	0.00112178
STRG.3221.1	1.03938	0.207814	5.68849e-07	2.6597e-06
STRG.3414.1	1.04198	0.238812	1.28195e-05	4.83197e-05
STRG.2590.1	1.04318	0.1161	2.58288e-19	5.18694e-18
STRG.1038.1	1.04548	0.131822	2.17438e-15	2.71798e-14
STRG.3825.1	1.05622	0.431438	0.0143597	0.0296122
STRG.4827.1	1.05845	0.189707	2.41352e-08	1.35622e-07
STRG.778.1	1.0586	0.361337	0.0033933	0.00811873
STRG.4248.1	1.06718	0.201938	1.25924e-07	6.45427e-07
STRG.2594.1	1.08538	0.155875	3.32728e-12	3.18431e-11
STRG.2468.1	1.08668	0.257389	2.42208e-05	8.77826e-05
STRG.2700.1	1.08931	0.268234	4.88532e-05	0.000168104
STRG.1872.1	1.09302	0.133397	2.53202e-16	3.69254e-15
STRG.3391.1	1.09782	0.255229	1.69769e-05	6.283e-05
STRG.410.1	1.10097	0.344682	0.00140237	0.00371037
STRG.4285.1	1.1062	0.189114	4.93419e-09	3.28499e-08
STRG.2356.1	1.1089	0.253152	1.18473e-05	4.52115e-05
STRG.1408.1	1.11754	0.401996	0.00543637	0.0122644
STRG.1074.3	1.11781	0.165535	1.45105e-11	1.33649e-10
STRG.1828.1	1.11869	0.16602	1.60256e-11	1.46503e-10
STRG.3492.1	1.12292	0.469106	0.0166775	0.0338245
STRG.3175.3	1.12548	0.200795	2.08134e-08	1.19142e-07
STRG.2117.1	1.13321	0.433598	0.00896162	0.0192259
STRG.4575.1	1.13556	0.313434	0.000291256	0.000882105
STRG.171.1	1.13796	0.192699	3.51898e-09	2.38163e-08
STRG.973.1	1.14632	0.187432	9.5979e-10	7.08278e-09
STRG.2704.1	1.14739	0.211471	5.77115e-08	3.11438e-07
STRG.969.1	1.15558	0.179486	1.20827e-10	1.00009e-09
STRG.5.1	1.17177	0.229815	3.41903e-07	1.66865e-06
STRG.3551.1	1.17343	0.0995503	4.536e-32	2.31525e-30
STRG.3628.1	1.18461	0.188666	3.41037e-10	2.67801e-09
STRG.704.1	1.19303	0.213305	2.23106e-08	1.2653e-07
STRG.80.2	1.20208	0.277199	1.44745e-05	5.42242e-05
STRG.4296.1	1.21531	0.405223	0.00270768	0.00666156
STRG.2013.1	1.22288	0.192957	2.33397e-10	1.8687e-09
STRG.524.1	1.22458	0.500327	0.0143831	0.0296122
STRG.1271.1	1.22788	0.187143	5.33829e-11	4.54126e-10
STRG.4670.1	1.22928	0.155607	2.79111e-15	3.45365e-14
STRG.1.2	1.23805	0.218212	1.39833e-08	8.47997e-08
STRG.4535.1	1.24428	0.247739	5.0986e-07	2.42085e-06
STRG.3485.1	1.25075	0.41411	0.00252492	0.00628665
STRG.4645.1	1.25323	0.10494	7.1251e-33	3.79489e-31
STRG.1034.1	1.25484	0.233784	7.98324e-08	4.1972e-07
STRG.289.1	1.26608	0.413141	0.00218011	0.00548384
STRG.3252.1	1.27059	0.156079	3.92977e-16	5.47042e-15
STRG.1203.1	1.27063	0.163934	9.12974e-15	1.07538e-13
STRG.3157.1	1.27098	0.191036	2.87042e-11	2.51162e-10
STRG.4385.1	1.27269	0.157748	7.15481e-16	9.42435e-15
STRG.3759.1	1.28037	0.113663	1.96218e-29	8.58455e-28
STRG.4587.1	1.28175	0.177718	5.50195e-13	5.71177e-12
STRG.3755.1	1.28385	0.19181	2.18184e-11	1.93678e-10
STRG.2466.4	1.28604	0.17204	7.70596e-14	8.4284e-13
STRG.1139.1	1.29315	0.228983	1.62955e-08	9.59714e-08
STRG.2932.1	1.29899	0.185564	2.55506e-12	2.46453e-11
STRG.2854.1	1.30365	0.169487	1.45107e-14	1.67694e-13
STRG.2539.1	1.30573	0.417378	0.00175757	0.00451368
STRG.4178.1	1.30651	0.228265	1.0425e-08	6.48256e-08
STRG.4843.1	1.31286	0.369451	0.000380068	0.00112653
STRG.2311.1	1.31494	0.187812	2.53451e-12	2.4641e-11
STRG.603.1	1.31708	0.215055	9.10449e-10	6.75939e-09
STRG.1625.1	1.32037	0.339647	0.000101291	0.000333551
STRG.1238.1	1.32665	0.251513	1.32995e-07	6.76014e-07
STRG.1217.1	1.32837	0.19273	5.48543e-12	5.16897e-11
STRG.823.1	1.33056	0.350517	0.000147048	0.000469097
STRG.258.3	1.33109	0.282783	2.51285e-06	1.06883e-05
STRG.4616.1	1.33116	0.265492	5.33259e-07	2.51247e-06
STRG.3278.1	1.33932	0.268974	6.37917e-07	2.94886e-06
STRG.1523.1	1.33986	0.238395	1.90571e-08	1.11167e-07
STRG.1907.1	1.34067	0.15817	2.32813e-17	3.9068e-16
STRG.4521.1	1.34423	0.278366	1.37208e-06	6.04605e-06
STRG.4021.1	1.35133	0.160367	3.56223e-17	5.59453e-16
STRG.4815.1	1.35474	0.201882	1.93914e-11	1.7339e-10
STRG.2654.3	1.35604	0.303959	8.14765e-06	3.18878e-05
STRG.6.1	1.36117	0.158264	7.92455e-18	1.36726e-16
STRG.4023.1	1.36469	0.223737	1.064e-09	7.71241e-09
STRG.154.1	1.39148	0.442359	0.00165747	0.0043017
STRG.3631.1	1.39448	0.229734	1.27914e-09	9.16344e-09
STRG.3171.1	1.40582	0.29064	1.31824e-06	5.85091e-06
STRG.1569.1	1.40643	0.236235	2.62434e-09	1.8266e-08
STRG.273.1	1.40965	0.343913	4.15198e-05	0.000144084
STRG.2144.1	1.40967	0.373534	0.000160738	0.000508797
STRG.4124.1	1.41307	0.287408	8.8062e-07	3.96603e-06
STRG.4588.1	1.41405	0.221261	1.64941e-10	1.34701e-09
STRG.4685.1	1.42491	0.185304	1.47638e-14	1.69025e-13
STRG.488.2	1.43456	0.377747	0.000146061	0.000467166
STRG.8.6	1.44131	0.24634	4.88989e-09	3.27329e-08
STRG.2852.1	1.44291	0.229419	3.18647e-10	2.51834e-09
STRG.3978.1	1.44625	0.303844	1.93737e-06	8.41587e-06
STRG.3398.3	1.46308	0.193952	4.57359e-14	5.04743e-13
STRG.4141.1	1.46454	0.190316	1.41142e-14	1.64666e-13
STRG.4590.1	1.48243	0.207337	8.68806e-13	8.86906e-12
STRG.796.1	1.49225	0.409136	0.000264999	0.000809536
STRG.3138.4	1.49292	0.176877	3.1619e-17	5.03029e-16
STRG.66.1	1.50499	0.308135	1.03843e-06	4.64263e-06
STRG.2317.1	1.51304	0.430984	0.000446965	0.00130676
STRG.1357.1	1.5133	0.473701	0.00140004	0.00371037
STRG.3741.1	1.54547	0.18915	3.06766e-16	4.3881e-15
STRG.751.1	1.56917	0.289674	6.06003e-08	3.25594e-07
STRG.2457.1	1.56942	0.146822	1.14287e-26	3.88894e-25
STRG.2380.1	1.59357	0.209017	2.45696e-14	2.76126e-13
STRG.157.1	1.61533	0.364645	9.42913e-06	3.65528e-05
STRG.600.1	1.61992	0.515428	0.00167298	0.00433166
STRG.2853.1	1.65157	0.352409	2.77919e-06	1.16593e-05
STRG.2021.1	1.67045	0.214111	6.10242e-15	7.32889e-14
STRG.860.3	1.67096	0.205726	4.57555e-16	6.1594e-15
STRG.1266.1	1.67183	0.266789	3.69271e-10	2.88126e-09
STRG.1430.1	1.69158	0.541696	0.00179164	0.00459156
STRG.48.1	1.69464	0.294319	8.51901e-09	5.46376e-08
STRG.2643.1	1.72725	0.176345	1.186e-22	3.09116e-21
STRG.2045.1	1.73158	0.526392	0.00100353	0.00272577
STRG.1251.1	1.73693	0.154558	2.65094e-29	1.1198e-27
STRG.3509.1	1.74745	0.31993	4.70834e-08	2.59807e-07
STRG.478.1	1.74868	0.153113	3.29064e-30	1.5504e-28
STRG.3115.1	1.76201	0.527893	0.000844406	0.00231928
STRG.2022.1	1.76674	0.175183	6.42809e-24	1.92059e-22
STRG.1379.1	1.77751	0.327239	5.57793e-08	3.03687e-07
STRG.2379.1	1.77756	0.159266	6.33383e-29	2.58631e-27
STRG.3320.3	1.77871	0.226847	4.46952e-15	5.47516e-14
STRG.1912.1	1.80958	0.142654	7.15094e-37	4.61047e-35
STRG.4586.1	1.84549	0.249456	1.38214e-13	1.49833e-12
STRG.4682.1	1.86223	0.229201	4.4778e-16	6.09478e-15
STRG.3194.1	1.86843	0.31984	5.16514e-09	3.42016e-08
STRG.2458.1	1.88067	0.149769	3.62986e-36	2.22329e-34
STRG.1016.1	1.8958	0.282352	1.88944e-11	1.70189e-10
STRG.3441.1	1.90475	0.175716	2.22714e-27	8.2674e-26
STRG.4517.1	1.947	0.322065	1.49082e-09	1.04957e-08
STRG.2697.1	1.95992	0.131736	4.60563e-50	3.76126e-48
STRG.566.1	1.9759	0.514596	0.000123179	0.000398138
STRG.4760.2	1.98398	0.198089	1.3017e-23	3.79664e-22
STRG.807.1	2.02159	0.585357	0.000553139	0.00160188
STRG.1185.1	2.02607	0.208919	3.07822e-22	7.85588e-21
STRG.4183.1	2.03804	0.20109	3.86453e-24	1.18351e-22
STRG.3823.1	2.06105	0.237675	4.2579e-18	7.45133e-17
STRG.4107.1	2.06255	0.587944	0.000451371	0.0013165
STRG.3733.1	2.08914	0.195238	1.01253e-26	3.54387e-25
STRG.1210.1	2.11977	0.19406	8.92213e-28	3.4155e-26
STRG.458.1	2.13864	0.486243	1.09102e-05	4.21608e-05
STRG.1067.8	2.14298	0.375238	1.12329e-08	6.94962e-08
STRG.597.1	2.17355	0.28009	8.47958e-15	1.00849e-13
STRG.1115.1	2.24335	0.533149	2.57949e-05	9.2665e-05
STRG.1758.1	2.28455	0.217639	8.91987e-26	2.87548e-24
STRG.3982.1	2.30354	0.345088	2.46837e-11	2.17536e-10
STRG.4700.1	2.33565	0.211903	2.98485e-28	1.1795e-26
STRG.1842.1	2.45207	0.169979	3.56493e-47	2.7294e-45
STRG.1304.1	2.50556	0.267751	8.14246e-21	1.88198e-19
STRG.1453.1	2.56014	0.372281	6.11693e-12	5.72003e-11
STRG.593.1	2.60866	0.453991	9.13496e-09	5.79809e-08
STRG.4564.4	2.68367	0.170984	1.62475e-55	1.53101e-53
STRG.4093.1	2.69743	0.320839	4.19182e-17	6.49998e-16
STRG.2765.1	2.78264	0.101083	8.04886e-167	9.85985e-164
STRG.1454.1	3.02826	0.323263	7.40726e-21	1.74498e-19
STRG.1456.1	3.04089	0.214862	1.79552e-45	1.29383e-43
STRG.1372.1	3.04558	0.375446	4.98328e-16	6.63535e-15
STRG.4565.1	3.21879	0.192142	5.46015e-63	6.08062e-61
STRG.1324.1	3.27178	0.156006	1.18027e-97	4.81945e-95
STRG.3328.1	3.5613	0.193291	8.35593e-76	1.706e-73
STRG.855.1	3.91881	0.233357	2.73647e-63	3.35218e-61
