# Supplementary material for: Transcriptional Landscape and Regulatory Roles of Small Noncoding RNAs in the Oxidative Stress Response of the Haloarchaeon Haloferax volcanii
Source: J Bacteriol. 2018 Apr 9;200(9):e00779-17. doi: 10.1128/JB.00779-17 (PMC5892119; doi:10.1128/JB.00779-17)
Supplement: Supplemental material [file JB.00779-17_zjb999094714sd9.xlsx]

## Sheet: H2O2_intergenic_DE_RNAseq4_dese
	baseMean	log2FoldChange	lfcSE	stat	pvalue	padj
STRG.407.7	278.61	-2.85415	0.19111	-14.9346	1.96387e-50	1.55146e-48
STRG.406.1	291.797	-2.73526	0.191154	-14.3092	1.91739e-46	7.57369e-45
STRG.277.2	762.941	3.95407	0.349285	11.3205	1.03912e-29	2.73635e-28
STRG.81.1	75.7794	2.7813	0.246616	11.2778	1.68823e-29	3.33425e-28
STRG.257.1	222.506	2.35192	0.223834	10.5074	7.98237e-26	1.26121e-24
STRG.4213.4	499.878	-2.64688	0.26025	-10.1705	2.68438e-24	3.53443e-23
STRG.4849.3	1260.49	3.06336	0.328481	9.32586	1.10087e-20	1.24241e-19
STRG.494.1	38.597	2.50651	0.303446	8.26014	1.455e-16	1.43681e-15
STRG.3708.1	66.731	-1.62109	0.220278	-7.35929	1.84888e-13	1.62291e-12
STRG.2323.1	22.0817	-2.78589	0.410034	-6.7943	1.08842e-11	8.59855e-11
STRG.4909.6	328.662	-1.26914	0.200366	-6.33414	2.38669e-10	1.71408e-09
STRG.3630.1	119.485	-1.40234	0.225971	-6.20582	5.44136e-10	3.58223e-09
STRG.4236.2	752.843	1.31202	0.218275	6.01087	1.8453e-09	1.12138e-08
STRG.3906.1	32.8038	-1.68745	0.29857	-5.6518	1.58781e-08	8.95977e-08
STRG.4070.1	37.61	-1.45626	0.261899	-5.56038	2.69193e-08	1.32914e-07
STRG.4082.1-3	73.0271	-1.39539	0.250619	-5.56777	2.58016e-08	1.32914e-07
STRG.4082.1	471.404	1.10755	0.203416	5.44474	5.18799e-08	2.41089e-07
STRG.1033.1	31.9564	-1.6035	0.296066	-5.41603	6.0938e-08	2.6745e-07
STRG.305.1	115.599	1.61903	0.2997	5.40215	6.58454e-08	2.73778e-07
STRG.70.1	20.5118	1.81007	0.337402	5.36472	8.10746e-08	3.20245e-07
STRG.1032.3	297.704	1.19827	0.230077	5.20813	1.90755e-07	7.17602e-07
STRG.4701.1	37.8019	1.32244	0.257813	5.12944	2.906e-07	1.04352e-06
STRG.205.1	10.4627	-2.40739	0.495589	-4.85764	1.18792e-06	4.08024e-06
STRG.4082.1-2	208.851	-0.784851	0.163977	-4.78634	1.69848e-06	5.59082e-06
STRG.42.2-2	114.948	0.951653	0.215635	4.41325	1.01829e-05	3.2178e-05
STRG.537.1	37.4395	-1.24363	0.284111	-4.37726	1.20183e-05	3.6517e-05
STRG.42.2	332.529	1.12719	0.267136	4.21954	2.44804e-05	7.16278e-05
STRG.511.1	2.71496	2.97684	0.750942	3.96415	7.36593e-05	0.000207824
STRG.3072.1	2063.36	1.13403	0.287009	3.95121	7.77585e-05	0.000211825
STRG.4338.1	13.934	1.31412	0.338577	3.8813	0.0001039	0.000273604
STRG.677.2	23.7384	1.13549	0.294845	3.85114	0.000117571	0.000299616
STRG.3445.1	13.8483	-1.43412	0.380946	-3.76463	0.000166797	0.000411781
STRG.857.1	78.3617	0.808981	0.222933	3.62881	0.000284735	0.000681638
STRG.1522.1	13.7628	1.42399	0.400138	3.55875	0.000372618	0.00086579
STRG.2983.4	46159.4	-0.861457	0.245057	-3.51533	0.000439208	0.000991355
STRG.2531.1	62.3479	-0.939421	0.271008	-3.46639	0.000527495	0.00115756
STRG.4516.1	9.23285	1.56119	0.455134	3.43018	0.000603182	0.00128787
STRG.1903.3	456.457	-0.644752	0.198782	-3.24351	0.00118066	0.00245454
STRG.1029.1	13.495	-1.20609	0.396713	-3.0402	0.0023642	0.00478902
STRG.2073.1	8.98719	-1.32926	0.451144	-2.94642	0.00321479	0.00608734
STRG.1058.1	14.707	0.947503	0.321396	2.94808	0.0031975	0.00608734
STRG.1305.1	6.9539	-1.43062	0.485886	-2.94435	0.00323631	0.00608734
STRG.1147.1	11.0168	-1.22863	0.429025	-2.86378	0.00418623	0.00769099
STRG.1078.1	13.239	1.00605	0.426742	2.3575	0.0183983	0.0330333
STRG.2386.1	11.4989	-0.941856	0.401637	-2.34504	0.0190248	0.0333991
STRG.183.1	7.53129	-1.24193	0.540134	-2.2993	0.0214877	0.0369028
STRG.2702.1	2779.03	0.528535	0.234784	2.25116	0.0243757	0.040972
STRG.3051.1	68.8587	-0.553068	0.251755	-2.19685	0.0280309	0.0461343
STRG.1042.1	34.701	0.56164	0.262113	2.14274	0.0321342	0.0518082
STRG.1146.1	5.32842	-1.23164	0.58906	-2.09086	0.0365405	0.057734
STRG.3693.5	39771.2	1.40035	0.741962	1.88736	0.0591119	0.0915655
STRG.1044.1	157.546	0.37156	0.199941	1.85835	0.063119	0.0958924
STRG.2222.1	2.78747	1.14782	0.626584	1.83186	0.0669722	0.0998264
STRG.3817.1	10.2408	0.675961	0.381541	1.77166	0.0764508	0.111845
STRG.4299.1	196.372	-0.34285	0.200378	-1.71102	0.0870778	0.125075
STRG.3765.1	22.2204	-0.51858	0.304654	-1.70219	0.088719	0.125157
STRG.2909.1	7195.52	-0.369374	0.224029	-1.64878	0.0991933	0.137478
STRG.1530.1	7.83246	0.655602	0.412292	1.59014	0.111803	0.152284
STRG.1079.1	15.4018	0.629681	0.41208	1.52805	0.126499	0.166557
STRG.4447.1	18.1171	-0.592734	0.387272	-1.53054	0.125884	0.166557
STRG.1255.1	6.04927	0.673254	0.463437	1.45274	0.146296	0.187993
STRG.715.2	20.6721	-0.544493	0.375958	-1.44828	0.147539	0.187993
STRG.683.1	23.5919	-0.404211	0.291081	-1.38866	0.164937	0.206826
STRG.4008.1	52.1454	0.29724	0.256308	1.1597	0.246171	0.303868
STRG.3394.1	13.1031	-0.366359	0.345762	-1.05957	0.289341	0.35166
STRG.967.1	578.232	-0.439955	0.462592	-0.951065	0.341571	0.40885
STRG.376.1	14.0527	0.255797	0.357399	0.71572	0.474164	0.559089
STRG.1502.1	5.24796	0.316923	0.484426	0.654224	0.512968	0.595948
STRG.3950.1	2.55687	0.377355	0.639436	0.590137	0.555099	0.627193
STRG.749.1	8.58218	-0.272244	0.462072	-0.589179	0.555741	0.627193
STRG.230.1	2.84723	0.28895	0.613822	0.470739	0.637827	0.709695
STRG.1083.1	2.53614	0.297295	0.651082	0.456617	0.647946	0.710941
STRG.1071.1	2.51572	0.237477	0.631397	0.376113	0.706833	0.764929
STRG.1194.1	22.0114	0.0852721	0.302177	0.282192	0.777796	0.819279
STRG.295.2	41.2324	0.0783453	0.26815	0.29217	0.770157	0.819279
STRG.874.1	4.80629	-0.130017	0.563084	-0.230902	0.817391	0.849656
STRG.1082.1	2.74433	0.124991	0.638882	0.19564	0.844892	0.866837
STRG.3936.1	4.02267	-0.097357	0.560348	-0.173744	0.862067	0.873119
STRG.460.1	25.7266	-0.00477517	0.283698	-0.0168319	0.986571	0.986571
STRG.449.1	2.10271	0.602701	0.692514	0.870308	0.384132	NA
STRG.589.1	2.05605	0.717541	0.703734	1.01962	0.307909	NA

## Sheet: D.E. itsRNA FDR < 0.05
sRNA_ID	log2FoldChange	Std-error	pvalue	FDR
STRG.407.7	-2.85415	0.19111	1.96387e-50	1.55146e-48
STRG.2323.1	-2.78589	0.410034	1.08842e-11	8.59855e-11
STRG.406.1	-2.73526	0.191154	1.91739e-46	7.57369e-45
STRG.4213.4	-2.64688	0.26025	2.68438e-24	3.53443e-23
STRG.205.1	-2.40739	0.495589	1.18792e-06	4.08024e-06
STRG.3906.1	-1.68745	0.29857	1.58781e-08	8.95977e-08
STRG.3708.1	-1.62109	0.220278	1.84888e-13	1.62291e-12
STRG.1033.1	-1.6035	0.296066	6.0938e-08	2.6745e-07
STRG.4070.1	-1.45626	0.261899	2.69193e-08	1.32914e-07
STRG.3445.1	-1.43412	0.380946	0.000166797	0.000411781
STRG.1305.1	-1.43062	0.485886	0.00323631	0.00608734
STRG.3630.1	-1.40234	0.225971	5.44136e-10	3.58223e-09
STRG.4082.1-3	-1.39539	0.250619	2.58016e-08	1.32914e-07
STRG.2073.1	-1.32926	0.451144	0.00321479	0.00608734
STRG.4909.6	-1.26914	0.200366	2.38669e-10	1.71408e-09
STRG.537.1	-1.24363	0.284111	1.20183e-05	3.6517e-05
STRG.183.1	-1.24193	0.540134	0.0214877	0.0369028
STRG.1147.1	-1.22863	0.429025	0.00418623	0.00769099
STRG.1029.1	-1.20609	0.396713	0.0023642	0.00478902
STRG.2386.1	-0.941856	0.401637	0.0190248	0.0333991
STRG.2531.1	-0.939421	0.271008	0.000527495	0.00115756
STRG.2983.4	-0.861457	0.245057	0.000439208	0.000991355
STRG.4082.1-2	-0.784851	0.163977	1.69848e-06	5.59082e-06
STRG.1903.3	-0.644752	0.198782	0.00118066	0.00245454
STRG.3051.1	-0.553068	0.251755	0.0280309	0.0461343
STRG.2702.1	0.528535	0.234784	0.0243757	0.040972
STRG.857.1	0.808981	0.222933	0.000284735	0.000681638
STRG.1058.1	0.947503	0.321396	0.0031975	0.00608734
STRG.42.2-2	0.951653	0.215635	1.01829e-05	3.2178e-05
STRG.1078.1	1.00605	0.426742	0.0183983	0.0330333
STRG.4082.1	1.10755	0.203416	5.18799e-08	2.41089e-07
STRG.42.2	1.12719	0.267136	2.44804e-05	7.16278e-05
STRG.3072.1	1.13403	0.287009	7.77585e-05	0.000211825
STRG.677.2	1.13549	0.294845	0.000117571	0.000299616
STRG.1032.3	1.19827	0.230077	1.90755e-07	7.17602e-07
STRG.4236.2	1.31202	0.218275	1.8453e-09	1.12138e-08
STRG.4338.1	1.31412	0.338577	0.0001039	0.000273604
STRG.4701.1	1.32244	0.257813	2.906e-07	1.04352e-06
STRG.1522.1	1.42399	0.400138	0.000372618	0.00086579
STRG.4516.1	1.56119	0.455134	0.000603182	0.00128787
STRG.305.1	1.61903	0.2997	6.58454e-08	2.73778e-07
STRG.70.1	1.81007	0.337402	8.10746e-08	3.20245e-07
STRG.257.1	2.35192	0.223834	7.98237e-26	1.26121e-24
STRG.494.1	2.50651	0.303446	1.455e-16	1.43681e-15
STRG.81.1	2.7813	0.246616	1.68823e-29	3.33425e-28
STRG.511.1	2.97684	0.750942	7.36593e-05	0.000207824
STRG.4849.3	3.06336	0.328481	1.10087e-20	1.24241e-19
STRG.277.2	3.95407	0.349285	1.03912e-29	2.73635e-28
