# Supplementary material for: Transcriptional Landscape and Regulatory Roles of Small Noncoding RNAs in the Oxidative Stress Response of the Haloarchaeon Haloferax volcanii
Source: J Bacteriol. 2018 Apr 9;200(9):e00779-17. doi: 10.1128/JB.00779-17 (PMC5892119; doi:10.1128/JB.00779-17)
Supplement: Supplemental material [file JB.00779-17_zjb999094714sd10.xlsx]

## Sheet: Sheet1
Gene_ID	Function	log2FoldChange	Std-error	pvalue	FDR
HVO_RS10695	(2Fe-2S)-binding protein(HVO_RS10695)	-0.846716	0.286458	0.00311845	0.0123188
HVO_RS11855	(2Fe-2S)-binding protein(HVO_RS11855)	0.659777	0.200306	0.000988263	0.00454004
HVO_RS04305	11-domain light and oxygen sensing his kinase(HVO_RS04305)	-0.89648	0.333637	0.0072099	0.0246874
HVO_RS13015	16S ribosomal RNA(HVO_RS13015)	-1.51811	0.578393	0.00867266	0.0287483
HVO_RS18920	16S ribosomal RNA(HVO_RS18920)	-1.5197	0.579025	0.00867547	0.0287483
HVO_RS17485	2-hydroxyacid dehydrogenase(HVO_RS17485)	-0.733643	0.302467	0.015286	0.0457534
HVO_RS10905	2-hydroxyhepta-2,4-diene-1,7-dioate isomerase(HVO_RS10905)	-0.931393	0.213464	1.28159e-05	9.86878e-05
HVO_RS10985	2-ketoglutarate ferredoxin oxidoreductase subunit alpha(HVO_RS10985)	-0.978707	0.208066	2.55337e-06	2.28301e-05
HVO_RS10980	2-ketoglutarate ferredoxin oxidoreductase subunit beta(HVO_RS10980)	-0.618942	0.198171	0.00178854	0.0076533
HVO_RS11325	2-succinylbenzoate-CoA ligase(HVO_RS11325)	-0.620133	0.230363	0.00710297	0.0244169
HVO_RS00215	2,4-diaminobutyrate decarboxylase(HVO_RS00215)	-2.08827	0.322472	9.43034e-11	1.98605e-09
HVO_RS07600	3-dehydroquinase(HVO_RS07600)	0.750993	0.311442	0.0158939	0.0471451
HVO_RS11670	3-hydroxybutyryl-CoA dehydrogenase(HVO_RS11670)	-0.743732	0.209353	0.000381551	0.00195874
HVO_RS11960	3-isopropylmalate dehydratase large subunit(HVO_RS11960)	1.36201	0.190463	8.61102e-13	2.48794e-11
HVO_RS11955	3-isopropylmalate dehydratase small subunit(HVO_RS11955)	1.0622	0.219691	1.33159e-06	1.28243e-05
HVO_RS11950	3-isopropylmalate dehydrogenase(HVO_RS11950)	1.0742	0.235053	4.876e-06	4.05869e-05
HVO_RS03130	3-oxoacyl-ACP reductase(HVO_RS03130)	-0.734966	0.235204	0.00177923	0.0076228
HVO_RS15805	3-phosphoglycerate kinase(HVO_RS15805)	2.37861	0.202174	5.90019e-32	1.14595e-29
HVO_RS18150	30S ribosomal protein S11(HVO_RS18150)	0.774822	0.178957	1.49341e-05	0.00011252
HVO_RS18160	30S ribosomal protein S13(HVO_RS18160)	0.791999	0.164525	1.48042e-06	1.42186e-05
HVO_RS17010	30S ribosomal protein S14(HVO_RS17010)	-0.585757	0.233705	0.0121972	0.0377757
HVO_RS10220	30S ribosomal protein S15(HVO_RS10220)	-0.421252	0.159212	0.00814848	0.0272604
HVO_RS18105	30S ribosomal protein S2(HVO_RS18105)	0.51815	0.193214	0.00732411	0.0249806
HVO_RS17930	30S ribosomal protein S28e(HVO_RS17930)	-1.07376	0.172396	4.71036e-10	8.62169e-09
HVO_RS18155	30S ribosomal protein S4(HVO_RS18155)	0.760883	0.175459	1.44755e-05	0.000109775
HVO_RS13475	30S ribosomal protein S6e(HVO_RS13475)	-0.857218	0.203624	2.55578e-05	0.000178344
HVO_RS18125	30S ribosomal protein S9(HVO_RS18125)	0.705058	0.192306	0.000246045	0.00133775
HVO_RS09985	4-hydroxy-tetrahydrodipicolinate reductase(HVO_RS09985)	1.20832	0.299858	5.58636e-05	0.000354445
HVO_RS09990	4-hydroxy-tetrahydrodipicolinate synthase(HVO_RS09990)	1.33494	0.280906	2.01167e-06	1.85562e-05
HVO_RS01760	4Fe-4S ferredoxin(HVO_RS01760)	-0.985479	0.250339	8.26508e-05	0.000501644
HVO_RS09375	5-(carboxyamino)imidazole ribonucleotide synthase(HVO_RS09375)	-0.891971	0.273991	0.00113205	0.00511325
HVO_RS07790	5,6-dimethylbenzimidazole synthase(HVO_RS07790)	-0.989606	0.266867	0.00020871	0.00115634
HVO_RS18020	50S ribosomal protein L10(HVO_RS18020)	-0.654405	0.200492	0.00109853	0.00497469
HVO_RS18030	50S ribosomal protein L11(HVO_RS18030)	-0.575357	0.192482	0.0027976	0.0112289
HVO_RS18130	50S ribosomal protein L13(HVO_RS18130)	0.481273	0.193234	0.0127519	0.0392144
HVO_RS17030	50S ribosomal protein L14(HVO_RS17030)	-0.494615	0.2009	0.0138166	0.0421859
HVO_RS07395	50S ribosomal protein L15e(HVO_RS07395)	-0.526353	0.154246	0.000643851	0.0030919
HVO_RS07045	50S ribosomal protein L16(HVO_RS07045)	0.621538	0.161267	0.000116166	0.000681402
HVO_RS16985	50S ribosomal protein L18(HVO_RS16985)	-0.497185	0.208253	0.0169674	0.0497455
HVO_RS18135	50S ribosomal protein L18e(HVO_RS18135)	0.716029	0.169936	2.51405e-05	0.000176135
HVO_RS17935	50S ribosomal protein L24(HVO_RS17935)	-0.854752	0.178573	1.69656e-06	1.5987e-05
HVO_RS05255	50S ribosomal protein L31e(HVO_RS05255)	-0.417359	0.166154	0.0120092	0.037419
HVO_RS07845	50S ribosomal protein L37(HVO_RS07845)	0.449454	0.148373	0.00245196	0.0100141
HVO_RS17075	50S ribosomal protein L4(HVO_RS17075)	-0.577185	0.219951	0.00868661	0.0287579
HVO_RS06810	50S ribosomal protein L40e(HVO_RS06810)	0.515265	0.17832	0.003858	0.0147084
HVO_RS17015	50S ribosomal protein L5(HVO_RS17015)	-0.783715	0.249611	0.00169096	0.00726238
HVO_RS17925	50S ribosomal protein L7ae(HVO_RS17925)	-1.16906	0.181288	1.12871e-10	2.3349e-09
HVO_RS12780	8-oxoguanine DNA glycosylase(HVO_RS12780)	-1.01378	0.244602	3.40399e-05	0.000230627
HVO_RS18400	A/G-specific adenine glycosylase(HVO_RS18400)	-0.528951	0.203995	0.00951531	0.0309447
HVO_RS00375	ABC transporter ATP-binding protein(HVO_RS00375)	-0.967416	0.225526	1.78993e-05	0.000130639
HVO_RS04800	ABC transporter ATP-binding protein(HVO_RS04800)	-0.676009	0.24907	0.00664499	0.0230923
HVO_RS04985	ABC transporter ATP-binding protein(HVO_RS04985)	-1.22809	0.214221	9.87825e-09	1.40957e-07
HVO_RS07720	ABC transporter ATP-binding protein(HVO_RS07720)	-0.897192	0.249983	0.000331941	0.00173722
HVO_RS08815	ABC transporter ATP-binding protein(HVO_RS08815)	0.949106	0.218458	1.39555e-05	0.000106525
HVO_RS14905	ABC transporter ATP-binding protein(HVO_RS14905)	-1.65624	0.526016	0.00164025	0.00706198
HVO_RS16250	ABC transporter ATP-binding protein(HVO_RS16250)	0.799277	0.269256	0.00299289	0.0118764
HVO_RS17700	ABC transporter ATP-binding protein(HVO_RS17700)	-1.02845	0.179517	1.01037e-08	1.43587e-07
HVO_RS18245	ABC transporter ATP-binding protein(HVO_RS18245)	-1.01268	0.360823	0.00500712	0.0183875
HVO_RS03115	ABC transporter permease(HVO_RS03115)	-1.23502	0.485043	0.01089	0.034642
HVO_RS07265	ABC transporter permease(HVO_RS07265)	-1.71872	0.21351	8.28851e-16	3.71495e-14
HVO_RS07270	ABC transporter permease(HVO_RS07270)	-1.59608	0.207451	1.42866e-14	5.04504e-13
HVO_RS11445	ABC transporter permease(HVO_RS11445)	-1.00039	0.308376	0.00117836	0.00528824
HVO_RS14480	ABC transporter permease(HVO_RS14480)	-0.745764	0.239338	0.00183353	0.0077886
HVO_RS14720	ABC transporter permease(HVO_RS14720)	-0.878295	0.230559	0.000139297	0.000798333
HVO_RS04810	ABC transporter substrate-binding protein(HVO_RS04810)	0.983456	0.276201	0.000369934	0.00191598
HVO_RS07725	ABC transporter substrate-binding protein(HVO_RS07725)	-1.23566	0.190546	8.88066e-11	1.8931e-09
HVO_RS06595	ABC-ATPase UvrA(HVO_RS06595)	0.529068	0.172375	0.00214571	0.00888792
HVO_RS02570	acetate--CoA ligase(HVO_RS02570)	-0.516215	0.200878	0.010176	0.0327882
HVO_RS07920	acetoin:2,6-dichlorophenolindophenol oxidoreductase subunit alpha(HVO_RS07920)	-0.800364	0.218584	0.000250665	0.00136075
HVO_RS11975	acetolactate synthase small subunit(HVO_RS11975)	1.31274	0.210751	4.69779e-10	8.62169e-09
HVO_RS11980	acetolactate synthase, large subunit, biosynthetic type(HVO_RS11980)	1.60891	0.199807	8.1242e-16	3.6886e-14
HVO_RS09490	acetyl-CoA synthetase(HVO_RS09490)	0.50099	0.184092	0.0065003	0.0226345
HVO_RS12320	acetyl-CoA synthetase(HVO_RS12320)	-0.735988	0.204549	0.000320548	0.00168263
HVO_RS08985	acetyl-coenzyme A synthetase(HVO_RS08985)	-0.519314	0.186766	0.00542646	0.0196183
HVO_RS04690	acetylornithine deacetylase(HVO_RS04690)	1.04754	0.271905	0.000116873	0.000683849
HVO_RS13695	acetyltransferase(HVO_RS13695)	0.961271	0.243584	7.93459e-05	0.000484953
HVO_RS10465	acyl-CoA dehydrogenase(HVO_RS10465)	-0.8461	0.238837	0.000396223	0.00201923
HVO_RS17825	acyl-CoA dehydrogenase(HVO_RS17825)	-0.662039	0.185117	0.000348453	0.00182091
HVO_RS04865	acyl-CoA thioesterase(HVO_RS04865)	1.64594	0.299824	4.02642e-08	5.08172e-07
HVO_RS15260	adaptive-response sensory-kinase(HVO_RS15260)	-0.744056	0.292098	0.0108567	0.0345673
HVO_RS18710	adenine glycosylase(HVO_RS18710)	-0.851624	0.208844	4.54657e-05	0.000294348
HVO_RS15515	adenine phosphoribosyltransferase(HVO_RS15515)	-0.870924	0.327097	0.00775426	0.0262175
HVO_RS17975	adenosine deaminase(HVO_RS17975)	2.00186	0.222972	2.7561e-19	1.85295e-17
HVO_RS05520	adenosylhomocysteinase(HVO_RS05520)	-0.709617	0.168502	2.53885e-05	0.000177517
HVO_RS16245	adhesin(HVO_RS16245)	0.69079	0.189033	0.000257847	0.00139541
HVO_RS00535	alcohol dehydrogenase(HVO_RS00535)	1.2984	0.4217	0.00207724	0.00865558
HVO_RS16395	alcohol dehydrogenase(HVO_RS16395)	0.989814	0.293038	0.000730763	0.0034338
HVO_RS01795	aldehyde dehydrogenase(HVO_RS01795)	2.30755	0.175724	2.16741e-39	6.31439e-37
HVO_RS04125	aldehyde dehydrogenase(HVO_RS04125)	1.73893	0.312728	2.6897e-08	3.48267e-07
HVO_RS15205	aldehyde ferredoxin oxidoreductase(HVO_RS15205)	1.3569	0.219972	6.89317e-10	1.23582e-08
HVO_RS15425	aldehyde oxidoreductase(HVO_RS15425)	1.06692	0.285882	0.00018994	0.00106075
HVO_RS17360	aldehyde oxidoreductase(HVO_RS17360)	0.742064	0.223176	0.000884123	0.00408848
HVO_RS08940	aldehyde reductase(HVO_RS08940)	1.92711	0.216208	4.95831e-19	3.21005e-17
HVO_RS17570	aldolase(HVO_RS17570)	1.89533	0.193975	1.49925e-22	1.41659e-20
HVO_RS01305	alkane monooxygenase(HVO_RS01305)	1.47851	0.267439	3.23185e-08	4.13372e-07
HVO_RS13610	alpha hydrolase(HVO_RS13610)	1.04544	0.246894	2.29187e-05	0.000161866
HVO_RS12925	alpha-amylase(HVO_RS12925)	0.517636	0.177419	0.00352747	0.0136719
HVO_RS08695	alpha/beta hydrolase(HVO_RS08695)	1.53917	0.235678	6.54026e-11	1.4114e-09
HVO_RS12230	alpha/beta hydrolase(HVO_RS12230)	1.00428	0.29056	0.000547535	0.00266599
HVO_RS16765	alpha/beta hydrolase(HVO_RS16765)	1.1926	0.272099	1.1707e-05	9.07486e-05
HVO_RS16950	alpha/beta hydrolase(HVO_RS16950)	1.23739	0.241356	2.94659e-07	3.30304e-06
HVO_RS04090	amidohydrolase(HVO_RS04090)	-0.533438	0.191007	0.00522604	0.0190712
HVO_RS08005	amidohydrolase(HVO_RS08005)	-0.708661	0.241452	0.00333558	0.0130147
HVO_RS08415	amidohydrolase(HVO_RS08415)	-0.989538	0.269812	0.00024493	0.00133376
HVO_RS04235	aminopeptidase(HVO_RS04235)	1.13465	0.414716	0.00621952	0.0217
HVO_RS05880	aminopeptidase(HVO_RS05880)	-1.10498	0.2133	2.21396e-07	2.51299e-06
HVO_RS13485	aminopeptidase(HVO_RS13485)	0.462013	0.181608	0.0109589	0.0347981
HVO_RS15895	amphi-Trp domain-containing protein(HVO_RS15895)	1.29641	0.265898	1.08481e-06	1.07436e-05
HVO_RS03040	anaerobic glycerol-3-phosphate dehydrogenase subunit B(HVO_RS03040)	1.49021	0.323974	4.22961e-06	3.58901e-05
HVO_RS00990	ArcR family transcription regulator(HVO_RS00990)	1.81264	0.463493	9.19772e-05	0.000552495
HVO_RS03020	ArcR family transcription regulator(HVO_RS03020)	0.885277	0.201231	1.08596e-05	8.53267e-05
HVO_RS19590	ArcR family transcriptional regulator(HVO_RS19590)	1.91661	0.281914	1.05662e-11	2.46264e-10
HVO_RS12270	arginase(HVO_RS12270)	0.872371	0.18633	2.84285e-06	2.51611e-05
HVO_RS19105	arsenical pump-driving ATPase(HVO_RS19105)	-1.54073	0.249448	6.55175e-10	1.18067e-08
HVO_RS08400	ArsR family transcriptional regulator(HVO_RS08400)	1.75201	0.244274	7.37459e-13	2.14846e-11
HVO_RS09540	aryl-alcohol dehydrogenase(HVO_RS09540)	0.528143	0.206415	0.010508	0.0336101
HVO_RS16870	Asn family transcriptional regulator(HVO_RS16870)	1.03129	0.370597	0.00538944	0.0195248
HVO_RS03230	AsnC family transcriptional regulator(HVO_RS03230)	1.3168	0.238207	3.23982e-08	4.13372e-07
HVO_RS10975	AsnC family transcriptional regulator(HVO_RS10975)	0.952386	0.264015	0.000309372	0.00163625
HVO_RS14460	AsnC family transcriptional regulator(HVO_RS14460)	-0.731179	0.231094	0.00155619	0.00679206
HVO_RS16795	AsnC family transcriptional regulator(HVO_RS16795)	-0.607887	0.248971	0.0146223	0.0442595
HVO_RS00335	aspartate aminotransferase family protein(HVO_RS00335)	-1.6906	0.291613	6.73496e-09	1.00193e-07
HVO_RS01270	aspartate aminotransferase family protein(HVO_RS01270)	0.921487	0.26564	0.000522546	0.00255857
HVO_RS03225	aspartate aminotransferase family protein(HVO_RS03225)	1.02535	0.328757	0.00181552	0.00772149
HVO_RS14755	aspartate aminotransferase family protein(HVO_RS14755)	-1.94141	0.292875	3.3843e-11	7.48831e-10
HVO_RS11720	aspartate carbamoyltransferase(HVO_RS11720)	-0.621712	0.216176	0.00402817	0.0152573
HVO_RS04740	aspartate kinase(HVO_RS04740)	1.10193	0.239197	4.08951e-06	3.49558e-05
HVO_RS07955	aspartate--tRNA(Asn) ligase(HVO_RS07955)	-0.614292	0.15084	4.65151e-05	0.000300586
HVO_RS05490	ATP phosphoribosyltransferase(HVO_RS05490)	0.800091	0.213653	0.000180523	0.00101139
HVO_RS06225	ATP synthase subunit F(HVO_RS06225)	-0.50459	0.190836	0.0081909	0.0273499
HVO_RS16235	ATP--cob(I)alamin adenosyltransferase(HVO_RS16235)	0.855083	0.226914	0.000164352	0.000923754
HVO_RS18190	ATP-binding protein(HVO_RS18190)	0.629771	0.23967	0.00859742	0.0285709
HVO_RS13095	ATP-dependent helicase(HVO_RS13095)	-0.564674	0.182932	0.00202323	0.00847089
HVO_RS08455	ATP-dependent protease LonB(HVO_RS08455)	1.21613	0.170171	8.89939e-13	2.54549e-11
HVO_RS11090	ATPase AAA(HVO_RS11090)	0.683357	0.209248	0.00109165	0.00496116
HVO_RS12080	ATPase AAA(HVO_RS12080)	-0.925682	0.327445	0.00469881	0.0174385
HVO_RS17740	ATPase AAA(HVO_RS17740)	2.06613	0.186593	1.69816e-28	2.69853e-26
HVO_RS02975	ATPase(HVO_RS02975)	0.849905	0.199429	2.02888e-05	0.000145646
HVO_RS16160	ATPase(HVO_RS16160)	0.427682	0.161334	0.00802746	0.0269846
HVO_RS01325	bacterio-opsin activator-like protein(HVO_RS01325)	-1.23613	0.375826	0.00100508	0.00461125
HVO_RS00090	bacterio-opsin activator(HVO_RS00090)	-1.14304	0.234279	1.06638e-06	1.05911e-05
HVO_RS02565	bacterio-opsin activator(HVO_RS02565)	-1.19187	0.194404	8.74012e-10	1.53545e-08
HVO_RS01265	BCCT family transporter(HVO_RS01265)	-1.843	0.566978	0.00115179	0.0051823
HVO_RS03315	beta-D-galactosidase(HVO_RS03315)	1.23668	0.230491	8.07681e-08	9.50725e-07
HVO_RS16435	bifunctional malic enzyme oxidoreductase/phosphotransacetylase(HVO_RS16435)	-1.04097	0.172663	1.65107e-09	2.77506e-08
HVO_RS11455	BMP family ABC transporter substrate-binding protein(HVO_RS11455)	-0.878219	0.159071	3.37202e-08	4.28675e-07
HVO_RS19015	branched-chain alpha-keto acid dehydrogenase subunit E2(HVO_RS19015)	-0.414298	0.150802	0.00600896	0.0211372
HVO_RS08460	CAAX amino protease(HVO_RS08460)	1.16439	0.419259	0.005482	0.0197394
HVO_RS16065	carbamoyl phosphate synthase large subunit(HVO_RS16065)	-1.19028	0.184708	1.16303e-10	2.38902e-09
HVO_RS16690	carbamoyl phosphate synthase(HVO_RS16690)	-1.78143	0.175633	3.56266e-24	4.01776e-22
HVO_RS16800	carbamoyl-phosphate synthase small subunit(HVO_RS16800)	-1.00668	0.174606	8.1441e-09	1.19129e-07
HVO_RS03070	carbohydrate kinase(HVO_RS03070)	1.17623	0.346586	0.000689377	0.00328347
HVO_RS19100	carbon starvation protein A(HVO_RS19100)	-0.946382	0.220533	1.77608e-05	0.00012997
HVO_RS17750	carboxylesterase(HVO_RS17750)	0.550217	0.214496	0.010313	0.0330771
HVO_RS13250	catalase-peroxidase(HVO_RS13250)	2.63893	0.175067	2.40835e-51	9.35512e-49
HVO_RS09820	cation:proton antiporter(HVO_RS09820)	-0.851488	0.264423	0.00128114	0.00569105
HVO_RS16180	CBS domain-containing protein(HVO_RS16180)	0.776318	0.18604	3.00814e-05	0.000207017
HVO_RS12545	CDP-4-keto-6-deoxy-D-glucose-3-dehydrase(HVO_RS12545)	1.68263	0.274761	9.1268e-10	1.58743e-08
HVO_RS10195	CDP-diacylglycerol--serine O-phosphatidyltransferase(HVO_RS10195)	-1.24526	0.376648	0.000945798	0.00435067
HVO_RS04710	cell division control protein Cdc6(HVO_RS04710)	-0.913107	0.182431	5.58021e-07	5.96587e-06
HVO_RS07755	cell division control protein Cdc6(HVO_RS07755)	-0.948768	0.192468	8.24511e-07	8.35504e-06
HVO_RS05815	cell division inhibitor(HVO_RS05815)	-0.832767	0.237778	0.000461287	0.0023104
HVO_RS10050	cell division protein(HVO_RS10050)	2.04813	0.283011	4.59028e-13	1.37159e-11
HVO_RS15305	cell division protein(HVO_RS15305)	-0.400043	0.164215	0.0148467	0.0446718
HVO_RS06350	chromosome condensation protein CrcB(HVO_RS06350)	-0.954955	0.271219	0.000429964	0.00217219
HVO_RS03875	chromosome partitioning protein ParA(HVO_RS03875)	0.639967	0.263886	0.0153015	0.0457606
HVO_RS07560	chromosome partitioning protein ParA(HVO_RS07560)	-1.38022	0.215525	1.51364e-10	2.97286e-09
HVO_RS19360	chromosome partitioning protein ParA(HVO_RS19360)	1.95981	0.286001	7.25992e-12	1.75039e-10
HVO_RS08015	chromosome segregation protein SMC(HVO_RS08015)	-0.904478	0.153974	4.24866e-09	6.60148e-08
HVO_RS08790	chromosome segregation protein SMC(HVO_RS08790)	1.17974	0.167005	1.61678e-12	4.21809e-11
HVO_RS10525	circadian clock protein KaiC(HVO_RS10525)	0.86472	0.210762	4.08149e-05	0.000269733
HVO_RS06950	citrate (Si)-synthase(HVO_RS06950)	-0.578061	0.194469	0.00295369	0.0117609
HVO_RS11710	CoA ester lyase(HVO_RS11710)	-1.20279	0.291783	3.75273e-05	0.000249896
HVO_RS04395	CoA transferase(HVO_RS04395)	1.63684	0.479303	0.000637708	0.00307084
HVO_RS11640	CoA-binding protein(HVO_RS11640)	1.69266	0.286854	3.61823e-09	5.74969e-08
HVO_RS10035	cobalamin ABC transporter substrate-binding protein(HVO_RS10035)	-0.978717	0.200977	1.11707e-06	1.09699e-05
HVO_RS00285	cobalamin biosynthesis protein CbiG(HVO_RS00285)	-0.944063	0.178924	1.31798e-07	1.52571e-06
HVO_RS16280	cobalt ABC transporter(HVO_RS16280)	-1.19396	0.412824	0.00382597	0.0146495
HVO_RS00280	cobalt-precorrin-2 C(20)-methyltransferase(HVO_RS00280)	-1.12241	0.182251	7.34027e-10	1.30262e-08
HVO_RS00230	cobalt-precorrin-7 (C(5))-methyltransferase(HVO_RS00230)	-0.932981	0.215216	1.45706e-05	0.000110257
HVO_RS00240	cobaltochelatase subunit CobN(HVO_RS00240)	-1.42936	0.18085	2.7106e-15	1.12813e-13
HVO_RS04315	cobyric acid synthase CobQ(HVO_RS04315)	-0.846047	0.268543	0.00162985	0.00702584
HVO_RS08355	coenzyme A pyrophosphatase(HVO_RS08355)	-1.03656	0.264747	9.03019e-05	0.000544302
HVO_RS13980	coenzyme F420-0:L-glutamate ligase(HVO_RS13980)	0.804878	0.304181	0.00814371	0.0272604
HVO_RS04600	cold-shock protein(HVO_RS04600)	2.00619	0.226203	7.38177e-19	4.69212e-17
HVO_RS07105	cold-shock protein(HVO_RS07105)	0.534479	0.209206	0.010625	0.0339535
HVO_RS14265	cold-shock protein(HVO_RS14265)	1.40694	0.199106	1.59141e-12	4.21482e-11
HVO_RS06085	competence damage-inducible protein A(HVO_RS06085)	1.1678	0.440633	0.00804271	0.0270099
HVO_RS15650	conjugal transfer protein(HVO_RS15650)	-0.887624	0.256164	0.00053011	0.00258583
HVO_RS03500	CopG family transcriptional regulator(HVO_RS03500)	1.41322	0.243302	6.30438e-09	9.45927e-08
HVO_RS06100	CopG family transcriptional regulator(HVO_RS06100)	1.14141	0.202386	1.70308e-08	2.31672e-07
HVO_RS06540	CopG family transcriptional regulator(HVO_RS06540)	1.65796	0.377141	1.10191e-05	8.63741e-05
HVO_RS13125	copper-translocating P-type ATPase(HVO_RS13125)	1.29382	0.201392	1.32406e-10	2.66029e-09
HVO_RS09045	cox-type terminal oxidase subunit I(HVO_RS09045)	0.465767	0.181533	0.0102955	0.0330514
HVO_RS00705	creatininase(HVO_RS00705)	-0.834274	0.274084	0.00233563	0.00955014
HVO_RS03100	creatinine amidohydrolase(HVO_RS03100)	-1.75899	0.367427	1.6902e-06	1.59702e-05
HVO_RS02755	CRISPR-associated protein Cas6(HVO_RS02755)	1.2662	0.168028	4.85972e-14	1.58781e-12
HVO_RS12335	cupin(HVO_RS12335)	0.784567	0.211688	0.000210362	0.00116298
HVO_RS19090	cupin(HVO_RS19090)	-1.11203	0.312109	0.000366688	0.00190765
HVO_RS12700	cyclin(HVO_RS12700)	0.757744	0.273875	0.00566183	0.0202184
HVO_RS04695	cysteine desulfurase(HVO_RS04695)	0.615959	0.217635	0.00465127	0.0173357
HVO_RS05220	cysteine desulfurase(HVO_RS05220)	1.19022	0.167272	1.11533e-12	3.1445e-11
HVO_RS11645	cysteine synthase(HVO_RS11645)	-1.07864	0.205209	1.46994e-07	1.69601e-06
HVO_RS08735	cytochrome b(HVO_RS08735)	0.466141	0.173371	0.00717318	0.024634
HVO_RS06925	cytochrome D ubiquinol oxidase subunit II(HVO_RS06925)	1.4234	0.313279	5.53107e-06	4.57131e-05
HVO_RS10605	cytochrome Fbr(HVO_RS10605)	-0.535715	0.18502	0.00378629	0.0145141
HVO_RS04885	cytochrome P450(HVO_RS04885)	0.704022	0.211112	0.000853533	0.00396782
HVO_RS06930	cytochrome ubiquinol oxidase subunit I(HVO_RS06930)	1.63715	0.208872	4.57444e-15	1.79688e-13
HVO_RS19535	DDE transposase(HVO_RS19535)	-1.1021	0.400725	0.00595449	0.0210636
HVO_RS18995	DEAD/DEAH box helicase(HVO_RS18995)	0.704311	0.234338	0.00265111	0.0107024
HVO_RS02935	death-on-curing protein(HVO_RS02935)	0.967837	0.219999	1.08611e-05	8.53267e-05
HVO_RS00250	dehydrogenase(HVO_RS00250)	-0.791129	0.16663	2.05618e-06	1.89169e-05
HVO_RS05120	delta-aminolevulinic acid dehydratase(HVO_RS05120)	0.973961	0.195529	6.32008e-07	6.65512e-06
HVO_RS00895	deoxyhypusine synthase(HVO_RS00895)	-0.820799	0.169334	1.25213e-06	1.21595e-05
HVO_RS00220	diaminobutyrate--2-oxoglutarate transaminase(HVO_RS00220)	-1.73391	0.311979	2.73204e-08	3.51804e-07
HVO_RS03935	diguanylate cyclase(HVO_RS03935)	1.54962	0.289466	8.63195e-08	1.01266e-06
HVO_RS17555	diguanylate cyclase(HVO_RS17555)	1.94971	0.267072	2.87153e-13	8.65421e-12
HVO_RS19020	dihydrolipoamide dehydrogenase(HVO_RS19020)	-0.435689	0.153152	0.00444365	0.0166506
HVO_RS13420	dihydroorotase(HVO_RS13420)	-0.945782	0.21546	1.13567e-05	8.87402e-05
HVO_RS18935	dihydroorotate dehydrogenase 2(HVO_RS18935)	-0.817632	0.289007	0.00466776	0.0173786
HVO_RS12120	dihydroxyacetone kinase subunit L(HVO_RS12120)	1.28906	0.168814	2.24106e-14	7.68112e-13
HVO_RS07615	dimethylmenaquinone methyltransferase(HVO_RS07615)	1.56886	0.27164	7.67183e-09	1.13168e-07
HVO_RS09850	DJ-1/PfpI/ThiJ superfamily protein(HVO_RS09850)	2.18835	0.211521	4.37321e-25	6.1155e-23
HVO_RS12255	DNA gyrase subunit A(HVO_RS12255)	0.9516	0.155968	1.05244e-09	1.80359e-08
HVO_RS12250	DNA gyrase subunit B(HVO_RS12250)	1.17921	0.170328	4.4158e-12	1.08716e-10
HVO_RS12215	DNA ligase(HVO_RS12215)	-1.25515	0.271851	3.89223e-06	3.34331e-05
HVO_RS05630	DNA mismatch repair protein MutS(HVO_RS05630)	-0.921292	0.233649	8.04486e-05	0.000489128
HVO_RS12265	DNA mismatch repair protein MutT(HVO_RS12265)	0.665768	0.214439	0.0019047	0.00806155
HVO_RS03050	DNA polymerase III subunit delta'(HVO_RS03050)	0.839963	0.202188	3.26177e-05	0.000222717
HVO_RS05560	DNA polymerase sliding clamp(HVO_RS05560)	0.55505	0.181644	0.0022453	0.00922977
HVO_RS08255	DNA polymerase/3'-5' exonuclease PolX(HVO_RS08255)	0.788537	0.184958	2.01405e-05	0.000144879
HVO_RS05550	DNA primase(HVO_RS05550)	-0.927496	0.190923	1.18605e-06	1.15822e-05
HVO_RS17725	DNA primase(HVO_RS17725)	-0.789651	0.184014	1.77675e-05	0.00012997
HVO_RS05195	DNA repair and recombination protein RadA(HVO_RS05195)	3.3692	0.184087	7.94726e-75	6.94591e-72
HVO_RS04750	DNA repair protein(HVO_RS04750)	0.603711	0.250668	0.0160222	0.0473889
HVO_RS07285	DNA starvation/stationary phase protection protein(HVO_RS07285)	3.03622	0.180188	1.04457e-63	6.08633e-61
HVO_RS07980	DNA topoisomerase I(HVO_RS07980)	0.546302	0.194587	0.00499279	0.0183639
HVO_RS12240	DNA topoisomerase VI subunit A(HVO_RS12240)	1.82515	0.17266	4.06977e-26	5.9283e-24
HVO_RS12245	DNA topoisomerase VI subunit B(HVO_RS12245)	1.68968	0.155498	1.66905e-27	2.53696e-25
HVO_RS14635	DNA-binding protein transcriptional regulator(HVO_RS14635)	-0.505307	0.170836	0.00309796	0.0122645
HVO_RS05915	DNA-binding protein(HVO_RS05915)	1.56883	0.166895	5.44893e-21	4.53558e-19
HVO_RS13615	DNA-binding protein(HVO_RS13615)	0.702092	0.168664	3.14537e-05	0.000215612
HVO_RS06390	DNA-directed RNA polymerase subunit A''(HVO_RS06390)	0.631674	0.170447	0.000210575	0.00116298
HVO_RS06385	DNA-directed RNA polymerase subunit A'(HVO_RS06385)	0.382272	0.158094	0.0156062	0.0465125
HVO_RS06375	DNA-directed RNA polymerase subunit B''(HVO_RS06375)	0.6662	0.212884	0.00175165	0.00751382
HVO_RS18145	DNA-directed RNA polymerase subunit D(HVO_RS18145)	0.762311	0.174785	1.29218e-05	9.92848e-05
HVO_RS13805	DNA-directed RNA polymerase subunit E''(HVO_RS13805)	0.570125	0.192771	0.00310121	0.0122645
HVO_RS06370	DNA-directed RNA polymerase subunit H(HVO_RS06370)	1.62242	0.205847	3.22952e-15	1.31284e-13
HVO_RS18120	DNA-directed RNA polymerase subunit N(HVO_RS18120)	0.543243	0.205246	0.00812593	0.0272371
HVO_RS13810	DNA-directed RNA polymerase(HVO_RS13810)	0.672868	0.164098	4.12449e-05	0.000272061
HVO_RS17655	dodecin-related protein(HVO_RS17655)	1.15658	0.302364	0.000130708	0.000755301
HVO_RS14580	dTDP-4-dehydrorhamnose 3,5-epimerase(HVO_RS14580)	-0.391647	0.163412	0.0165441	0.0487673
HVO_RS08630	DtxR family transcriptional regulator(HVO_RS08630)	0.846275	0.202137	2.83118e-05	0.000195996
HVO_RS18835	DUF1508 domain-containing protein(HVO_RS18835)	0.766534	0.203399	0.000164152	0.000923754
HVO_RS12470	DUF159 family protein(HVO_RS12470)	1.57729	0.274305	8.91632e-09	1.28808e-07
HVO_RS16320	elongation factor 1-alpha(HVO_RS16320)	1.00042	0.211464	2.23515e-06	2.04023e-05
HVO_RS11830	endonuclease(HVO_RS11830)	0.816024	0.314388	0.00944277	0.030766
HVO_RS04095	enoyl-CoA hydratase(HVO_RS04095)	1.26581	0.363045	0.000489125	0.00242895
HVO_RS11385	enoyl-CoA hydratase(HVO_RS11385)	-0.933416	0.230184	5.01176e-05	0.000320313
HVO_RS07605	epimerase(HVO_RS07605)	1.78635	0.459407	0.000100919	0.000601043
HVO_RS13390	esterase(HVO_RS13390)	-0.995597	0.279472	0.00036746	0.00190883
HVO_RS18370	exonuclease V subunit beta(HVO_RS18370)	-0.521128	0.204871	0.010969	0.0347981
HVO_RS06210	F0F1 ATP synthase subunit C(HVO_RS06210)	-0.563113	0.19182	0.00332875	0.0130026
HVO_RS12860	FAD-dependent oxidoreductase(HVO_RS12860)	-0.809979	0.195757	3.50847e-05	0.000235877
HVO_RS13340	FAD-dependent oxidoreductase(HVO_RS13340)	0.701316	0.235685	0.00292366	0.0116546
HVO_RS03035	FAD/NAD(P)-binding oxidoreductase(HVO_RS03035)	2.23162	0.315309	1.46717e-12	3.94556e-11
HVO_RS10175	farnesyl-diphosphate farnesyltransferase(HVO_RS10175)	0.698471	0.224705	0.0018811	0.00798096
HVO_RS18530	fatty acid-binding protein(HVO_RS18530)	0.820299	0.250112	0.00103906	0.00474226
HVO_RS08820	Fe-S cluster assembly protein SufB(HVO_RS08820)	1.12387	0.198671	1.54093e-08	2.11258e-07
HVO_RS08825	Fe-S cluster assembly protein SufD(HVO_RS08825)	1.39806	0.16308	1.00971e-17	5.98296e-16
HVO_RS05750	Fe-S oxidoreductase(HVO_RS05750)	-0.810719	0.272073	0.0028845	0.011538
HVO_RS13290	ferredoxin--nitrite reductase(HVO_RS13290)	0.67704	0.185562	0.000263673	0.00142473
HVO_RS00260	ferredoxin(HVO_RS00260)	-1.14644	0.17487	5.52917e-11	1.20062e-09
HVO_RS00270	ferredoxin(HVO_RS00270)	-0.882947	0.31283	0.00476586	0.0176685
HVO_RS19195	ferredoxin(HVO_RS19195)	-0.532182	0.152471	0.000482335	0.00240206
HVO_RS13170	ferrichrome ABC transporter ATP-binding protein(HVO_RS13170)	-1.27291	0.235942	6.85102e-08	8.17446e-07
HVO_RS10470	fla cluster protein FlaD2(HVO_RS10470)	-0.779536	0.267885	0.00361475	0.0139637
HVO_RS04685	flagellin(HVO_RS04685)	2.50165	0.194608	8.08078e-38	2.01789e-35
HVO_RS14615	flagellin(HVO_RS14615)	0.630008	0.169694	0.000205125	0.00113828
HVO_RS01160	formate dehydrogenase subunit alpha(HVO_RS01160)	-0.88769	0.319239	0.00542516	0.0196183
HVO_RS04355	formimidoylglutamase(HVO_RS04355)	2.01908	0.319367	2.57961e-10	4.90126e-09
HVO_RS01235	fructose 1,6-bisphosphatase(HVO_RS01235)	1.57085	0.262982	2.32586e-09	3.81746e-08
HVO_RS01405	fructose 1,6-bisphosphatase(HVO_RS01405)	-1.14647	0.290552	7.95223e-05	0.000485183
HVO_RS03060	fructose 1,6-bisphosphatase(HVO_RS03060)	1.91607	0.235209	3.75394e-16	1.84802e-14
HVO_RS14940	fructose 1,6-bisphosphatase(HVO_RS14940)	0.785591	0.266404	0.00318939	0.0125423
HVO_RS11910	fructose-bisphosphate aldolase(HVO_RS11910)	0.56288	0.175055	0.00130243	0.00576365
HVO_RS03025	galactonate dehydratase(HVO_RS03025)	1.88419	0.409685	4.24263e-06	3.59134e-05
HVO_RS03335	galactonate dehydratase(HVO_RS03335)	1.39212	0.183053	2.84908e-14	9.57728e-13
HVO_RS16875	geranylgeranyl-diphosphate geranylgeranyltransferase(HVO_RS16875)	0.729049	0.188856	0.000113227	0.000666401
HVO_RS11630	geranylgeranylglycerol-phosphate geranylgeranyltransferase(HVO_RS11630)	-0.8231	0.281957	0.00350883	0.0136299
HVO_RS06645	glucokinase(HVO_RS06645)	-0.987446	0.198899	6.88612e-07	7.12245e-06
HVO_RS15235	gluconate transporter(HVO_RS15235)	-1.03002	0.36835	0.00516885	0.0188822
HVO_RS00620	glucose 1-dehydrogenase related protein(HVO_RS00620)	2.37128	0.411347	8.18206e-09	1.19185e-07
HVO_RS01525	glucose ABC transporter substrate-binding protein(HVO_RS01525)	1.00842	0.367464	0.00606442	0.021265
HVO_RS09900	glucose dehydrogenase(HVO_RS09900)	1.05623	0.209867	4.83196e-07	5.22988e-06
HVO_RS19555	glucose-fructose oxidoreductase(HVO_RS19555)	0.572321	0.200306	0.00427355	0.0160995
HVO_RS01295	glutamate dehydrogenase(HVO_RS01295)	-1.48531	0.192893	1.35867e-14	4.84685e-13
HVO_RS11705	glutamate dehydrogenase(HVO_RS11705)	-1.81086	0.190967	2.48173e-21	2.11613e-19
HVO_RS08870	glutamate synthase(HVO_RS08870)	1.3644	0.211753	1.16854e-10	2.38902e-09
HVO_RS18735	glutamyl-tRNA(Gln) amidotransferase subunit E(HVO_RS18735)	-0.443589	0.178028	0.0127141	0.0391617
HVO_RS09890	glutaredoxin(HVO_RS09890)	1.38295	0.239645	7.88822e-09	1.15871e-07
HVO_RS16240	glutaredoxin(HVO_RS16240)	1.11699	0.307659	0.00028274	0.00151604
HVO_RS00910	glutathione ABC transporter permease(HVO_RS00910)	-0.883647	0.318307	0.00550186	0.0197886
HVO_RS06615	glycine cleavage system protein T(HVO_RS06615)	0.920985	0.238805	0.000114954	0.00067543
HVO_RS16275	glycine cleavage system protein T(HVO_RS16275)	-1.13594	0.225861	4.92031e-07	5.30908e-06
HVO_RS16265	glycine dehydrogenase (aminomethyl-transferring)(HVO_RS16265)	-0.732816	0.264819	0.00565334	0.0202184
HVO_RS04960	glycine--tRNA ligase(HVO_RS04960)	-0.392584	0.162317	0.0155791	0.0465112
HVO_RS08655	glycosyl transferase family 1(HVO_RS08655)	-0.794857	0.24604	0.00123531	0.00550848
HVO_RS10315	glycosyl transferase family 1(HVO_RS10315)	-0.819314	0.237514	0.00056155	0.00273043
HVO_RS11155	glycosyltransferase type 1(HVO_RS11155)	0.711329	0.256375	0.00552754	0.0198605
HVO_RS09080	glyoxalase(HVO_RS09080)	0.738017	0.186159	7.35689e-05	0.000452015
HVO_RS10920	GMC family oxidoreductase(HVO_RS10920)	-1.25738	0.20169	4.54019e-10	8.39815e-09
HVO_RS15900	GNAT family N-acetyltransferase(HVO_RS15900)	1.86971	0.376749	6.95048e-07	7.14673e-06
HVO_RS16005	GTP cyclohydrolase(HVO_RS16005)	0.542778	0.201075	0.00694686	0.0239509
HVO_RS07535	GTP--adenosylcobinamide-phosphate guanylyltransferase(HVO_RS07535)	-1.00789	0.222934	6.15422e-06	5.03868e-05
HVO_RS13925	GTP-binding protein(HVO_RS13925)	0.946306	0.239721	7.89594e-05	0.000484284
HVO_RS17135	GTP-binding protein(HVO_RS17135)	1.21136	0.264205	4.54145e-06	3.81657e-05
HVO_RS19285	GTP-binding protein(HVO_RS19285)	-0.536867	0.163382	0.0010163	0.00465661
HVO_RS11185	GTPase HflX(HVO_RS11185)	0.790569	0.181103	1.26952e-05	9.79746e-05
HVO_RS04465	guanosine monophosphate reductase(HVO_RS04465)	-0.587383	0.223091	0.00846529	0.0282392
HVO_RS07520	haloacid dehalogenase(HVO_RS07520)	-0.900319	0.265019	0.000680829	0.00325161
HVO_RS08660	halocyanin(HVO_RS08660)	-0.415272	0.172354	0.015978	0.0473085
HVO_RS10075	halocyanin(HVO_RS10075)	0.590946	0.191245	0.00200166	0.00840071
HVO_RS15035	halocyanin(HVO_RS15035)	-0.771458	0.274041	0.00487586	0.018
HVO_RS17530	halocyanin(HVO_RS17530)	-0.80028	0.22961	0.000491434	0.00243696
HVO_RS13445	HAT (histone acetyltransferase) family protein(HVO_RS13445)	0.645028	0.229391	0.00492471	0.0181612
HVO_RS13135	heavy metal transporter(HVO_RS13135)	1.04336	0.280731	0.00020192	0.00112228
HVO_RS19450	helicase(HVO_RS19450)	-0.683069	0.1796	0.000142788	0.000816997
HVO_RS11450	heme ABC transporter ATP-binding protein(HVO_RS11450)	-0.932356	0.178722	1.82034e-07	2.08653e-06
HVO_RS17625	heme biosynthesis protein HemY(HVO_RS17625)	1.40978	0.182327	1.0574e-14	3.8507e-13
HVO_RS04345	histidine ammonia-lyase(HVO_RS04345)	1.54176	0.243985	2.63112e-10	4.9721e-09
HVO_RS00760	histidine kinase(HVO_RS00760)	0.521722	0.153348	0.000668412	0.00319667
HVO_RS01330	histidine kinase(HVO_RS01330)	-1.23653	0.19553	2.54913e-10	4.86981e-09
HVO_RS04665	histidine kinase(HVO_RS04665)	-0.682566	0.240461	0.0045316	0.0169257
HVO_RS05695	histidine kinase(HVO_RS05695)	-0.546903	0.229187	0.0170199	0.0498337
HVO_RS07440	histidine kinase(HVO_RS07440)	1.19841	0.222806	7.50162e-08	8.89005e-07
HVO_RS10375	histidine kinase(HVO_RS10375)	0.862532	0.199255	1.49935e-05	0.000112725
HVO_RS16130	histidine kinase(HVO_RS16130)	-0.870159	0.314007	0.00558595	0.0200292
HVO_RS18415	histidine kinase(HVO_RS18415)	-0.637343	0.213719	0.00286227	0.0114622
HVO_RS15410	histidinol-phosphatase(HVO_RS15410)	0.437099	0.172983	0.0115096	0.0361523
HVO_RS06705	HNH endonuclease(HVO_RS06705)	-0.678876	0.190767	0.000372738	0.00192481
HVO_RS09855	HNH endonuclease(HVO_RS09855)	0.907993	0.245665	0.000218975	0.00120557
HVO_RS19210	homoserine O-acetyltransferase(HVO_RS19210)	-0.956812	0.331038	0.00384827	0.0146873
HVO_RS06870	hsp20-type molecular chaperone(HVO_RS06870)	1.51908	0.359029	2.32566e-05	0.000163922
HVO_RS14455	HTR-like protein(HVO_RS14455)	0.505629	0.202767	0.0126439	0.0389796
HVO_RS00365	hydantoinase subunit beta(HVO_RS00365)	-0.803485	0.286126	0.00498269	0.0183556
HVO_RS09600	hydrolase(HVO_RS09600)	-0.95149	0.375118	0.0111965	0.0353594
HVO_RS16350	hydroxymethylglutaryl-CoA synthase(HVO_RS16350)	-1.34929	0.163199	1.365e-16	6.85383e-15
HVO_RS00065	hypothetical protein(HVO_RS00065)	1.82475	0.18665	1.42319e-22	1.38207e-20
HVO_RS00070	hypothetical protein(HVO_RS00070)	1.67872	0.209033	9.67619e-16	4.28202e-14
HVO_RS00255	hypothetical protein(HVO_RS00255)	-1.16911	0.272443	1.77705e-05	0.00012997
HVO_RS00265	hypothetical protein(HVO_RS00265)	-0.882732	0.211372	2.96419e-05	0.000204395
HVO_RS00305	hypothetical protein(HVO_RS00305)	-1.36149	0.200144	1.02801e-11	2.41203e-10
HVO_RS00310	hypothetical protein(HVO_RS00310)	-1.19589	0.16885	1.41506e-12	3.83491e-11
HVO_RS00315	hypothetical protein(HVO_RS00315)	-1.29421	0.201144	1.24067e-10	2.52173e-09
HVO_RS00355	hypothetical protein(HVO_RS00355)	-1.2393	0.320041	0.000107804	0.000638784
HVO_RS00370	hypothetical protein(HVO_RS00370)	-0.795988	0.221749	0.000331191	0.0017359
HVO_RS00455	hypothetical protein(HVO_RS00455)	0.867992	0.35917	0.0156635	0.0466435
HVO_RS00565	hypothetical protein(HVO_RS00565)	1.11125	0.20504	5.97136e-08	7.22348e-07
HVO_RS00625	hypothetical protein(HVO_RS00625)	1.90132	0.54686	0.000507449	0.00250218
HVO_RS00630	hypothetical protein(HVO_RS00630)	-1.33982	0.17148	5.57084e-15	2.11692e-13
HVO_RS00690	hypothetical protein(HVO_RS00690)	-1.31548	0.337936	9.91413e-05	0.000591464
HVO_RS00940	hypothetical protein(HVO_RS00940)	-1.18771	0.314372	0.000158069	0.000897093
HVO_RS00955	hypothetical protein(HVO_RS00955)	-0.796588	0.206898	0.000118042	0.000688941
HVO_RS01065	hypothetical protein(HVO_RS01065)	1.49095	0.365268	4.46888e-05	0.000291478
HVO_RS01155	hypothetical protein(HVO_RS01155)	-1.23237	0.424704	0.00371132	0.0142737
HVO_RS01385	hypothetical protein(HVO_RS01385)	2.22351	0.302967	2.14978e-13	6.59265e-12
HVO_RS01470	hypothetical protein(HVO_RS01470)	-1.12884	0.425419	0.00796677	0.0268322
HVO_RS01710	hypothetical protein(HVO_RS01710)	-1.2374	0.174283	1.24804e-12	3.49052e-11
HVO_RS01715	hypothetical protein(HVO_RS01715)	-1.45288	0.255349	1.27203e-08	1.77172e-07
HVO_RS01720	hypothetical protein(HVO_RS01720)	-1.82944	0.380193	1.4952e-06	1.43211e-05
HVO_RS01730	hypothetical protein(HVO_RS01730)	-1.03748	0.263108	8.04098e-05	0.000489128
HVO_RS01740	hypothetical protein(HVO_RS01740)	-1.20608	0.449813	0.00733363	0.0249887
HVO_RS01905	hypothetical protein(HVO_RS01905)	0.581737	0.241451	0.0159815	0.0473085
HVO_RS01910	hypothetical protein(HVO_RS01910)	-1.03653	0.225862	4.449e-06	3.75694e-05
HVO_RS01920	hypothetical protein(HVO_RS01920)	0.574486	0.218602	0.00858876	0.0285693
HVO_RS02230	hypothetical protein(HVO_RS02230)	1.15439	0.288087	6.14694e-05	0.000386506
HVO_RS02450	hypothetical protein(HVO_RS02450)	3.17465	0.249458	4.22832e-37	9.8548e-35
HVO_RS02470	hypothetical protein(HVO_RS02470)	1.52781	0.278869	4.28778e-08	5.39211e-07
HVO_RS02485	hypothetical protein(HVO_RS02485)	-1.25479	0.468375	0.00738375	0.0251105
HVO_RS02670	hypothetical protein(HVO_RS02670)	0.783519	0.246123	0.00145531	0.00640777
HVO_RS02680	hypothetical protein(HVO_RS02680)	0.692022	0.258848	0.0075071	0.0254557
HVO_RS02685	hypothetical protein(HVO_RS02685)	-0.83162	0.333045	0.0125241	0.0386786
HVO_RS02690	hypothetical protein(HVO_RS02690)	0.880406	0.20093	1.17779e-05	9.10966e-05
HVO_RS02885	hypothetical protein(HVO_RS02885)	0.98408	0.320368	0.00212832	0.00883683
HVO_RS02890	hypothetical protein(HVO_RS02890)	1.10967	0.194024	1.0699e-08	1.49615e-07
HVO_RS02895	hypothetical protein(HVO_RS02895)	1.79527	0.224366	1.2287e-15	5.23845e-14
HVO_RS02900	hypothetical protein(HVO_RS02900)	1.93977	0.211828	5.32083e-20	3.95779e-18
HVO_RS02905	hypothetical protein(HVO_RS02905)	-0.57874	0.24002	0.0158993	0.0471451
HVO_RS02930	hypothetical protein(HVO_RS02930)	0.491322	0.184809	0.00784785	0.0265083
HVO_RS02940	hypothetical protein(HVO_RS02940)	1.78518	0.199805	4.08539e-19	2.69481e-17
HVO_RS03120	hypothetical protein(HVO_RS03120)	-1.04847	0.304687	0.000579283	0.00280495
HVO_RS03145	hypothetical protein(HVO_RS03145)	-0.94844	0.315673	0.00266018	0.0107266
HVO_RS03260	hypothetical protein(HVO_RS03260)	0.977315	0.32893	0.00296642	0.0117982
HVO_RS03265	hypothetical protein(HVO_RS03265)	1.49387	0.365579	4.38296e-05	0.000286517
HVO_RS03285	hypothetical protein(HVO_RS03285)	0.99708	0.240814	3.46626e-05	0.000233939
HVO_RS03615	hypothetical protein(HVO_RS03615)	2.2288	0.237957	7.50511e-21	6.10183e-19
HVO_RS03620	hypothetical protein(HVO_RS03620)	2.06291	0.294073	2.30001e-12	5.86921e-11
HVO_RS03705	hypothetical protein(HVO_RS03705)	1.00185	0.244608	4.20827e-05	0.000277065
HVO_RS03775	hypothetical protein(HVO_RS03775)	-1.01925	0.241861	2.50645e-05	0.000175955
HVO_RS03780	hypothetical protein(HVO_RS03780)	-0.84209	0.292494	0.00398938	0.0151268
HVO_RS03820	hypothetical protein(HVO_RS03820)	0.997058	0.257269	0.000106384	0.000631438
HVO_RS03845	hypothetical protein(HVO_RS03845)	1.15575	0.207115	2.40194e-08	3.12163e-07
HVO_RS03925	hypothetical protein(HVO_RS03925)	-1.02175	0.231784	1.04243e-05	8.24511e-05
HVO_RS03955	hypothetical protein(HVO_RS03955)	1.78038	0.308909	8.24216e-09	1.19563e-07
HVO_RS04120	hypothetical protein(HVO_RS04120)	1.79398	0.48744	0.000232848	0.00127392
HVO_RS04290	hypothetical protein(HVO_RS04290)	1.2809	0.218918	4.88502e-09	7.49037e-08
HVO_RS04520	hypothetical protein(HVO_RS04520)	0.749767	0.228552	0.00103618	0.00473526
HVO_RS04595	hypothetical protein(HVO_RS04595)	1.08122	0.342274	0.00158347	0.00686826
HVO_RS04620	hypothetical protein(HVO_RS04620)	-0.844017	0.344124	0.0141805	0.0431088
HVO_RS04630	hypothetical protein(HVO_RS04630)	-1.23263	0.290603	2.21917e-05	0.000157687
HVO_RS04660	hypothetical protein(HVO_RS04660)	-0.514821	0.211225	0.014797	0.044595
HVO_RS04835	hypothetical protein(HVO_RS04835)	0.819365	0.190201	1.64819e-05	0.000122078
HVO_RS04840	hypothetical protein(HVO_RS04840)	0.903219	0.233939	0.000112966	0.000665985
HVO_RS04975	hypothetical protein(HVO_RS04975)	-1.04398	0.288444	0.000295345	0.00157397
HVO_RS05035	hypothetical protein(HVO_RS05035)	1.35255	0.181071	8.03617e-14	2.57747e-12
HVO_RS05135	hypothetical protein(HVO_RS05135)	2.3629	0.338706	3.03139e-12	7.62428e-11
HVO_RS05145	hypothetical protein(HVO_RS05145)	1.41674	0.327448	1.51422e-05	0.000113578
HVO_RS05155	hypothetical protein(HVO_RS05155)	0.530087	0.206533	0.0102702	0.0330006
HVO_RS05170	hypothetical protein(HVO_RS05170)	1.74409	0.238669	2.72019e-13	8.26936e-12
HVO_RS05175	hypothetical protein(HVO_RS05175)	0.480351	0.17508	0.00607685	0.0212872
HVO_RS05190	hypothetical protein(HVO_RS05190)	0.7886	0.311316	0.0113053	0.0355747
HVO_RS05205	hypothetical protein(HVO_RS05205)	1.814	0.363787	6.15092e-07	6.51625e-06
HVO_RS05320	hypothetical protein(HVO_RS05320)	1.7167	0.463791	0.000214367	0.00118206
HVO_RS05330	hypothetical protein(HVO_RS05330)	-1.54463	0.489265	0.00159382	0.00689603
HVO_RS05335	hypothetical protein(HVO_RS05335)	-1.43407	0.413862	0.000530049	0.00258583
HVO_RS05385	hypothetical protein(HVO_RS05385)	1.03711	0.160525	1.04204e-10	2.18142e-09
HVO_RS05460	hypothetical protein(HVO_RS05460)	1.10045	0.267707	3.9452e-05	0.000261715
HVO_RS05495	hypothetical protein(HVO_RS05495)	-1.16079	0.229974	4.47618e-07	4.85985e-06
HVO_RS05545	hypothetical protein(HVO_RS05545)	-1.14145	0.209987	5.45441e-08	6.76192e-07
HVO_RS05555	hypothetical protein(HVO_RS05555)	-1.13832	0.179474	2.26015e-10	4.36546e-09
HVO_RS05640	hypothetical protein(HVO_RS05640)	-0.634357	0.23634	0.00727271	0.0248295
HVO_RS05665	hypothetical protein(HVO_RS05665)	1.69385	0.247853	8.2518e-12	1.96247e-10
HVO_RS05685	hypothetical protein(HVO_RS05685)	-0.793039	0.275076	0.00393926	0.0149692
HVO_RS05780	hypothetical protein(HVO_RS05780)	-0.980757	0.203964	1.52079e-06	1.45264e-05
HVO_RS05820	hypothetical protein(HVO_RS05820)	-1.14433	0.249441	4.48449e-06	3.77778e-05
HVO_RS05860	hypothetical protein(HVO_RS05860)	-0.488983	0.200538	0.0147541	0.0445203
HVO_RS05965	hypothetical protein(HVO_RS05965)	2.64798	0.344592	1.53712e-14	5.37378e-13
HVO_RS05970	hypothetical protein(HVO_RS05970)	2.13509	0.355593	1.9217e-09	3.19917e-08
HVO_RS05990	hypothetical protein(HVO_RS05990)	1.60513	0.279548	9.36274e-09	1.34148e-07
HVO_RS05995	hypothetical protein(HVO_RS05995)	1.31871	0.357811	0.000228261	0.00125078
HVO_RS06110	hypothetical protein(HVO_RS06110)	2.9173	0.148258	3.37811e-86	5.90493e-83
HVO_RS06180	hypothetical protein(HVO_RS06180)	-0.652849	0.192962	0.00071618	0.0033789
HVO_RS06450	hypothetical protein(HVO_RS06450)	1.17311	0.486154	0.0158203	0.0470305
HVO_RS06455	hypothetical protein(HVO_RS06455)	1.17289	0.467948	0.0121951	0.0377757
HVO_RS06535	hypothetical protein(HVO_RS06535)	1.60634	0.523937	0.00217022	0.0089788
HVO_RS06545	hypothetical protein(HVO_RS06545)	1.43824	0.379469	0.000150563	0.000860077
HVO_RS06550	hypothetical protein(HVO_RS06550)	1.24771	0.447886	0.00534004	0.0194264
HVO_RS06560	hypothetical protein(HVO_RS06560)	0.97153	0.213719	5.47186e-06	4.53308e-05
HVO_RS06565	hypothetical protein(HVO_RS06565)	1.40287	0.273638	2.94779e-07	3.30304e-06
HVO_RS06605	hypothetical protein(HVO_RS06605)	1.4354	0.383532	0.000182134	0.00101879
HVO_RS06825	hypothetical protein(HVO_RS06825)	2.30013	0.223289	6.96119e-25	9.01345e-23
HVO_RS06830	hypothetical protein(HVO_RS06830)	2.06181	0.33321	6.10349e-10	1.10559e-08
HVO_RS06880	hypothetical protein(HVO_RS06880)	1.85326	0.262315	1.60606e-12	4.21809e-11
HVO_RS06900	hypothetical protein(HVO_RS06900)	1.04526	0.218943	1.80515e-06	1.68738e-05
HVO_RS06910	hypothetical protein(HVO_RS06910)	-0.891724	0.190728	2.93436e-06	2.59053e-05
HVO_RS06920	hypothetical protein(HVO_RS06920)	2.24467	0.47075	1.8581e-06	1.73225e-05
HVO_RS07055	hypothetical protein(HVO_RS07055)	-0.654781	0.272001	0.0160723	0.0474969
HVO_RS07100	hypothetical protein(HVO_RS07100)	0.758465	0.239768	0.00155977	0.00679918
HVO_RS07160	hypothetical protein(HVO_RS07160)	0.752156	0.181192	3.30814e-05	0.000225005
HVO_RS07255	hypothetical protein(HVO_RS07255)	1.29907	0.245212	1.17231e-07	1.3616e-06
HVO_RS07280	hypothetical protein(HVO_RS07280)	-0.976536	0.268017	0.0002689	0.00144627
HVO_RS07295	hypothetical protein(HVO_RS07295)	-1.00797	0.312836	0.00127281	0.00566123
HVO_RS07325	hypothetical protein(HVO_RS07325)	-0.785775	0.241515	0.00113981	0.00514072
HVO_RS07540	hypothetical protein(HVO_RS07540)	-0.723293	0.277551	0.00916124	0.0300447
HVO_RS07565	hypothetical protein(HVO_RS07565)	-1.20285	0.288475	3.05022e-05	0.0002095
HVO_RS07740	hypothetical protein(HVO_RS07740)	-0.957752	0.398867	0.0163421	0.0482127
HVO_RS07770	hypothetical protein(HVO_RS07770)	-1.07059	0.384507	0.00536386	0.0194523
HVO_RS07795	hypothetical protein(HVO_RS07795)	1.00838	0.253661	7.0284e-05	0.000434121
HVO_RS08010	hypothetical protein(HVO_RS08010)	-1.15819	0.259934	8.3612e-06	6.71971e-05
HVO_RS08025	hypothetical protein(HVO_RS08025)	-0.691514	0.256156	0.00694273	0.0239509
HVO_RS08210	hypothetical protein(HVO_RS08210)	-0.665519	0.214781	0.00194442	0.00820978
HVO_RS08230	hypothetical protein(HVO_RS08230)	0.970794	0.187735	2.32728e-07	2.63307e-06
HVO_RS08245	hypothetical protein(HVO_RS08245)	-1.31171	0.217689	1.68455e-09	2.81779e-08
HVO_RS08260	hypothetical protein(HVO_RS08260)	0.718564	0.20281	0.000395543	0.00201871
HVO_RS08345	hypothetical protein(HVO_RS08345)	-1.14865	0.331505	0.000530331	0.00258583
HVO_RS08505	hypothetical protein(HVO_RS08505)	-1.05002	0.27838	0.000162024	0.000913604
HVO_RS08550	hypothetical protein(HVO_RS08550)	0.955783	0.253064	0.000158832	0.00089996
HVO_RS08725	hypothetical protein(HVO_RS08725)	0.480224	0.18499	0.00943302	0.0307629
HVO_RS08800	hypothetical protein(HVO_RS08800)	-0.834232	0.324194	0.0100748	0.0325221
HVO_RS08805	hypothetical protein(HVO_RS08805)	1.22259	0.475955	0.0102075	0.0328294
HVO_RS08890	hypothetical protein(HVO_RS08890)	1.15824	0.205509	1.74087e-08	2.35894e-07
HVO_RS08895	hypothetical protein(HVO_RS08895)	1.33607	0.328688	4.80588e-05	0.000309417
HVO_RS08935	hypothetical protein(HVO_RS08935)	1.53452	0.25231	1.18786e-09	2.02573e-08
HVO_RS09050	hypothetical protein(HVO_RS09050)	-0.467284	0.186054	0.0120202	0.0374199
HVO_RS09150	hypothetical protein(HVO_RS09150)	1.8482	0.233841	2.70799e-15	1.12813e-13
HVO_RS09355	hypothetical protein(HVO_RS09355)	1.11076	0.180113	6.96036e-10	1.2415e-08
HVO_RS09465	hypothetical protein(HVO_RS09465)	1.2782	0.313443	4.54391e-05	0.000294348
HVO_RS09485	hypothetical protein(HVO_RS09485)	1.05806	0.179977	4.13084e-09	6.44706e-08
HVO_RS09610	hypothetical protein(HVO_RS09610)	1.12241	0.240587	3.08155e-06	2.70681e-05
HVO_RS09625	hypothetical protein(HVO_RS09625)	-0.920367	0.335911	0.00614553	0.0215063
HVO_RS09645	hypothetical protein(HVO_RS09645)	0.977422	0.209918	3.22099e-06	2.8222e-05
HVO_RS09680	hypothetical protein(HVO_RS09680)	1.27043	0.218427	6.0174e-09	9.0676e-08
HVO_RS09710	hypothetical protein(HVO_RS09710)	1.18598	0.245276	1.3294e-06	1.28243e-05
HVO_RS09870	hypothetical protein(HVO_RS09870)	1.01022	0.274815	0.000236903	0.00129206
HVO_RS09885	hypothetical protein(HVO_RS09885)	1.44343	0.178642	6.47443e-16	2.97824e-14
HVO_RS10015	hypothetical protein(HVO_RS10015)	1.88375	0.255981	1.85404e-13	5.78725e-12
HVO_RS10055	hypothetical protein(HVO_RS10055)	1.44555	0.463386	0.00181132	0.00772149
HVO_RS10120	hypothetical protein(HVO_RS10120)	0.915319	0.193922	2.35806e-06	2.14124e-05
HVO_RS10125	hypothetical protein(HVO_RS10125)	0.956255	0.193334	7.5707e-07	7.73894e-06
HVO_RS10210	hypothetical protein(HVO_RS10210)	-0.51672	0.167875	0.0020839	0.00867301
HVO_RS10240	hypothetical protein(HVO_RS10240)	2.15537	0.238524	1.62049e-19	1.15617e-17
HVO_RS10385	hypothetical protein(HVO_RS10385)	1.30183	0.328251	7.31025e-05	0.000449941
HVO_RS10390	hypothetical protein(HVO_RS10390)	-0.736186	0.290493	0.0112684	0.0355225
HVO_RS10400	hypothetical protein(HVO_RS10400)	0.490193	0.169802	0.00389128	0.0148191
HVO_RS10410	hypothetical protein(HVO_RS10410)	1.02137	0.269969	0.000154769	0.000879795
HVO_RS10505	hypothetical protein(HVO_RS10505)	-0.572223	0.217391	0.00848283	0.0282707
HVO_RS10725	hypothetical protein(HVO_RS10725)	4.47348	0.280953	4.42276e-57	2.20885e-54
HVO_RS10750	hypothetical protein(HVO_RS10750)	-0.765728	0.249097	0.002112	0.00877947
HVO_RS10825	hypothetical protein(HVO_RS10825)	1.00747	0.213298	2.32034e-06	2.11247e-05
HVO_RS10830	hypothetical protein(HVO_RS10830)	1.2761	0.186427	7.64399e-12	1.83037e-10
HVO_RS10835	hypothetical protein(HVO_RS10835)	1.81266	0.354727	3.22111e-07	3.56361e-06
HVO_RS10840	hypothetical protein(HVO_RS10840)	1.0311	0.224154	4.2252e-06	3.58901e-05
HVO_RS11015	hypothetical protein(HVO_RS11015)	-0.909851	0.214699	2.25723e-05	0.000160067
HVO_RS11045	hypothetical protein(HVO_RS11045)	-1.30006	0.433875	0.00273195	0.0109781
HVO_RS11095	hypothetical protein(HVO_RS11095)	1.6246	0.465582	0.000484101	0.00240742
HVO_RS11140	hypothetical protein(HVO_RS11140)	0.844358	0.17663	1.74974e-06	1.64438e-05
HVO_RS11170	hypothetical protein(HVO_RS11170)	1.62012	0.202256	1.14477e-15	5.00263e-14
HVO_RS11240	hypothetical protein(HVO_RS11240)	-0.98241	0.213076	4.01504e-06	3.44034e-05
HVO_RS11250	hypothetical protein(HVO_RS11250)	0.532905	0.183077	0.0036047	0.0139557
HVO_RS11335	hypothetical protein(HVO_RS11335)	0.808979	0.234842	0.00057152	0.00277505
HVO_RS11340	hypothetical protein(HVO_RS11340)	0.976897	0.22831	1.87885e-05	0.000136559
HVO_RS11345	hypothetical protein(HVO_RS11345)	1.96338	0.556662	0.000420207	0.00213214
HVO_RS11380	hypothetical protein(HVO_RS11380)	2.82663	0.440908	1.44636e-10	2.85676e-09
HVO_RS11400	hypothetical protein(HVO_RS11400)	-0.762278	0.28141	0.0067531	0.0233751
HVO_RS11415	hypothetical protein(HVO_RS11415)	-1.25271	0.275263	5.34023e-06	4.43455e-05
HVO_RS11565	hypothetical protein(HVO_RS11565)	1.21665	0.350438	0.000516996	0.00253851
HVO_RS11635	hypothetical protein(HVO_RS11635)	-0.958018	0.197638	1.25135e-06	1.21595e-05
HVO_RS11675	hypothetical protein(HVO_RS11675)	-0.982992	0.266352	0.00022375	0.00122992
HVO_RS11735	hypothetical protein(HVO_RS11735)	0.783543	0.239873	0.00108888	0.00495669
HVO_RS11760	hypothetical protein(HVO_RS11760)	-1.11818	0.317769	0.00043342	0.00218649
HVO_RS11810	hypothetical protein(HVO_RS11810)	1.16204	0.209096	2.73715e-08	3.51804e-07
HVO_RS11845	hypothetical protein(HVO_RS11845)	1.15103	0.42542	0.00681721	0.0235503
HVO_RS11890	hypothetical protein(HVO_RS11890)	1.56412	0.544921	0.00410005	0.015496
HVO_RS11965	hypothetical protein(HVO_RS11965)	1.04476	0.262558	6.91563e-05	0.000430197
HVO_RS11990	hypothetical protein(HVO_RS11990)	1.11682	0.425308	0.00864195	0.0286916
HVO_RS12000	hypothetical protein(HVO_RS12000)	0.804837	0.28455	0.00467735	0.0173853
HVO_RS12010	hypothetical protein(HVO_RS12010)	0.963625	0.286114	0.000757225	0.0035486
HVO_RS12105	hypothetical protein(HVO_RS12105)	-0.66933	0.261286	0.0104167	0.0333488
HVO_RS12135	hypothetical protein(HVO_RS12135)	1.25023	0.279134	7.50043e-06	6.05577e-05
HVO_RS12140	hypothetical protein(HVO_RS12140)	0.921438	0.381046	0.0155983	0.0465125
HVO_RS12175	hypothetical protein(HVO_RS12175)	1.46242	0.28617	3.21624e-07	3.56361e-06
HVO_RS12295	hypothetical protein(HVO_RS12295)	-0.698641	0.249182	0.00505145	0.0185308
HVO_RS12380	hypothetical protein(HVO_RS12380)	-0.809473	0.312874	0.00967551	0.0313383
HVO_RS12390	hypothetical protein(HVO_RS12390)	0.926234	0.330513	0.00507214	0.0185872
HVO_RS12440	hypothetical protein(HVO_RS12440)	-1.20184	0.221587	5.83401e-08	7.13066e-07
HVO_RS12450	hypothetical protein(HVO_RS12450)	-0.984368	0.375675	0.00878618	0.0289505
HVO_RS12460	hypothetical protein(HVO_RS12460)	-0.841948	0.295018	0.00431883	0.0162351
HVO_RS12475	hypothetical protein(HVO_RS12475)	2.31665	0.312707	1.2787e-13	4.02732e-12
HVO_RS12550	hypothetical protein(HVO_RS12550)	1.20658	0.263821	4.79683e-06	4.01189e-05
HVO_RS12615	hypothetical protein(HVO_RS12615)	1.69402	0.396718	1.95388e-05	0.000141424
HVO_RS12640	hypothetical protein(HVO_RS12640)	1.5513	0.205505	4.39554e-14	1.4497e-12
HVO_RS12690	hypothetical protein(HVO_RS12690)	-1.40609	0.237684	3.30296e-09	5.32126e-08
HVO_RS12760	hypothetical protein(HVO_RS12760)	2.6983	0.261179	5.09011e-25	6.84424e-23
HVO_RS12825	hypothetical protein(HVO_RS12825)	-0.721479	0.185862	0.000103687	0.000616481
HVO_RS12885	hypothetical protein(HVO_RS12885)	1.75557	0.439604	6.51008e-05	0.000406415
HVO_RS12975	hypothetical protein(HVO_RS12975)	1.10905	0.349568	0.00151059	0.00661783
HVO_RS13005	hypothetical protein(HVO_RS13005)	0.503316	0.205578	0.0143532	0.0435958
HVO_RS13040	hypothetical protein(HVO_RS13040)	1.135	0.185902	1.02551e-09	1.77485e-08
HVO_RS13045	hypothetical protein(HVO_RS13045)	0.919886	0.166972	3.60455e-08	4.56577e-07
HVO_RS13085	hypothetical protein(HVO_RS13085)	1.14906	0.172505	2.71927e-11	6.17311e-10
HVO_RS13100	hypothetical protein(HVO_RS13100)	-0.548324	0.170314	0.0012842	0.00569744
HVO_RS13105	hypothetical protein(HVO_RS13105)	0.828934	0.192005	1.57976e-05	0.000117758
HVO_RS13140	hypothetical protein(HVO_RS13140)	0.823654	0.23574	0.000476001	0.0023739
HVO_RS13145	hypothetical protein(HVO_RS13145)	0.582937	0.215343	0.00678903	0.0234762
HVO_RS13185	hypothetical protein(HVO_RS13185)	-1.14766	0.235162	1.05938e-06	1.05817e-05
HVO_RS13260	hypothetical protein(HVO_RS13260)	1.81835	0.240182	3.71209e-14	1.23595e-12
HVO_RS13265	hypothetical protein(HVO_RS13265)	1.29332	0.304445	2.1556e-05	0.00015411
HVO_RS13280	hypothetical protein(HVO_RS13280)	1.2146	0.352739	0.000574599	0.00278613
HVO_RS13295	hypothetical protein(HVO_RS13295)	0.968752	0.29696	0.00110539	0.0049993
HVO_RS13305	hypothetical protein(HVO_RS13305)	1.71386	0.266919	1.35472e-10	2.70634e-09
HVO_RS13355	hypothetical protein(HVO_RS13355)	1.02142	0.222901	4.59704e-06	3.85402e-05
HVO_RS13370	hypothetical protein(HVO_RS13370)	1.42413	0.284567	5.5992e-07	5.96793e-06
HVO_RS13380	hypothetical protein(HVO_RS13380)	0.527461	0.211309	0.0125545	0.0387383
HVO_RS13405	hypothetical protein(HVO_RS13405)	1.44596	0.332929	1.40454e-05	0.000106977
HVO_RS13460	hypothetical protein(HVO_RS13460)	0.714995	0.164396	1.36623e-05	0.000104515
HVO_RS13515	hypothetical protein(HVO_RS13515)	0.987734	0.243435	4.96048e-05	0.000317616
HVO_RS13640	hypothetical protein(HVO_RS13640)	1.54422	0.264922	5.5776e-09	8.44125e-08
HVO_RS13670	hypothetical protein(HVO_RS13670)	1.61957	0.189691	1.36651e-17	7.70533e-16
HVO_RS13740	hypothetical protein(HVO_RS13740)	1.7085	0.248201	5.83737e-12	1.41718e-10
HVO_RS13785	hypothetical protein(HVO_RS13785)	0.763594	0.195065	9.05698e-05	0.000544978
HVO_RS13800	hypothetical protein(HVO_RS13800)	0.615585	0.22001	0.00514215	0.018824
HVO_RS13910	hypothetical protein(HVO_RS13910)	0.739937	0.270407	0.00621192	0.0216952
HVO_RS13930	hypothetical protein(HVO_RS13930)	1.51201	0.304029	6.58445e-07	6.88813e-06
HVO_RS13935	hypothetical protein(HVO_RS13935)	-0.663119	0.266382	0.0127976	0.039315
HVO_RS14025	hypothetical protein(HVO_RS14025)	-1.44038	0.230527	4.15181e-10	7.72059e-09
HVO_RS14105	hypothetical protein(HVO_RS14105)	1.23124	0.252137	1.04376e-06	1.04555e-05
HVO_RS14110	hypothetical protein(HVO_RS14110)	0.595972	0.232486	0.0103631	0.0332077
HVO_RS14170	hypothetical protein(HVO_RS14170)	1.17857	0.245569	1.59195e-06	1.51236e-05
HVO_RS14350	hypothetical protein(HVO_RS14350)	0.998002	0.312804	0.00142025	0.00626128
HVO_RS14360	hypothetical protein(HVO_RS14360)	0.731897	0.226536	0.00123435	0.00550848
HVO_RS14390	hypothetical protein(HVO_RS14390)	-0.977796	0.184008	1.0732e-07	1.25482e-06
HVO_RS14395	hypothetical protein(HVO_RS14395)	0.579885	0.181428	0.00139237	0.00615389
HVO_RS14405	hypothetical protein(HVO_RS14405)	1.27499	0.290612	1.14785e-05	8.93735e-05
HVO_RS14410	hypothetical protein(HVO_RS14410)	-0.53842	0.221524	0.015077	0.0453219
HVO_RS14415	hypothetical protein(HVO_RS14415)	3.13602	0.465105	1.55573e-11	3.57819e-10
HVO_RS14550	hypothetical protein(HVO_RS14550)	-0.980277	0.234091	2.81924e-05	0.000195557
HVO_RS14625	hypothetical protein(HVO_RS14625)	3.78654	0.472821	1.16213e-15	5.0158e-14
HVO_RS14655	hypothetical protein(HVO_RS14655)	0.481073	0.189163	0.0109853	0.0348184
HVO_RS14700	hypothetical protein(HVO_RS14700)	-0.501355	0.181632	0.00577519	0.0205392
HVO_RS14745	hypothetical protein(HVO_RS14745)	1.03004	0.324944	0.00152492	0.00666389
HVO_RS15010	hypothetical protein(HVO_RS15010)	1.15832	0.447333	0.00961471	0.0312099
HVO_RS15135	hypothetical protein(HVO_RS15135)	-0.841652	0.199339	2.41907e-05	0.000170162
HVO_RS15145	hypothetical protein(HVO_RS15145)	-0.809852	0.215849	0.000175479	0.00098471
HVO_RS15150	hypothetical protein(HVO_RS15150)	-0.590252	0.182085	0.00118851	0.00532015
HVO_RS15300	hypothetical protein(HVO_RS15300)	-0.382579	0.159291	0.0163164	0.0481776
HVO_RS15445	hypothetical protein(HVO_RS15445)	-1.11309	0.414472	0.00724087	0.0247691
HVO_RS15470	hypothetical protein(HVO_RS15470)	2.80198	0.272297	7.80351e-25	9.74324e-23
HVO_RS15475	hypothetical protein(HVO_RS15475)	0.913592	0.294472	0.00191907	0.00811254
HVO_RS15495	hypothetical protein(HVO_RS15495)	1.24686	0.490828	0.0110751	0.0350394
HVO_RS15530	hypothetical protein(HVO_RS15530)	-0.706834	0.267011	0.00811606	0.0272301
HVO_RS15535	hypothetical protein(HVO_RS15535)	0.865462	0.286989	0.00256416	0.0104236
HVO_RS15550	hypothetical protein(HVO_RS15550)	1.46607	0.249154	4.00017e-09	6.27112e-08
HVO_RS15585	hypothetical protein(HVO_RS15585)	-1.31093	0.242307	6.29559e-08	7.58944e-07
HVO_RS15590	hypothetical protein(HVO_RS15590)	-1.54475	0.21618	8.95582e-13	2.54549e-11
HVO_RS15595	hypothetical protein(HVO_RS15595)	-1.14241	0.209715	5.10944e-08	6.3795e-07
HVO_RS15640	hypothetical protein(HVO_RS15640)	-1.36072	0.21277	1.60286e-10	3.13051e-09
HVO_RS15655	hypothetical protein(HVO_RS15655)	-0.870689	0.346595	0.0120008	0.037419
HVO_RS15660	hypothetical protein(HVO_RS15660)	-1.20713	0.409733	0.00321772	0.0126253
HVO_RS15680	hypothetical protein(HVO_RS15680)	-1.15931	0.446002	0.00934025	0.0305458
HVO_RS15685	hypothetical protein(HVO_RS15685)	-1.29163	0.432956	0.00285174	0.0114331
HVO_RS15710	hypothetical protein(HVO_RS15710)	-0.573536	0.194929	0.00325802	0.0127548
HVO_RS15730	hypothetical protein(HVO_RS15730)	-1.34619	0.422964	0.00145888	0.00641542
HVO_RS15835	hypothetical protein(HVO_RS15835)	1.04624	0.18532	1.64607e-08	2.24791e-07
HVO_RS15840	hypothetical protein(HVO_RS15840)	-0.933015	0.229859	4.92684e-05	0.000316041
HVO_RS15875	hypothetical protein(HVO_RS15875)	0.76847	0.168103	4.84408e-06	4.04174e-05
HVO_RS15905	hypothetical protein(HVO_RS15905)	1.07113	0.336711	0.00146684	0.0064423
HVO_RS15980	hypothetical protein(HVO_RS15980)	1.1675	0.323898	0.000312728	0.00165151
HVO_RS16030	hypothetical protein(HVO_RS16030)	1.21436	0.206114	3.82279e-09	6.04093e-08
HVO_RS16050	hypothetical protein(HVO_RS16050)	0.593095	0.240847	0.0137959	0.0421595
HVO_RS16100	hypothetical protein(HVO_RS16100)	1.9226	0.335716	1.02303e-08	1.44798e-07
HVO_RS16220	hypothetical protein(HVO_RS16220)	2.74717	0.304248	1.72647e-19	1.20715e-17
HVO_RS16325	hypothetical protein(HVO_RS16325)	2.64615	0.455877	6.45475e-09	9.64351e-08
HVO_RS16440	hypothetical protein(HVO_RS16440)	-0.986385	0.348286	0.00462419	0.0172531
HVO_RS16620	hypothetical protein(HVO_RS16620)	-1.79137	0.360209	6.58783e-07	6.88813e-06
HVO_RS16850	hypothetical protein(HVO_RS16850)	-0.778346	0.310041	0.0120574	0.0375024
HVO_RS16880	hypothetical protein(HVO_RS16880)	1.21534	0.321211	0.000154565	0.000879795
HVO_RS16945	hypothetical protein(HVO_RS16945)	1.93783	0.249715	8.48265e-15	3.12161e-13
HVO_RS16955	hypothetical protein(HVO_RS16955)	1.27178	0.384066	0.000928428	0.00427639
HVO_RS17120	hypothetical protein(HVO_RS17120)	1.22118	0.181359	1.65652e-11	3.78509e-10
HVO_RS17285	hypothetical protein(HVO_RS17285)	-1.30959	0.251403	1.89747e-07	2.16076e-06
HVO_RS17315	hypothetical protein(HVO_RS17315)	-0.791673	0.312302	0.0112461	0.0354841
HVO_RS17525	hypothetical protein(HVO_RS17525)	-0.881256	0.242117	0.00027286	0.00146531
HVO_RS17630	hypothetical protein(HVO_RS17630)	1.68833	0.300708	1.97115e-08	2.62021e-07
HVO_RS17635	hypothetical protein(HVO_RS17635)	1.40519	0.311628	6.50805e-06	5.29119e-05
HVO_RS17640	hypothetical protein(HVO_RS17640)	1.17359	0.42691	0.00597695	0.0210852
HVO_RS17695	hypothetical protein(HVO_RS17695)	-1.39806	0.258619	6.44989e-08	7.74873e-07
HVO_RS17745	hypothetical protein(HVO_RS17745)	1.89922	0.187404	3.8889e-24	4.24862e-22
HVO_RS17765	hypothetical protein(HVO_RS17765)	-0.577775	0.237766	0.0150983	0.0453467
HVO_RS17795	hypothetical protein(HVO_RS17795)	1.29024	0.398498	0.00120476	0.00538598
HVO_RS17805	hypothetical protein(HVO_RS17805)	0.927914	0.380192	0.0146611	0.0443383
HVO_RS17810	hypothetical protein(HVO_RS17810)	1.62823	0.395723	3.87915e-05	0.000257823
HVO_RS17995	hypothetical protein(HVO_RS17995)	1.11231	0.328077	0.00069789	0.00331498
HVO_RS18040	hypothetical protein(HVO_RS18040)	1.38234	0.215414	1.3887e-10	2.75846e-09
HVO_RS18090	hypothetical protein(HVO_RS18090)	1.70546	0.20959	4.04831e-16	1.91255e-14
HVO_RS18345	hypothetical protein(HVO_RS18345)	0.542908	0.195375	0.00545615	0.0196849
HVO_RS18490	hypothetical protein(HVO_RS18490)	0.972979	0.269114	0.000299779	0.00159275
HVO_RS18535	hypothetical protein(HVO_RS18535)	1.43975	0.185195	7.59006e-15	2.82285e-13
HVO_RS18550	hypothetical protein(HVO_RS18550)	1.01582	0.321251	0.00156656	0.0068203
HVO_RS18615	hypothetical protein(HVO_RS18615)	3.06817	0.219412	1.96256e-44	6.86109e-42
HVO_RS18640	hypothetical protein(HVO_RS18640)	1.39443	0.236016	3.45876e-09	5.52138e-08
HVO_RS18645	hypothetical protein(HVO_RS18645)	-0.837359	0.188053	8.47655e-06	6.78124e-05
HVO_RS18720	hypothetical protein(HVO_RS18720)	-1.04424	0.385138	0.00670118	0.0232184
HVO_RS18795	hypothetical protein(HVO_RS18795)	-1.12012	0.27803	5.60674e-05	0.000355094
HVO_RS18900	hypothetical protein(HVO_RS18900)	0.613473	0.205928	0.00289132	0.011552
HVO_RS18940	hypothetical protein(HVO_RS18940)	-0.92764	0.324437	0.00424668	0.0160155
HVO_RS19035	hypothetical protein(HVO_RS19035)	2.06338	0.312403	3.97876e-11	8.69358e-10
HVO_RS19085	hypothetical protein(HVO_RS19085)	-1.2943	0.351139	0.000227798	0.00125021
HVO_RS19095	hypothetical protein(HVO_RS19095)	-0.841631	0.248885	0.000720623	0.00339528
HVO_RS19110	hypothetical protein(HVO_RS19110)	-0.990228	0.368414	0.00719212	0.0246506
HVO_RS19130	hypothetical protein(HVO_RS19130)	-0.722938	0.213637	0.000714501	0.0033789
HVO_RS19135	hypothetical protein(HVO_RS19135)	0.708197	0.231102	0.00218087	0.00901219
HVO_RS19260	hypothetical protein(HVO_RS19260)	1.77942	0.299442	2.80799e-09	4.54478e-08
HVO_RS19310	hypothetical protein(HVO_RS19310)	0.921979	0.183846	5.30474e-07	5.68876e-06
HVO_RS19315	hypothetical protein(HVO_RS19315)	1.71627	0.369595	3.42327e-06	2.96967e-05
HVO_RS19320	hypothetical protein(HVO_RS19320)	1.42961	0.204561	2.77478e-12	7.02945e-11
HVO_RS19325	hypothetical protein(HVO_RS19325)	1.80207	0.241033	7.63701e-14	2.47213e-12
HVO_RS19330	hypothetical protein(HVO_RS19330)	1.67057	0.247347	1.43869e-11	3.3309e-10
HVO_RS19335	hypothetical protein(HVO_RS19335)	1.50511	0.259917	7.00855e-09	1.03822e-07
HVO_RS19340	hypothetical protein(HVO_RS19340)	0.751326	0.221713	0.000702181	0.00333084
HVO_RS19345	hypothetical protein(HVO_RS19345)	0.727417	0.175426	3.37469e-05	0.000229085
HVO_RS19375	hypothetical protein(HVO_RS19375)	2.05085	0.176587	3.5052e-31	6.12709e-29
HVO_RS19385	hypothetical protein(HVO_RS19385)	1.57369	0.348667	6.37851e-06	5.19796e-05
HVO_RS19390	hypothetical protein(HVO_RS19390)	1.89918	0.27555	5.48854e-12	1.34181e-10
HVO_RS19400	hypothetical protein(HVO_RS19400)	-0.663003	0.175167	0.000153719	0.000876675
HVO_RS19410	hypothetical protein(HVO_RS19410)	1.06134	0.240919	1.05593e-05	8.33306e-05
HVO_RS19425	hypothetical protein(HVO_RS19425)	-0.740173	0.25258	0.00338479	0.013192
HVO_RS19455	hypothetical protein(HVO_RS19455)	-0.723277	0.189369	0.00013378	0.000771772
HVO_RS19480	hypothetical protein(HVO_RS19480)	1.62364	0.196397	1.37233e-16	6.85383e-15
HVO_RS19530	hypothetical protein(HVO_RS19530)	-0.940286	0.369622	0.010962	0.0347981
HVO_RS19625	hypothetical protein(HVO_RS19625)	2.33383	0.296056	3.19476e-15	1.31284e-13
HVO_RS00190	IclR family transcriptional regulator(HVO_RS00190)	0.937464	0.287081	0.0010927	0.00496116
HVO_RS00490	IclR family transcriptional regulator(HVO_RS00490)	1.15582	0.279705	3.59205e-05	0.000240571
HVO_RS14830	IclR family transcriptional regulator(HVO_RS14830)	1.17142	0.274278	1.94667e-05	0.000141194
HVO_RS09715	imidazole glycerol phosphate synthase cyclase subunit(HVO_RS09715)	0.796837	0.304374	0.00884589	0.0290912
HVO_RS19150	imidazoleglycerol-phosphate dehydratase(HVO_RS19150)	-0.837969	0.278088	0.00258401	0.0104678
HVO_RS04350	imidazolonepropionase(HVO_RS04350)	1.93444	0.232579	8.99394e-17	4.76406e-15
HVO_RS10820	IMP dehydrogenase(HVO_RS10820)	0.956427	0.194848	9.17366e-07	9.2424e-06
HVO_RS14925	indole-3-acetyl-L-aspartic acid hydrolase(HVO_RS14925)	-0.86769	0.342463	0.0112872	0.0355497
HVO_RS08475	indole-3-glycerol-phosphate synthase(HVO_RS08475)	1.40801	0.259626	5.85383e-08	7.13066e-07
HVO_RS08200	inorganic pyrophosphatase(HVO_RS08200)	-0.514756	0.166578	0.00200035	0.00840071
HVO_RS03405	integrase(HVO_RS03405)	-0.836041	0.269162	0.00189581	0.00803364
HVO_RS11560	integrase(HVO_RS11560)	1.43446	0.280855	3.26511e-07	3.60089e-06
HVO_RS12480	integrase(HVO_RS12480)	1.34186	0.297965	6.6876e-06	5.42456e-05
HVO_RS15625	integrase(HVO_RS15625)	-0.614442	0.21199	0.00375014	0.0144071
HVO_RS00970	iron ABC transporter permease(HVO_RS00970)	-1.08682	0.250551	1.43957e-05	0.000109407
HVO_RS12905	iron ABC transporter permease(HVO_RS12905)	-0.85971	0.216561	7.19231e-05	0.000443463
HVO_RS00225	iron ABC transporter substrate-binding protein(HVO_RS00225)	-1.64712	0.196202	4.65816e-17	2.54452e-15
HVO_RS00700	iron ABC transporter substrate-binding protein(HVO_RS00700)	-1.33652	0.245997	5.53836e-08	6.81764e-07
HVO_RS00725	iron ABC transporter substrate-binding protein(HVO_RS00725)	-1.32637	0.36398	0.000268359	0.00144558
HVO_RS00975	iron ABC transporter substrate-binding protein(HVO_RS00975)	-0.953227	0.204852	3.26764e-06	2.84879e-05
HVO_RS04265	iron ABC transporter substrate-binding protein(HVO_RS04265)	-1.07758	0.227757	2.23136e-06	2.04023e-05
HVO_RS04340	iron ABC transporter substrate-binding protein(HVO_RS04340)	-1.30162	0.231457	1.87035e-08	2.4957e-07
HVO_RS12900	iron ABC transporter substrate-binding protein(HVO_RS12900)	-1.13708	0.171502	3.35322e-11	7.46679e-10
HVO_RS14260	iron ABC transporter substrate-binding protein(HVO_RS14260)	-1.13114	0.178674	2.43983e-10	4.68662e-09
HVO_RS14505	iron ABC transporter substrate-binding protein(HVO_RS14505)	-0.857089	0.322542	0.00787714	0.0265816
HVO_RS14770	iron ABC transporter substrate-binding protein(HVO_RS14770)	-1.28548	0.286389	7.17058e-06	5.80286e-05
HVO_RS00195	iron transporter(HVO_RS00195)	-2.46109	0.371036	3.28875e-11	7.37018e-10
HVO_RS00210	iron transporter(HVO_RS00210)	-1.58261	0.419521	0.000161672	0.000913097
HVO_RS13165	iron-III ABC transporter permease(HVO_RS13165)	-1.72226	0.211637	4.02457e-16	1.91255e-14
HVO_RS05210	iron-sulfur cluster scaffold-like protein(HVO_RS05210)	1.80302	0.181119	2.40053e-23	2.54311e-21
HVO_RS01190	IS200/IS605 family transposase(HVO_RS01190)	0.743611	0.18198	4.38463e-05	0.000286517
HVO_RS10230	IS200/IS605 family transposase(HVO_RS10230)	2.4568	0.187839	4.32627e-39	1.16343e-36
HVO_RS00775	IS4 family transposase(HVO_RS00775)	-1.03339	0.253365	4.52985e-05	0.000294348
HVO_RS01895	IS4 family transposase(HVO_RS01895)	-1.17199	0.251042	3.03381e-06	2.67159e-05
HVO_RS02220	IS4 family transposase(HVO_RS02220)	-1.1929	0.312669	0.000136059	0.000782339
HVO_RS02500	IS4 family transposase(HVO_RS02500)	-0.965689	0.26829	0.000318925	0.00167664
HVO_RS02535	IS4 family transposase(HVO_RS02535)	-0.77041	0.228041	0.00072915	0.00343083
HVO_RS02910	IS4 family transposase(HVO_RS02910)	-1.20387	0.201656	2.37364e-09	3.87768e-08
HVO_RS02995	IS4 family transposase(HVO_RS02995)	-1.11597	0.219264	3.58764e-07	3.94415e-06
HVO_RS03005	IS4 family transposase(HVO_RS03005)	-0.816512	0.240567	0.000688525	0.00328347
HVO_RS03440	IS4 family transposase(HVO_RS03440)	-1.24527	0.25522	1.06516e-06	1.05911e-05
HVO_RS03720	IS4 family transposase(HVO_RS03720)	-1.31	0.520757	0.0118843	0.037129
HVO_RS03765	IS4 family transposase(HVO_RS03765)	-0.980341	0.270642	0.000292023	0.00155865
HVO_RS03770	IS4 family transposase(HVO_RS03770)	-0.675391	0.252585	0.00749707	0.0254464
HVO_RS06035	IS4 family transposase(HVO_RS06035)	-1.31989	0.296344	8.43146e-06	6.76064e-05
HVO_RS06040	IS4 family transposase(HVO_RS06040)	-1.52895	0.354579	1.61785e-05	0.000120085
HVO_RS09120	IS4 family transposase(HVO_RS09120)	-1.15166	0.24411	2.38401e-06	2.15362e-05
HVO_RS13270	IS4 family transposase(HVO_RS13270)	-0.982825	0.279885	0.000445528	0.0022411
HVO_RS13510	IS4 family transposase(HVO_RS13510)	-1.15417	0.269497	1.84652e-05	0.000134488
HVO_RS14570	IS4 family transposase(HVO_RS14570)	-1.28064	0.266675	1.56886e-06	1.49448e-05
HVO_RS18325	IS4 family transposase(HVO_RS18325)	-0.677478	0.252033	0.00718691	0.0246506
HVO_RS19305	IS4 family transposase(HVO_RS19305)	-0.700157	0.258049	0.00666228	0.0231294
HVO_RS19435	IS4 family transposase(HVO_RS19435)	-0.80861	0.254504	0.00148703	0.0065228
HVO_RS19490	IS4 family transposase(HVO_RS19490)	-1.23753	0.243293	3.64582e-07	3.99368e-06
HVO_RS19565	IS4 family transposase(HVO_RS19565)	-0.782952	0.293216	0.00758004	0.0256533
HVO_RS19605	IS630 family transposase(HVO_RS19605)	-0.724775	0.256258	0.0046795	0.0173853
HVO_RS11795	isochorismate synthase(HVO_RS11795)	-0.657745	0.214744	0.00219184	0.00903921
HVO_RS17200	isocitrate dehydrogenase (NADP(+))(HVO_RS17200)	-0.483993	0.166523	0.00365548	0.0140899
HVO_RS07835	KEOPS complex Pcc1 subunit(HVO_RS07835)	0.742714	0.209055	0.000381273	0.00195874
HVO_RS11970	ketol-acid reductoisomerase(HVO_RS11970)	1.38778	0.177307	4.99754e-15	1.94127e-13
HVO_RS03205	L-asparaginase(HVO_RS03205)	1.93385	0.435583	9.00937e-06	7.19104e-05
HVO_RS05745	L-lactate dehydrogenase(HVO_RS05745)	1.23202	0.175289	2.08754e-12	5.36619e-11
HVO_RS12855	L-lactate permease(HVO_RS12855)	-0.836215	0.259351	0.00126299	0.00562471
HVO_RS06875	leucine--tRNA ligase(HVO_RS06875)	-0.474705	0.198851	0.0169755	0.0497455
HVO_RS13885	long-chain fatty acid--CoA ligase(HVO_RS13885)	-0.571601	0.20744	0.0058603	0.0207785
HVO_RS11320	long-chain-fatty-acid--CoA ligase(HVO_RS11320)	-0.953615	0.230394	3.48716e-05	0.000234896
HVO_RS00200	lysine 6-monooxygenase(HVO_RS00200)	-2.38309	0.398861	2.30466e-09	3.80051e-08
HVO_RS14215	malate synthase(HVO_RS14215)	-1.06665	0.312475	0.000641192	0.00308337
HVO_RS17615	manganese transporter(HVO_RS17615)	0.868915	0.211612	4.02273e-05	0.000266354
HVO_RS14555	mannosyltransferase B(HVO_RS14555)	-1.23291	0.226774	5.42721e-08	6.75215e-07
HVO_RS02465	MarR family transcriptional regulator(HVO_RS02465)	2.42629	0.266367	8.32909e-20	6.06635e-18
HVO_RS02965	MarR family transcriptional regulator(HVO_RS02965)	1.19128	0.207374	9.21283e-09	1.32543e-07
HVO_RS09700	MBL fold hydrolase(HVO_RS09700)	-0.795602	0.309655	0.0101899	0.0328028
HVO_RS11860	MBL fold hydrolase(HVO_RS11860)	1.22899	0.35014	0.000448104	0.00225082
HVO_RS13890	MBL fold hydrolase(HVO_RS13890)	0.801116	0.225171	0.000373959	0.00192826
HVO_RS12510	MBL fold metallo-hydrolase(HVO_RS12510)	-0.451204	0.17921	0.0118109	0.036966
HVO_RS17670	mechanosensitive ion channel protein(HVO_RS17670)	-0.718734	0.23859	0.00259167	0.0104867
HVO_RS11815	membrane protein(HVO_RS11815)	1.08447	0.306451	0.00040196	0.00204549
HVO_RS12915	membrane protein(HVO_RS12915)	-1.22117	0.264408	3.86505e-06	3.32813e-05
HVO_RS13300	membrane protein(HVO_RS13300)	0.939042	0.223873	2.73448e-05	0.000190054
HVO_RS14200	membrane protein(HVO_RS14200)	0.7632	0.312075	0.0144625	0.0438898
HVO_RS15050	membrane protein(HVO_RS15050)	-0.863547	0.238993	0.00030235	0.00160397
HVO_RS08165	metal-dependent phosphoesterase(HVO_RS08165)	-0.632413	0.212311	0.00289462	0.011552
HVO_RS08785	metallophosphatase(HVO_RS08785)	1.13032	0.212799	1.08632e-07	1.26593e-06
HVO_RS13675	metalloprotease(HVO_RS13675)	1.34199	0.20266	3.54692e-11	7.79876e-10
HVO_RS17950	methionine synthase(HVO_RS17950)	-0.710362	0.273475	0.00938943	0.0306493
HVO_RS08580	methionine--tRNA ligase(HVO_RS08580)	0.567026	0.17058	0.000887033	0.00409652
HVO_RS03220	methylmalonate-semialdehyde dehydrogenase (acylating)(HVO_RS03220)	1.01697	0.379364	0.00734646	0.025008
HVO_RS16615	methylmalonyl-CoA carboxyltransferase(HVO_RS16615)	-1.81269	0.201223	2.09171e-19	1.43385e-17
HVO_RS14270	methyltransferase type 11(HVO_RS14270)	-0.760077	0.307266	0.0133731	0.0409749
HVO_RS10660	MFS transporter(HVO_RS10660)	0.758481	0.289375	0.00876477	0.0289505
HVO_RS12050	MFS transporter(HVO_RS12050)	-0.698191	0.162647	1.76526e-05	0.00012997
HVO_RS12920	MFS transporter(HVO_RS12920)	0.800589	0.208916	0.000127051	0.000735382
HVO_RS08605	molecular chaperone DnaJ(HVO_RS08605)	2.38618	0.344304	4.19463e-12	1.04003e-10
HVO_RS09695	molecular chaperone DnaJ(HVO_RS09695)	-0.606294	0.23156	0.00883691	0.0290902
HVO_RS12340	molecular chaperone DnaJ(HVO_RS12340)	0.773778	0.181895	2.09997e-05	0.00015044
HVO_RS17140	molecular chaperone DnaJ(HVO_RS17140)	1.39885	0.287065	1.0996e-06	1.08287e-05
HVO_RS12345	molecular chaperone DnaK(HVO_RS12345)	0.773475	0.156566	7.80184e-07	7.92885e-06
HVO_RS06865	molecular chaperone Hsp20(HVO_RS06865)	1.97787	0.251811	4.01102e-15	1.61178e-13
HVO_RS08375	molecular chaperone Hsp20(HVO_RS08375)	0.985878	0.192337	2.96311e-07	3.3096e-06
HVO_RS11700	molybdenum cofactor biosynthesis protein(HVO_RS11700)	-1.19879	0.341719	0.000451307	0.00226366
HVO_RS15795	molybdopterin biosynthesis protein(HVO_RS15795)	1.31613	0.24221	5.51505e-08	6.81294e-07
HVO_RS15790	molybdopterin molybdenumtransferase MoeA(HVO_RS15790)	0.93752	0.307375	0.00228776	0.00937635
HVO_RS17345	molybdopterin synthase sulfur carrier subunit(HVO_RS17345)	0.647693	0.265877	0.014848	0.0446718
HVO_RS13645	molybdopterin synthase(HVO_RS13645)	1.28859	0.198327	8.17839e-11	1.75409e-09
HVO_RS00745	Mur ligase family CapB protein(HVO_RS00745)	-0.573302	0.169198	0.000703172	0.00333102
HVO_RS15635	N-6 adenine-specific DNA methylase(HVO_RS15635)	-0.819749	0.200876	4.48661e-05	0.000292089
HVO_RS14545	N-acetylgalactosamine-6-sulfatase(HVO_RS14545)	-0.541344	0.18833	0.00404733	0.0153133
HVO_RS00205	N-acetyltransferase(HVO_RS00205)	-1.517	0.5328	0.0044102	0.016543
HVO_RS17785	N-acetyltransferase(HVO_RS17785)	0.835622	0.238699	0.00046397	0.0023172
HVO_RS05690	ATPase AAA	-0.588488	0.188613	0.00180799	0.00771764
HVO_RS07840	DNA-directed RNA polymerase subunit P	0.721264	0.29731	0.0152677	0.0457378
HVO_RS10045	heme ABC transporter ATP-binding protein	-0.882482	0.219153	5.65435e-05	0.000357461
HVO_RS16405	arginine ABC transporter ATP-binding protein	-0.618148	0.199932	0.00198949	0.00836976
HVO_RS18115	DNA-directed RNA polymerase subunit K	0.61604	0.199649	0.00203128	0.00849445
HVO_RS19290	RNase_P_RNA component	0.535741	0.157038	0.00064598	0.00309787
HVO_RS19635	signal recognition particle sRNA	0.601832	0.178359	0.000740135	0.00347317
HVO_RS19685	hypothetical protein/pseudo region	-0.690356	0.249872	0.00573011	0.0204413
HVO_RS19725	hypothetical protein/pseudo region	-1.27041	0.507066	0.0122308	0.0378397
HVO_RS19820	hypothetical protein	1.43516	0.348129	3.74777e-05	0.000249896
HVO_RS19855	hypothetical protein	0.436503	0.176908	0.0136098	0.0416636
HVO_RS19860	hypothetical protein	0.511568	0.214056	0.0168537	0.0495071
HVO_RS19875	L-fuculose-phosphate aldolase	0.600774	0.215755	0.00536066	0.0194523
HVO_RS19925	hypothetical protein	-0.952114	0.202315	2.52503e-06	2.26346e-05
HVO_RS19930	hypothetical protein	-1.39372	0.180806	1.27422e-14	4.59243e-13
HVO_RS19970	IS630 family transposase/pseudo region	2.95903	0.288422	1.07413e-24	1.25172e-22
HVO_RS20000	hypothetical protein/pseudo region	1.51964	0.255059	2.5532e-09	4.15162e-08
HVO_RS20060	hypothetical protein	0.768225	0.28058	0.00618164	0.021611
HVO_RS20065	hypothetical protein	-0.581096	0.204561	0.00450155	0.0168315
HVO_RS20100	hypothetical protein	-0.569826	0.220513	0.00976376	0.0315764
HVO_RS20115	hypothetical protein	1.05912	0.205027	2.3945e-07	2.70038e-06
HVO_RS20130	transcriptional regulator	1.03921	0.173704	2.19574e-09	3.63805e-08
HVO_RS20135	chromosomal protein MC1/pseudo region	0.934496	0.380736	0.0141102	0.0429323
HVO_RS20150	agl cluster protein AglQ	-0.635164	0.190484	0.000854624	0.00396782
HVO_RS20155	glycosyl transferase	-0.463684	0.190153	0.0147492	0.0445203
HVO_RS20230	hypothetical protein	-1.50678	0.226647	2.96805e-11	6.6944e-10
HVO_RS20235	LPS transferase	-0.881687	0.224711	8.72169e-05	0.000527527
HVO_RS20240	polysaccharide biosynthesis protein	-1.70611	0.263317	9.21459e-11	1.95238e-09
HVO_RS20255	hypothetical protein/pseudo region	0.918224	0.325681	0.00481134	0.0178183
HVO_RS20260	type I restriction-modification system methylation subunit	-0.946251	0.218305	1.4606e-05	0.000110286
HVO_RS20265	type I restriction-modification system methylation subunit	-1.04877	0.215863	1.18273e-06	1.15822e-05
HVO_RS20275	hypothetical protein	1.78314	0.20833	1.13647e-17	6.62182e-16
HVO_RS20310	integrase	0.852749	0.195927	1.34666e-05	0.000103244
HVO_RS20330	hypothetical protein	1.24619	0.204209	1.04396e-09	1.79787e-08
HVO_RS20335	hypothetical protein	0.496566	0.184032	0.00697032	0.0240081
HVO_RS20340	hypothetical protein/pseudo region	1.6126	0.326169	7.65155e-07	7.79878e-06
HVO_RS20345	hypothetical protein/pseudo region	1.93599	0.204123	2.43754e-21	2.11613e-19
HVO_RS20355	IS6 family transposase/pseudo region	-1.40171	0.350971	6.50213e-05	0.000406415
HVO_RS20370	hypothetical protein	-0.990961	0.242436	4.36031e-05	0.000285997
HVO_RS20385	DNA (cytosine-5-)-methyltransferase	-0.544303	0.172546	0.00160751	0.00693809
HVO_RS20390	hypothetical protein	-0.700757	0.164264	1.9897e-05	0.000143719
HVO_RS20405	hypothetical protein	-2.61294	0.220795	2.5969e-32	5.34044e-30
HVO_RS20410	hypothetical protein	-0.857987	0.283825	0.00250331	0.0102
HVO_RS20415	IS630 family transposase/pseudo region	-1.39113	0.509922	0.00636964	0.0222016
HVO_RS14765	Na+/H+ antiporter NhaC(HVO_RS14765)	-1.36407	0.494135	0.00577084	0.0205392
HVO_RS15255	NAD-dependent protein deacetylase(HVO_RS15255)	-0.919761	0.240925	0.000134746	0.000776064
HVO_RS13715	NAD(+) synthetase(HVO_RS13715)	1.01709	0.25411	6.26639e-05	0.000392604
HVO_RS15310	NADH dehydrogenase(HVO_RS15310)	1.21637	0.200223	1.23906e-09	2.1028e-08
HVO_RS05150	NADH-binding protein(HVO_RS05150)	1.79015	0.374626	1.76598e-06	1.65519e-05
HVO_RS09300	NADH-dependent flavin oxidoreductase(HVO_RS09300)	0.770572	0.277461	0.00548253	0.0197394
HVO_RS09720	NADPH:quinone reductase(HVO_RS09720)	1.16234	0.242522	1.64526e-06	1.55876e-05
HVO_RS00915	nickel ABC transporter permease(HVO_RS00915)	-1.11011	0.260357	2.00972e-05	0.000144866
HVO_RS00730	nickel-responsive regulator(HVO_RS00730)	0.781686	0.209684	0.000193061	0.00107646
HVO_RS08450	nicotinamide-nucleotide adenylyltransferase(HVO_RS08450)	-0.569045	0.186077	0.00222734	0.0091717
HVO_RS13360	nicotinate phosphoribosyltransferase(HVO_RS13360)	-1.32807	0.261118	3.65555e-07	3.99368e-06
HVO_RS12400	nitrate ABC transporter permease(HVO_RS12400)	1.17413	0.284202	3.60706e-05	0.000241115
HVO_RS12405	nitrate ABC transporter substrate-binding protein(HVO_RS12405)	1.61665	0.198494	3.806e-16	1.84802e-14
HVO_RS04300	nitrous oxide reductase accessory protein NosL(HVO_RS04300)	1.12052	0.240918	3.30226e-06	2.87182e-05
HVO_RS04545	nitrous oxide reductase accessory protein NosL(HVO_RS04545)	-0.973844	0.232653	2.84137e-05	0.000196313
HVO_RS13780	non-canonical purine NTP pyrophosphatase(HVO_RS13780)	1.33234	0.216738	7.88427e-10	1.39209e-08
HVO_RS18675	nuclease(HVO_RS18675)	-0.614519	0.172666	0.000372252	0.00192481
HVO_RS16675	nucleoside deaminase(HVO_RS16675)	-0.655467	0.21808	0.00265028	0.0107024
HVO_RS17940	nucleoside-diphosphate kinase(HVO_RS17940)	-0.759697	0.16168	2.61729e-06	2.33419e-05
HVO_RS16330	NYN domain-containing protein(HVO_RS16330)	-0.842987	0.239966	0.000443168	0.00223244
HVO_RS15735	Orc1-type DNA replication protein(HVO_RS15735)	-1.02283	0.33185	0.0020548	0.00858253
HVO_RS18620	ornithine cyclodeaminase(HVO_RS18620)	1.06703	0.170573	3.96122e-10	7.40557e-09
HVO_RS09895	orotate phosphoribosyltransferase(HVO_RS09895)	0.660757	0.262837	0.0119391	0.0372671
HVO_RS01215	oxidoreductase(HVO_RS01215)	1.98703	0.253471	4.53173e-15	1.79688e-13
HVO_RS08335	oxidoreductase(HVO_RS08335)	-0.612741	0.236577	0.00959682	0.0311807
HVO_RS09295	oxidoreductase(HVO_RS09295)	0.78707	0.252194	0.00180308	0.00770607
HVO_RS09605	oxidoreductase(HVO_RS09605)	0.858166	0.252981	0.0006933	0.00329766
HVO_RS10870	oxidoreductase(HVO_RS10870)	0.686138	0.225225	0.00231552	0.00947899
HVO_RS02970	PadR family transcriptional regulator(HVO_RS02970)	1.72578	0.239958	6.38443e-13	1.87563e-11
HVO_RS08205	PadR family transcriptional regulator(HVO_RS08205)	0.705542	0.166171	2.17724e-05	0.000155339
HVO_RS18570	PadR family transcriptional regulator(HVO_RS18570)	1.04064	0.215037	1.30257e-06	1.26144e-05
HVO_RS13275	peptidase M20(HVO_RS13275)	0.65865	0.219282	0.0026675	0.0107438
HVO_RS08665	peptidase M42(HVO_RS08665)	-0.989082	0.218981	6.27978e-06	5.12947e-05
HVO_RS06760	peptidase M54(HVO_RS06760)	1.21618	0.198529	9.01463e-10	1.57576e-08
HVO_RS03525	peptidase(HVO_RS03525)	-0.717482	0.238016	0.00257462	0.010454
HVO_RS08770	peptidase(HVO_RS08770)	1.43626	0.163269	1.40662e-18	8.78133e-17
HVO_RS14090	peptidase(HVO_RS14090)	1.62528	0.177482	5.31512e-20	3.95779e-18
HVO_RS18745	peptidase(HVO_RS18745)	1.06989	0.323075	0.000927648	0.00427639
HVO_RS04980	peptide ABC transporter ATP-binding protein(HVO_RS04980)	-1.03435	0.192533	7.77413e-08	9.18188e-07
HVO_RS03740	peptide ABC transporter permease(HVO_RS03740)	1.01759	0.215839	2.42226e-06	2.18254e-05
HVO_RS04990	peptide ABC transporter permease(HVO_RS04990)	-0.577085	0.188927	0.00225406	0.00924904
HVO_RS04995	peptide ABC transporter permease(HVO_RS04995)	-0.482676	0.169356	0.00437092	0.0164133
HVO_RS07730	peptide ABC transporter permease(HVO_RS07730)	-1.32684	0.245522	6.51117e-08	7.79556e-07
HVO_RS07735	peptide ABC transporter permease(HVO_RS07735)	-0.756325	0.275303	0.00600984	0.0211372
HVO_RS00395	peptide ABC transporter substrate-binding protein(HVO_RS00395)	-0.65382	0.229901	0.0044563	0.0166801
HVO_RS00905	peptide ABC transporter substrate-binding protein(HVO_RS00905)	-1.04336	0.214069	1.09394e-06	1.08035e-05
HVO_RS05000	peptide ABC transporter substrate-binding protein(HVO_RS05000)	-0.984629	0.200769	9.37725e-07	9.42037e-06
HVO_RS03550	peptide ABC transporter(HVO_RS03550)	-1.06738	0.334359	0.00141135	0.00622988
HVO_RS14915	peptide ABC transporter(HVO_RS14915)	-1.58204	0.47444	0.000854403	0.00396782
HVO_RS06255	peptide chain release factor 1(HVO_RS06255)	0.417962	0.156243	0.00747145	0.0253841
HVO_RS15440	peptide-methionine (R)-S-oxide reductase(HVO_RS15440)	0.949169	0.242185	8.8848e-05	0.000536464
HVO_RS02870	peptide-methionine (S)-S-oxide reductase(HVO_RS02870)	0.985548	0.172219	1.04868e-08	1.4783e-07
HVO_RS12560	peptidylprolyl isomerase(HVO_RS12560)	-0.58348	0.164678	0.000395365	0.00201871
HVO_RS14330	PGF-CTERM sorting domain-containing protein(HVO_RS14330)	-0.548952	0.209484	0.00878021	0.0289505
HVO_RS17425	phage shock protein A(HVO_RS17425)	1.33941	0.189043	1.38842e-12	3.79212e-11
HVO_RS05400	phenazine biosynthesis protein(HVO_RS05400)	-0.642553	0.221133	0.00366399	0.0141072
HVO_RS04105	phenylacetate-CoA oxygenase subunit PaaA(HVO_RS04105)	2.88708	0.312883	2.7744e-20	2.1554e-18
HVO_RS04115	phenylacetic acid degradation protein PaaC(HVO_RS04115)	1.74063	0.500417	0.000504506	0.00249118
HVO_RS18955	phenylalanine--tRNA ligase subunit beta(HVO_RS18955)	-0.590464	0.199441	0.00307051	0.0121706
HVO_RS02860	phosphatase(HVO_RS02860)	-0.744296	0.304421	0.0144869	0.0439254
HVO_RS16145	phosphate ABC transporter, permease protein PstA(HVO_RS16145)	-0.753554	0.225893	0.000850264	0.00396337
HVO_RS06850	phosphate-binding protein(HVO_RS06850)	-0.969822	0.17231	1.81943e-08	2.43706e-07
HVO_RS07015	phosphodiesterase(HVO_RS07015)	0.968344	0.281809	0.00058999	0.0028489
HVO_RS11920	phosphoenolpyruvate--protein phosphotransferase(HVO_RS11920)	0.47804	0.18368	0.00925305	0.0303174
HVO_RS08545	phosphoesterase(HVO_RS08545)	1.25464	0.161002	6.55872e-15	2.46551e-13
HVO_RS11135	phosphoesterase(HVO_RS11135)	1.01963	0.216368	2.44747e-06	2.19958e-05
HVO_RS17865	phosphoesterase(HVO_RS17865)	1.03726	0.208734	6.71993e-07	6.99193e-06
HVO_RS05670	phosphoglucomutase(HVO_RS05670)	0.563347	0.21776	0.00968115	0.0313383
HVO_RS07025	phosphoglycerate kinase(HVO_RS07025)	1.08221	0.217628	6.60047e-07	6.88813e-06
HVO_RS17815	phosphoglycolate phosphatase(HVO_RS17815)	1.18801	0.232379	3.18111e-07	3.54177e-06
HVO_RS08860	phosphohydrolase(HVO_RS08860)	0.854128	0.217263	8.44848e-05	0.000511887
HVO_RS10295	phosphohydrolase(HVO_RS10295)	0.469406	0.187139	0.0121303	0.0376621
HVO_RS19460	phospholipase D Active site motif domain protein(HVO_RS19460)	-0.596188	0.236762	0.0117994	0.036963
HVO_RS03940	phospholipase(HVO_RS03940)	1.18227	0.407957	0.00375511	0.0144104
HVO_RS12535	phospholipase(HVO_RS12535)	1.13879	0.385659	0.00314855	0.0124236
HVO_RS11460	phosphomannomutase(HVO_RS11460)	-0.519222	0.177442	0.0034319	0.0133607
HVO_RS06845	phosphonate ABC transporter ATP-binding protein(HVO_RS06845)	-0.837885	0.218553	0.000126189	0.000732819
HVO_RS06840	phosphonate ABC transporter, permease protein PhnE(HVO_RS06840)	-1.04621	0.263015	6.95734e-05	0.000431256
HVO_RS15225	phosphoribosylformylglycinamidine synthase I(HVO_RS15225)	-1.04661	0.26844	9.66484e-05	0.000578566
HVO_RS09725	phosphoribosylformylglycinamidine synthase II(HVO_RS09725)	-0.652456	0.265461	0.0139784	0.0426055
HVO_RS15230	phosphoribosylformylglycinamidine synthase(HVO_RS15230)	-1.32443	0.365577	0.000291381	0.00155759
HVO_RS08040	phosphoribosyltransferase(HVO_RS08040)	-0.813862	0.176721	4.11802e-06	3.51137e-05
HVO_RS19040	phosphoserine phosphatase SerB(HVO_RS19040)	0.616279	0.234898	0.0087005	0.0287767
HVO_RS08920	phosphoserine phosphatase(HVO_RS08920)	0.702212	0.162639	1.5773e-05	0.000117758
HVO_RS11530	phosphotransferase(HVO_RS11530)	0.74718	0.258376	0.00382999	0.0146495
HVO_RS10670	photosynthetic protein synthase I(HVO_RS10670)	1.51717	0.214976	1.69689e-12	4.39433e-11
HVO_RS14400	photosystem reaction center subunit H(HVO_RS14400)	-0.820624	0.267277	0.00213835	0.00886796
HVO_RS16900	phytoene dehydrogenase(HVO_RS16900)	0.90454	0.25528	0.000395118	0.00201871
HVO_RS03930	pilus protein(HVO_RS03930)	1.25214	0.276411	5.89861e-06	4.84073e-05
HVO_RS00410	polygalacturonase(HVO_RS00410)	1.19398	0.330075	0.000297695	0.00158408
HVO_RS05615	polyketide cyclase(HVO_RS05615)	1.17318	0.216409	5.9233e-08	7.19023e-07
HVO_RS10405	polyketide cyclase(HVO_RS10405)	0.95016	0.180793	1.47612e-07	1.69754e-06
HVO_RS06955	potassium channel protein(HVO_RS06955)	0.579706	0.22955	0.0115565	0.0362672
HVO_RS09770	potassium transporter TrkH(HVO_RS09770)	-0.825048	0.248068	0.000881354	0.00408649
HVO_RS13880	potassium transporter(HVO_RS13880)	-0.43225	0.176851	0.0145193	0.0439855
HVO_RS00670	PQQ repeat protein(HVO_RS00670)	-1.33731	0.329425	4.91723e-05	0.000316004
HVO_RS00675	PQQ repeat protein(HVO_RS00675)	-0.794852	0.317138	0.0121993	0.0377757
HVO_RS00680	PQQ repeat protein(HVO_RS00680)	-1.47066	0.41634	0.00041189	0.00209298
HVO_RS00685	PQQ repeat protein(HVO_RS00685)	-1.16783	0.368365	0.00152282	0.00666307
HVO_RS03470	PQQ repeat protein(HVO_RS03470)	0.8231	0.314443	0.00885384	0.0290912
HVO_RS05015	PQQ repeat-containing protein(HVO_RS05015)	0.984453	0.349318	0.00482916	0.0178653
HVO_RS17290	PQQ repeat-containing protein(HVO_RS17290)	-1.21836	0.216365	1.79109e-08	2.41763e-07
HVO_RS00235	precorrin isomerase(HVO_RS00235)	-0.860952	0.207106	3.22378e-05	0.000220555
HVO_RS00295	precorrin-2 C(20)-methyltransferase(HVO_RS00295)	-0.861204	0.180947	1.94148e-06	1.79561e-05
HVO_RS00275	precorrin-3B C(17)-methyltransferase(HVO_RS00275)	-0.913253	0.163553	2.35287e-08	3.06926e-07
HVO_RS00290	precorrin-4 C(11)-methyltransferase(HVO_RS00290)	-1.31224	0.176527	1.05645e-13	3.35759e-12
HVO_RS00300	precorrin-6Y C5,15-methyltransferase (decarboxylating) subunit CbiT(HVO_RS00300)	-0.931154	0.171482	5.63409e-08	6.91115e-07
HVO_RS07830	prefoldin subunit beta(HVO_RS07830)	-0.414104	0.153764	0.00707876	0.0243576
HVO_RS16895	prenyltransferase(HVO_RS16895)	1.23294	0.417903	0.00317469	0.0124986
HVO_RS06860	prephenate dehydratase(HVO_RS06860)	1.03069	0.255274	5.40027e-05	0.000344513
HVO_RS11025	prephenate dehydrogenase(HVO_RS11025)	-0.951726	0.33318	0.00428353	0.0161197
HVO_RS05600	preprotein translocase subunit TatC(HVO_RS05600)	-0.894111	0.196814	5.54783e-06	4.57435e-05
HVO_RS05605	preprotein translocase subunit TatC(HVO_RS05605)	-0.768347	0.189	4.79641e-05	0.000309377
HVO_RS14810	presumptive arabitol PTS enzyme IIB(HVO_RS14810)	1.07806	0.298541	0.000304898	0.00161503
HVO_RS06295	proline dehydrogenase(HVO_RS06295)	0.533525	0.222777	0.0166257	0.0489254
HVO_RS10425	proline dehydrogenase(HVO_RS10425)	-0.457086	0.188681	0.0154127	0.0460536
HVO_RS11685	propionyl-CoA carboxylase(HVO_RS11685)	-1.13068	0.295003	0.00012671	0.000734621
HVO_RS10890	protease(HVO_RS10890)	0.556475	0.184642	0.0025799	0.0104632
HVO_RS09940	proteasome endopeptidase complex,subunit alpha(HVO_RS09940)	0.557954	0.156665	0.000368801	0.00191295
HVO_RS18840	proteasome subunit alpha(HVO_RS18840)	0.759938	0.196575	0.000110684	0.000654741
HVO_RS12200	proteasome subunit beta(HVO_RS12200)	1.39198	0.177915	5.12385e-15	1.96846e-13
HVO_RS09630	protein translocase TatA(HVO_RS09630)	0.826084	0.173544	1.93515e-06	1.79451e-05
HVO_RS06990	protein-L-isoaspartate O-methyltransferase(HVO_RS06990)	-0.43694	0.180887	0.0157118	0.0467475
HVO_RS14240	proteinase IV-like protein(HVO_RS14240)	-1.09507	0.230022	1.92891e-06	1.79348e-05
HVO_RS03395	pseudo(HVO_RS03395)	0.67925	0.266212	0.0107249	0.0341789
HVO_RS03840	pseudo(HVO_RS03840)	3.28296	0.207985	3.97278e-56	1.73611e-53
HVO_RS04000	pseudo(HVO_RS04000)	-0.693135	0.21939	0.00158109	0.00686645
HVO_RS09115	pseudo(HVO_RS09115)	-0.675679	0.251695	0.0072636	0.0248226
HVO_RS09135	pseudo(HVO_RS09135)	1.01202	0.344622	0.00331826	0.0129761
HVO_RS10235	pseudo(HVO_RS10235)	1.78623	0.179845	3.01989e-23	3.01644e-21
HVO_RS16455	pseudo(HVO_RS16455)	-1.23131	0.417066	0.00315414	0.0124317
HVO_RS18390	pseudo(HVO_RS18390)	0.648295	0.244352	0.00797511	0.0268345
HVO_RS18855	pseudo(HVO_RS18855)	0.429656	0.179724	0.0168191	0.0494528
HVO_RS19515	pseudo(HVO_RS19515)	-0.695802	0.272677	0.0107185	0.0341789
HVO_RS19525	pseudo(HVO_RS19525)	1.06199	0.301363	0.000425169	0.00215419
HVO_RS14800	PTS galactitol enzyme II, A component(HVO_RS14800)	1.44188	0.409293	0.000426938	0.00216002
HVO_RS12115	PTS mannose transporter subunit IID(HVO_RS12115)	1.49953	0.176536	1.99298e-17	1.10595e-15
HVO_RS11915	PTS sugar transporter subunit IIC(HVO_RS11915)	1.57358	0.268239	4.45567e-09	6.8925e-08
HVO_RS05200	pyridine nucleotide-disulfide oxidoreductase(HVO_RS05200)	1.19106	0.210345	1.49254e-08	2.06242e-07
HVO_RS01820	pyridoxamine 5'-phosphate oxidase(HVO_RS01820)	0.825468	0.267196	0.00200583	0.00840811
HVO_RS04295	quinol oxidase(HVO_RS04295)	-0.508457	0.19769	0.0101116	0.032611
HVO_RS00900	racemase(HVO_RS00900)	-0.681983	0.280712	0.0151207	0.0453752
HVO_RS18185	radical SAM protein(HVO_RS18185)	0.782799	0.166879	2.72102e-06	2.41438e-05
HVO_RS10085	radical SAM/SPASM domain-containing protein(HVO_RS10085)	0.524387	0.180174	0.00360907	0.0139572
HVO_RS03135	reactive intermediate/imine deaminase(HVO_RS03135)	-0.777779	0.302186	0.0100575	0.0324964
HVO_RS06915	reactive intermediate/imine deaminase(HVO_RS06915)	-0.884541	0.205809	1.72444e-05	0.000127455
HVO_RS12485	reactive intermediate/imine deaminase(HVO_RS12485)	6.4739	0.243083	2.85221e-156	9.97132e-153
HVO_RS11145	replication protein A(HVO_RS11145)	0.913758	0.206213	9.37358e-06	7.4647e-05
HVO_RS00755	response regulator(HVO_RS00755)	0.6111	0.1984	0.00206902	0.00863162
HVO_RS11245	response regulator(HVO_RS11245)	0.699113	0.207617	0.000759044	0.00355237
HVO_RS15800	response regulator(HVO_RS15800)	1.22514	0.259605	2.36736e-06	2.14412e-05
HVO_RS14560	rhamnosyl transferase-like protein(HVO_RS14560)	-0.620588	0.225839	0.00599732	0.0211357
HVO_RS18100	rhodanese(HVO_RS18100)	1.2372	0.249296	6.94891e-07	7.14673e-06
HVO_RS03830	rhomboid family intramembrane serine protease(HVO_RS03830)	-1.36205	0.496159	0.00604753	0.0212271
HVO_RS03900	ribonuclease H(HVO_RS03900)	0.708146	0.264963	0.00752601	0.0254951
HVO_RS08215	ribonuclease H(HVO_RS08215)	-0.867172	0.2546	0.000659191	0.00315689
HVO_RS14190	ribonuclease HII(HVO_RS14190)	-0.697017	0.25261	0.00579329	0.0205618
HVO_RS17860	ribonuclease J(HVO_RS17860)	0.498111	0.180515	0.00579099	0.0205618
HVO_RS06570	ribonuclease R(HVO_RS06570)	0.799148	0.20815	0.000123389	0.000718946
HVO_RS07900	ribose 1,5-bisphosphate isomerase(HVO_RS07900)	1.01467	0.412404	0.0138789	0.042339
HVO_RS09325	ribose 1,5-bisphosphate isomerase(HVO_RS09325)	1.35424	0.239325	1.52615e-08	2.10056e-07
HVO_RS06750	RNA 3'-terminal-phosphate cyclase(HVO_RS06750)	2.7846	0.399348	3.10541e-12	7.75465e-11
HVO_RS05465	RNA methylase(HVO_RS05465)	-0.780951	0.254977	0.00219258	0.00903921
HVO_RS18005	RNA-binding protein(HVO_RS18005)	-0.412337	0.169937	0.0152487	0.0457201
HVO_RS05350	RNA-processing protein(HVO_RS05350)	1.12351	0.155854	5.64696e-13	1.67303e-11
HVO_RS14695	RND transporter(HVO_RS14695)	-0.791771	0.202729	9.40079e-05	0.000563725
HVO_RS06105	rpa-associated protein(HVO_RS06105)	2.83535	0.160175	4.07396e-70	2.84852e-67
HVO_RS11175	rRNA metabolism protein(HVO_RS11175)	1.23661	0.174924	1.55624e-12	4.15314e-11
HVO_RS05740	rubrerythrin(HVO_RS05740)	1.63602	0.230812	1.35937e-12	3.77172e-11
HVO_RS12625	S-adenosylmethionine synthetase(HVO_RS12625)	-1.30073	0.227415	1.06752e-08	1.49615e-07
HVO_RS08405	S-adenosylmethionine-dependent methyltransferase(HVO_RS08405)	-0.818676	0.186725	1.16314e-05	9.0363e-05
HVO_RS08020	segregation/condensation protein A(HVO_RS08020)	-0.994323	0.222121	7.58789e-06	6.11228e-05
HVO_RS14365	sensor histidine kinase(HVO_RS14365)	0.529596	0.208675	0.011152	0.0352507
HVO_RS06260	septum site-determining protein MinD(HVO_RS06260)	-0.684403	0.177657	0.000116974	0.000683849
HVO_RS18480	serine protein kinase PrkA(HVO_RS18480)	1.03602	0.239477	1.51718e-05	0.000113578
HVO_RS13905	serine--tRNA ligase(HVO_RS13905)	-0.482569	0.16505	0.00345822	0.0134482
HVO_RS05355	serine/threonine protein kinase(HVO_RS05355)	0.632398	0.206969	0.00224672	0.00922977
HVO_RS18805	short-chain dehydrogenase(HVO_RS18805)	-0.632807	0.228705	0.005659	0.0202184
HVO_RS03175	short-chain family oxidoreductase(HVO_RS03175)	1.32333	0.507365	0.0091006	0.0298739
HVO_RS14650	sialidase(HVO_RS14650)	1.02385	0.182558	2.04245e-08	2.69449e-07
HVO_RS05275	signal recognition particle-docking protein FtsY(HVO_RS05275)	0.735349	0.154993	2.09121e-06	1.91887e-05
HVO_RS05290	signal recognition particle(HVO_RS05290)	0.867889	0.154624	1.98956e-08	2.63466e-07
HVO_RS07690	signal transduction histidine kinase(HVO_RS07690)	-1.19728	0.325671	0.000236595	0.00129206
HVO_RS18435	signal transduction histidine kinase(HVO_RS18435)	-0.986821	0.294593	0.00080875	0.00377993
HVO_RS13635	site-2 protease family protein(HVO_RS13635)	0.596382	0.229427	0.00933752	0.0305458
HVO_RS03850	SLC13 family permease(HVO_RS03850)	0.961196	0.241779	7.02277e-05	0.000434121
HVO_RS09065	small GTP-binding protein(HVO_RS09065)	-0.510674	0.188246	0.0066718	0.0231395
HVO_RS03045	sn-glycerol-3-phosphate dehydrogenase subunit C(HVO_RS03045)	1.25047	0.301842	3.43065e-05	0.000231983
HVO_RS13900	sodium-dependent transporter(HVO_RS13900)	-1.02382	0.225675	5.71453e-06	4.70071e-05
HVO_RS08135	sodium:calcium antiporter(HVO_RS08135)	-0.570058	0.206408	0.00574829	0.0204852
HVO_RS15060	sodium:calcium antiporter(HVO_RS15060)	-1.02946	0.414976	0.01311	0.0402039
HVO_RS11420	sodium:proton antiporter(HVO_RS11420)	-1.60735	0.211054	2.61963e-14	8.8915e-13
HVO_RS12415	sodium:proton antiporter(HVO_RS12415)	-0.557118	0.21527	0.00965357	0.0313069
HVO_RS01725	spermidine synthase(HVO_RS01725)	-1.26853	0.235428	7.11751e-08	8.46355e-07
HVO_RS05940	spermine synthase(HVO_RS05940)	0.764943	0.276217	0.0056167	0.0201188
HVO_RS04870	stomatin-prohibitin-like protein(HVO_RS04870)	0.545794	0.176281	0.00196048	0.00826758
HVO_RS16580	succinate--CoA ligase subunit alpha(HVO_RS16580)	-0.695851	0.178711	9.87197e-05	0.000589955
HVO_RS16585	succinate--CoA ligase subunit beta(HVO_RS16585)	-0.741778	0.159814	3.45874e-06	2.99301e-05
HVO_RS00330	succinate-semialdehyde dehydrogenase(HVO_RS00330)	-1.61666	0.288784	2.16631e-08	2.83649e-07
HVO_RS17505	succinoglycan biosynthesis protein ExoP(HVO_RS17505)	-0.797775	0.300316	0.00789678	0.0266221
HVO_RS09965	succinyl-diaminopimelate desuccinylase(HVO_RS09965)	1.05561	0.306864	0.000581698	0.00281275
HVO_RS03095	sugar ABC transporter ATP-binding protein(HVO_RS03095)	-1.51355	0.276477	4.38996e-08	5.50082e-07
HVO_RS07275	sugar ABC transporter ATP-binding protein(HVO_RS07275)	-1.20543	0.19376	4.93187e-10	8.98012e-09
HVO_RS03110	sugar ABC transporter permease(HVO_RS03110)	-1.45713	0.449367	0.00118431	0.00530814
HVO_RS17705	sugar ABC transporter permease(HVO_RS17705)	-1.38094	0.219632	3.22638e-10	6.0642e-09
HVO_RS02520	sugar ABC transporter substrate-binding protein(HVO_RS02520)	-0.591397	0.202685	0.00352496	0.0136719
HVO_RS03105	sugar ABC transporter substrate-binding protein(HVO_RS03105)	-1.92335	0.282422	9.74465e-12	2.30185e-10
HVO_RS07260	sugar ABC transporter substrate-binding protein(HVO_RS07260)	-1.28855	0.155437	1.13416e-16	5.88599e-15
HVO_RS07945	sugar kinase(HVO_RS07945)	-1.32849	0.18748	1.37988e-12	3.79212e-11
HVO_RS05030	sulfatase(HVO_RS05030)	1.31025	0.204952	1.62718e-10	3.16035e-09
HVO_RS04805	sulfate ABC transporter permease(HVO_RS04805)	-1.16303	0.25163	3.80073e-06	3.28083e-05
HVO_RS12395	sulfonate ABC transporter ATP-binding protein(HVO_RS12395)	0.702698	0.213952	0.00102209	0.00467699
HVO_RS04825	sulfurtransferase(HVO_RS04825)	1.44352	0.174155	1.14487e-16	5.88599e-15
HVO_RS03960	superoxide dismutase(HVO_RS03960)	1.77873	0.178952	2.79543e-23	2.87436e-21
HVO_RS18790	superoxide dismutase(HVO_RS18790)	0.731044	0.172333	2.21498e-05	0.000157687
HVO_RS11805	surface glycoprotein-like protein(HVO_RS11805)	0.517167	0.210574	0.0140496	0.0427851
HVO_RS05540	SWIM zinc finger domain-containing protein(HVO_RS05540)	2.26451	0.26156	4.81278e-18	2.9457e-16
HVO_RS02455	Tat (twin-arginine translocation) pathway signal sequence domain protein(HVO_RS02455)	-0.601448	0.186905	0.00129119	0.00572115
HVO_RS10915	Tat (twin-arginine translocation) pathway signal sequence(HVO_RS10915)	-1.18122	0.39101	0.00251996	0.0102559
HVO_RS10665	Tat pathway signal protein(HVO_RS10665)	0.830329	0.196044	2.28124e-05	0.000161441
HVO_RS13155	terminal quinol oxidase(HVO_RS13155)	-0.581605	0.184313	0.00160205	0.00692307
HVO_RS05345	thermosome subunit 1(HVO_RS05345)	-0.739134	0.17222	1.77232e-05	0.00012997
HVO_RS08430	thermosome subunit 3(HVO_RS08430)	-0.833832	0.166177	5.22873e-07	5.6245e-06
HVO_RS11165	thiol reductase thioredoxin(HVO_RS11165)	1.00693	0.202751	6.824e-07	7.07914e-06
HVO_RS12655	thiol reductase thioredoxin(HVO_RS12655)	0.836829	0.297237	0.0048723	0.018
HVO_RS18170	thiol reductase thioredoxin(HVO_RS18170)	2.22748	0.392187	1.34984e-08	1.87264e-07
HVO_RS07315	thioredoxin family protein(HVO_RS07315)	-0.647574	0.249295	0.00938722	0.0306493
HVO_RS10715	thioredoxin family protein(HVO_RS10715)	1.35425	0.27078	5.69455e-07	6.05111e-06
HVO_RS03945	thioredoxin reductase(HVO_RS03945)	1.06106	0.188461	1.80086e-08	2.42146e-07
HVO_RS09790	thioredoxin reductase(HVO_RS09790)	-0.696622	0.230382	0.00249644	0.0101839
HVO_RS10095	thioredoxin reductase(HVO_RS10095)	1.71016	0.19757	4.88704e-18	2.9457e-16
HVO_RS13160	thioredoxin reductase(HVO_RS13160)	-0.900633	0.208746	1.59973e-05	0.000118993
HVO_RS09650	thioredoxin-disulfide reductase(HVO_RS09650)	1.75103	0.204987	1.31743e-17	7.55037e-16
HVO_RS09315	thioredoxin(HVO_RS09315)	1.3408	0.349363	0.00012412	0.000722004
HVO_RS04820	thiosulfate sulfurtransferase(HVO_RS04820)	0.69901	0.214868	0.00114108	0.00514072
HVO_RS13625	TIGR00374 family protein(HVO_RS13625)	-0.71184	0.274394	0.00948036	0.0308597
HVO_RS03495	toxin(HVO_RS03495)	1.13868	0.301578	0.000159528	0.000902444
HVO_RS07915	TPP-dependent acetoin dehydrogenase complex, E1 protein subunit beta(HVO_RS07915)	-0.78102	0.239229	0.00109563	0.004968
HVO_RS06395	transcription elongation factor NusA(HVO_RS06395)	0.552856	0.199449	0.0055728	0.0200026
HVO_RS08155	transcription elongation factor Spt5(HVO_RS08155)	0.684681	0.195526	0.000462239	0.00231186
HVO_RS17410	transcription factor S(HVO_RS17410)	1.21868	0.301967	5.44126e-05	0.000345867
HVO_RS01840	transcription factor(HVO_RS01840)	1.0816	0.212802	3.72196e-07	4.05357e-06
HVO_RS05475	transcription factor(HVO_RS05475)	0.962338	0.26384	0.000264872	0.001429
HVO_RS09935	transcription factor(HVO_RS09935)	0.622323	0.223948	0.00545482	0.0196849
HVO_RS01380	transcription initiation factor IIB 2(HVO_RS01380)	3.15749	0.271686	3.19205e-31	5.87337e-29
HVO_RS08220	transcription initiation factor IIB 2(HVO_RS08220)	0.427474	0.170387	0.0121129	0.0376416
HVO_RS09745	transcription initiation factor IIB 2(HVO_RS09745)	2.66441	0.210481	1.00208e-36	2.18956e-34
HVO_RS11835	transcription initiation factor IIB 2(HVO_RS11835)	0.587684	0.163147	0.000315564	0.00166146
HVO_RS12755	transcription initiation factor IIB 2(HVO_RS12755)	4.2144	0.22291	1.01269e-79	1.18012e-76
HVO_RS02530	transcription regulator(HVO_RS02530)	-0.564328	0.221931	0.0109966	0.0348226
HVO_RS00320	transcriptional regulator(HVO_RS00320)	-0.929681	0.159356	5.41197e-09	8.22619e-08
HVO_RS01530	transcriptional regulator(HVO_RS01530)	0.928434	0.331995	0.00516542	0.0188822
HVO_RS02955	transcriptional regulator(HVO_RS02955)	0.933163	0.323919	0.00396603	0.0150545
HVO_RS03390	transcriptional regulator(HVO_RS03390)	0.878668	0.319602	0.00597306	0.0210852
HVO_RS03610	transcriptional regulator(HVO_RS03610)	3.18844	0.239485	1.92647e-40	6.12267e-38
HVO_RS03710	transcriptional regulator(HVO_RS03710)	2.30403	0.276457	7.80538e-17	4.19809e-15
HVO_RS04195	transcriptional regulator(HVO_RS04195)	2.48049	0.25578	3.08259e-22	2.83598e-20
HVO_RS04485	transcriptional regulator(HVO_RS04485)	0.840622	0.258648	0.00115378	0.00518459
HVO_RS04505	transcriptional regulator(HVO_RS04505)	-0.870285	0.243426	0.00035003	0.00182572
HVO_RS05515	transcriptional regulator(HVO_RS05515)	-0.812474	0.310064	0.00878412	0.0289505
HVO_RS05900	transcriptional regulator(HVO_RS05900)	-0.749492	0.187913	6.64933e-05	0.000414368
HVO_RS07065	transcriptional regulator(HVO_RS07065)	-0.59566	0.248596	0.0165708	0.048805
HVO_RS07430	transcriptional regulator(HVO_RS07430)	-0.555312	0.219606	0.0114495	0.035996
HVO_RS09110	transcriptional regulator(HVO_RS09110)	1.51545	0.305653	7.11925e-07	7.29879e-06
HVO_RS09860	transcriptional regulator(HVO_RS09860)	1.65432	0.398416	3.29235e-05	0.000224368
HVO_RS10065	transcriptional regulator(HVO_RS10065)	-0.761112	0.273098	0.00532068	0.0193761
HVO_RS10510	transcriptional regulator(HVO_RS10510)	0.974209	0.207504	2.66741e-06	2.37284e-05
HVO_RS11485	transcriptional regulator(HVO_RS11485)	1.036	0.198712	1.85234e-07	2.11627e-06
HVO_RS11545	transcriptional regulator(HVO_RS11545)	1.78456	0.295521	1.55358e-09	2.62383e-08
HVO_RS12715	transcriptional regulator(HVO_RS12715)	-0.817993	0.195001	2.73104e-05	0.000190054
HVO_RS12875	transcriptional regulator(HVO_RS12875)	-0.966553	0.367365	0.00851234	0.028342
HVO_RS13130	transcriptional regulator(HVO_RS13130)	0.859167	0.308094	0.00529284	0.0192949
HVO_RS14760	transcriptional regulator(HVO_RS14760)	-1.19153	0.433278	0.00595879	0.0210636
HVO_RS14935	transcriptional regulator(HVO_RS14935)	-0.956868	0.250961	0.000137393	0.000788714
HVO_RS15450	transcriptional regulator(HVO_RS15450)	-1.23643	0.209881	3.83606e-09	6.04093e-08
HVO_RS15575	transcriptional regulator(HVO_RS15575)	-0.671184	0.16626	5.41494e-05	0.00034482
HVO_RS15970	transcriptional regulator(HVO_RS15970)	0.922715	0.292011	0.00157843	0.0068634
HVO_RS16830	transcriptional regulator(HVO_RS16830)	0.893751	0.246212	0.000283413	0.00151732
HVO_RS17835	transcriptional regulator(HVO_RS17835)	0.704123	0.242044	0.00362508	0.0139882
HVO_RS18395	transcriptional regulator(HVO_RS18395)	1.31178	0.267024	8.98792e-07	9.08144e-06
HVO_RS19070	transcriptional regulator(HVO_RS19070)	0.847099	0.204958	3.57989e-05	0.000240217
HVO_RS19245	transducer protein htr15(HVO_RS19245)	-0.684754	0.209252	0.00106642	0.00486076
HVO_RS13255	transducer protein Htr8(HVO_RS13255)	-0.977761	0.221554	1.01855e-05	8.07448e-05
HVO_RS06715	transducer protein MpcT(HVO_RS06715)	-1.01584	0.285598	0.000375282	0.00193223
HVO_RS15665	transfer complex protein(HVO_RS15665)	-1.01733	0.326153	0.00181355	0.00772149
HVO_RS04705	translation initiation factor aIF-1A(HVO_RS04705)	1.86842	0.196162	1.65258e-21	1.48139e-19
HVO_RS14115	translation initiation factor IF-2(HVO_RS14115)	0.46681	0.167603	0.00534911	0.0194392
HVO_RS15480	translation initiation factor IF-2(HVO_RS15480)	1.23367	0.210413	4.54337e-09	6.99719e-08
HVO_RS01375	translation initiation factor(HVO_RS01375)	2.70613	0.354093	2.13168e-14	7.37855e-13
HVO_RS01900	transposase(HVO_RS01900)	0.40894	0.16772	0.0147594	0.0445203
HVO_RS14680	transposase(HVO_RS14680)	0.472193	0.160264	0.00321552	0.0126253
HVO_RS16425	transposase(HVO_RS16425)	0.500668	0.168658	0.00299216	0.0118764
HVO_RS03055	trehalose utilization protein ThuA(HVO_RS03055)	1.18352	0.340721	0.00051355	0.00252514
HVO_RS11740	trehalose utilization protein ThuA(HVO_RS11740)	-0.889515	0.20091	9.53661e-06	7.57727e-05
HVO_RS11255	TrmB family transcriptional regulator(HVO_RS11255)	1.31053	0.20301	1.07867e-10	2.24465e-09
HVO_RS12280	TrmB family transcriptional regulator(HVO_RS12280)	1.41199	0.151169	9.59477e-21	7.62348e-19
HVO_RS12635	tRNA 4-thiouridine(8) synthase ThiI(HVO_RS12635)	-0.622909	0.157823	7.9174e-05	0.00048475
HVO_RS14310	tRNA-guanine(15) transglycosylase(HVO_RS14310)	-0.644992	0.234347	0.00591788	0.0209614
HVO_RS00980	tRNA-specific adenosine deaminase(HVO_RS00980)	-1.2541	0.425794	0.00322629	0.0126447
HVO_RS06090	tRNA(HVO_RS06090)	-0.555751	0.185278	0.00270379	0.0108774
HVO_RS07205	tRNA(HVO_RS07205)	-0.498217	0.198018	0.011869	0.0371144
HVO_RS13020	tRNA(HVO_RS13020)	-0.759336	0.218875	0.000521868	0.00255857
HVO_RS13035	tRNA(HVO_RS13035)	0.76611	0.279062	0.00604538	0.0212271
HVO_RS13505	tRNA(HVO_RS13505)	0.793389	0.234495	0.000715945	0.0033789
HVO_RS13710	tRNA(HVO_RS13710)	1.01016	0.321226	0.00166259	0.00714933
HVO_RS15360	tRNA(HVO_RS15360)	0.781859	0.316934	0.0136271	0.04168
HVO_RS16715	tRNA(HVO_RS16715)	1.25517	0.520245	0.0158372	0.0470407
HVO_RS18165	tRNA(HVO_RS18165)	0.723548	0.180221	5.94988e-05	0.000374789
HVO_RS18915	tRNA(HVO_RS18915)	-0.801085	0.218998	0.00025423	0.00137797
HVO_RS06335	tRNA(Ile2) 2-agmatinylcytidine synthetase(HVO_RS06335)	-0.685723	0.252494	0.00661159	0.0229991
HVO_RS08480	tryptophan synthase subunit beta(HVO_RS08480)	1.20937	0.295723	4.32266e-05	0.000284061
HVO_RS15960	two-component system sensor histidine kinase(HVO_RS15960)	-0.837557	0.336705	0.0128641	0.0394845
HVO_RS07030	type I glyceraldehyde-3-phosphate dehydrogenase(HVO_RS07030)	0.619341	0.184965	0.000812749	0.00379355
HVO_RS15605	type I restriction-modification system restriction subunit(HVO_RS15605)	-0.671867	0.173907	0.000111837	0.000660443
HVO_RS02765	type I-B CRISPR-associated protein Cas7/Csh2(HVO_RS02765)	0.630386	0.177686	0.000388544	0.00199171
HVO_RS17255	type II methionyl aminopeptidase(HVO_RS17255)	0.600842	0.172452	0.000493753	0.00244498
HVO_RS09665	type II secretion system protein(HVO_RS09665)	0.782369	0.228485	0.000616704	0.00297379
HVO_RS09345	type III ribulose-bisphosphate carboxylase(HVO_RS09345)	1.77443	0.218953	5.31263e-16	2.4764e-14
HVO_RS15860	UDP pyrophosphate synthetase(HVO_RS15860)	-0.764564	0.24706	0.00197044	0.00829958
HVO_RS04060	universal stress protein UspA(HVO_RS04060)	0.714316	0.226249	0.00159285	0.00689603
HVO_RS06755	universal stress protein UspA(HVO_RS06755)	1.9563	0.39267	6.29096e-07	6.64447e-06
HVO_RS09240	universal stress protein UspA(HVO_RS09240)	0.5594	0.211476	0.0081639	0.0272858
HVO_RS11850	universal stress protein UspA(HVO_RS11850)	1.07624	0.167432	1.29345e-10	2.61381e-09
HVO_RS13440	universal stress protein UspA(HVO_RS13440)	0.649957	0.225352	0.0039242	0.0149282
HVO_RS15950	universal stress protein UspA(HVO_RS15950)	2.10644	0.205035	9.2726e-25	1.11783e-22
HVO_RS19265	universal stress protein UspA(HVO_RS19265)	1.34775	0.228098	3.44999e-09	5.52138e-08
HVO_RS08635	UPF0016 family membrane protein(HVO_RS08635)	0.801351	0.215046	0.000194225	0.00108123
HVO_RS19125	uracil phosphoribosyltransferase(HVO_RS19125)	-0.541721	0.189173	0.00418811	0.0158117
HVO_RS09685	uracil-DNA glycosylase(HVO_RS09685)	0.856591	0.237771	0.000315064	0.00166133
HVO_RS01450	urate oxidase(HVO_RS01450)	1.44343	0.358912	5.77837e-05	0.000364642
HVO_RS12290	uridine phosphorylase(HVO_RS12290)	-0.831381	0.20896	6.93067e-05	0.000430366
HVO_RS17320	uridine phosphorylase(HVO_RS17320)	-0.518945	0.184854	0.00499544	0.0183639
HVO_RS04360	urocanate hydratase(HVO_RS04360)	2.3296	0.208436	5.31016e-29	8.84016e-27
HVO_RS15830	uroporphyrin-III C-methyltransferase(HVO_RS15830)	1.33491	0.228617	5.25032e-09	8.01534e-08
HVO_RS00460	UspA domain protein(HVO_RS00460)	0.624935	0.216198	0.00384541	0.0146873
HVO_RS01660	UspA domain protein(HVO_RS01660)	1.94481	0.485805	6.24706e-05	0.000392096
HVO_RS03855	UspA domain protein(HVO_RS03855)	0.982157	0.175424	2.15873e-08	2.83649e-07
HVO_RS09155	UspA domain-containing protein(HVO_RS09155)	0.934899	0.37033	0.0115863	0.0363281
HVO_RS09160	UspA domain-containing protein(HVO_RS09160)	1.99546	0.428695	3.24407e-06	2.83532e-05
HVO_RS02665	V-type ATP synthase subunit D(HVO_RS02665)	0.949722	0.216372	1.13717e-05	8.87402e-05
HVO_RS06200	V-type ATP synthase subunit H(HVO_RS06200)	-0.45028	0.180794	0.0127536	0.0392144
HVO_RS17955	vitamin-B12 independent methionine synthase(HVO_RS17955)	-0.69964	0.279753	0.0123871	0.0382895
HVO_RS10600	xanthine permease(HVO_RS10600)	-1.2455	0.358015	0.00050348	0.00248963
HVO_RS01885	XerC/D-like integrase(HVO_RS01885)	0.765764	0.230292	0.000883574	0.00408848
HVO_RS07875	YIP1 family protein(HVO_RS07875)	-1.17364	0.459466	0.0106382	0.0339645
HVO_RS05185	zinc metalloprotease HtpX(HVO_RS05185)	1.366	0.185719	1.90667e-13	5.89887e-12
HVO_RS11555	zinc-binding oxidoreductase(HVO_RS11555)	1.13175	0.316585	0.000350417	0.00182572
HVO_RS09505	ZIP family metal transporter(HVO_RS09505)	1.1496	0.330779	0.000509996	0.00251119
HVO_RS03165	Zn-dependent hydrolase(HVO_RS03165)	1.1185	0.468068	0.0168658	0.0495071
